# Supplementary material for: Analysis of long non-coding RNA expression profiles in high-glucose treated vascular endothelial cells
Source: BMC Endocr Disord. 2020 Jul 20;20:107. doi: 10.1186/s12902-020-00593-6 (PMC7372841; doi:10.1186/s12902-020-00593-6)
Supplement: Supplementary file 1 — Additional file 1: Table S1. List of 40,380 lncRNAs screened from HG and CN HUVEC groups. [file 12902_2020_593_MOESM1_ESM.xlsx]

## Sheet: Table S1
Table S1: List of 40,380 lncRNAs screened from HG and CN HUVEC groups.
lncRNA_id	locus	length	gao6-1_count	gao6-2_count	gao6-3_count	di6-1_count	di6-2_count	di6-3_count	gao6-1_FPKM	gao6-2_FPKM	gao6-3_FPKM	di6-1_FPKM	di6-2_FPKM	di6-3_FPKM	g1	g2	log2FC	Pvalue	Qvalue	updown
NONHSAT159651.1	11:112037324-112063283	1854	1737	1443	1214	7	6	9	30.4609	26.8897	23.2618	0.149756	0.125137	0.168216	26.8708	0.147703	7.5072	1.02218e-29	4.12746e-25	UP
MSTRG.31780.5	4:1879498-1883308	2476	159	242	237	0	0	1	2.08785	3.37672	3.40042	0	0	0.0139906	2.955	0.00466355	9.30751	2.30265e-22	4.64894e-18	UP
NONHSAT176260.1	17:45111652-45112898	1089	357	312	315	4	7	5	10.6584	9.8982	10.2759	0.145684	0.248539	0.159113	10.2775	0.184445	5.80015	1.82076e-20	2.45068e-16	UP
NONHSAT037576.2	14:70722527-70726585	4059	543	523	523	13	10	13	4.34944	4.45156	4.57739	0.127027	0.0952602	0.110989	4.45946	0.111092	5.32704	4.41774e-20	4.45959e-16	UP
MSTRG.43922.9	KI270466.1:1-1233	1107	0	0	0	392	411	120	0	0	0	14.045	14.3565	3.75649	0	10.7193	#NAME?	5.98636e-20	4.83447e-16	DOWN
NONHSAT002657.2	1:40688222-40691569	3348	105	66	87	0	0	0	1.01966	0.681061	0.923148	0	0	0	0.874624	0	Inf	1.91829e-18	1.29098e-14	UP
ENST00000601562	19:52389019-52397757	1069	79	60	58	0	0	0	2.4027	1.93913	1.92746	0	0	0	2.08976	0	Inf	3.03522e-17	1.75085e-13	UP
NONHSAT082940.2	21:45288751-45297529	5140	72	70	48	0	0	0	0.45543	0.470502	0.331749	0	0	0	0.419227	0	Inf	6.22345e-17	3.14121e-13	UP
ENST00000524376	11:122089110-122100447	2684	0	0	0	60	299	492	0	0	0	0.886645	4.30767	6.3523	0	3.84887	#NAME?	1.21855e-16	5.46707e-13	DOWN
NONHSAT200243.1	4:102631496-102634826	825	4	6	5	181	183	186	0.157653	0.251272	0.215291	8.70171	8.57728	7.81281	0.208072	8.36394	-5.32903	5.60807e-16	2.26448e-12	DOWN
NONHSAT157138.1	10:73007608-73011007	821	189	135	125	5	2	5	7.48465	5.68092	5.4088	0.241538	0.0942121	0.211052	6.19146	0.182268	5.08615	1.74834e-15	6.41783e-12	UP
ENST00000594119	19:52388842-52391573	2732	7	6	9	191	161	228	0.0833008	0.0758784	0.117026	2.7729	2.27875	2.89202	0.0920683	2.64789	-4.846	1.91408e-14	6.44071e-11	DOWN
NONHSAT000333.2	1:1574884-1576971	2088	0	0	0	32	38	41	0	0	0	0.607855	0.703724	0.680459	0	0.664013	#NAME?	4.65503e-14	1.44589e-10	DOWN
NONHSAT056661.2	17:82242667-82244928	2262	1	1	1	54	1816	1785	0.0143748	0.015269	0.0157011	0.946861	31.0439	27.346	0.015115	19.7789	-10.3538	1.15822e-13	3.34057e-10	DOWN
NONHSAT022138.2	11:65499003-65506049	6284	1674	6209	12428	2	41	12	8.66107	34.1362	70.2587	0.0126265	0.252288	0.0661728	37.6853	0.110362	8.41561	1.91641e-13	5.15884e-10	UP
NONHSAT135706.2	9:137224115-137227813	2907	32	29	29	0	0	0	0.357897	0.344648	0.354402	0	0	0	0.352316	0	Inf	3.03982e-13	7.22028e-10	UP
NONHSAT203931.1	5:18731792-18746174	1607	40	50	32	0	0	1	0.809273	1.07495	0.707401	0	0	0.0215562	0.863874	0.0071854	6.90961	2.93267e-13	7.22028e-10	UP
ENST00000600527	3:195677784-195696425	852	0	0	0	29	29	31	0	0	0	1.35001	1.31616	1.26086	0	1.30901	#NAME?	7.45331e-13	1.67198e-09	DOWN
NONHSAT215705.1	8:39077279-39104999	2011	197	177	165	2474	1945	2396	3.18498	3.04083	2.91479	48.7943	37.399	41.2879	3.04687	42.4937	-3.80185	5.23657e-12	1.11288e-08	DOWN
ENST00000429962	22:21001922-21003272	1263	23	19	26	0	0	0	0.592081	0.519745	0.731324	0	0	0	0.614383	0	Inf	3.54259e-11	7.15231e-08	UP
NONHSAT223590.1	X:135293893-135294093	201	1	1	1	33	45	33	0.16177	0.171833	0.176696	6.51171	8.65709	5.68939	0.1701	6.95273	-5.35313	4.69975e-11	9.03673e-08	DOWN
ENST00000433079	7:130944162-131107030	1262	0	0	0	37	12	44	0	0	0	1.16284	0.367678	1.20821	0	0.912908	#NAME?	2.24911e-10	4.12803e-07	DOWN
NONHSAT022132.2	11:65498948-65506466	7276	231	648	636	20	38	36	1.03222	3.07689	3.10527	0.109023	0.201948	0.171457	2.40479	0.16081	3.90249	2.72095e-10	4.77692e-07	UP
NONHSAT012789.2	10:37793938-37795175	1238	4	4	2	69	41	90	0.105059	0.111622	0.057405	2.21059	1.2806	2.51925	0.0913622	2.00348	-4.45477	4.01111e-10	6.74852e-07	DOWN
NONHSAT159253.1	11:65505170-65506097	886	19	23	25	1	0	0	0.697218	0.896869	1.00238	0.0447546	0	0	0.86549	0.0149182	5.85837	7.08327e-10	1.14406e-06	UP
NONHSAT037742.2	14:73787195-73803732	1262	229	260	250	1	21	11	5.89968	7.11777	7.03747	0.0314204	0.643436	0.302052	6.68497	0.325636	4.35959	9.21862e-10	1.43169e-06	UP
NONHSAT017114.2	10:133013719-133014667	762	23	20	19	0	0	1	0.981362	0.906793	0.8858	0	0	0.0454604	0.924652	0.0151535	5.93119	9.97875e-10	1.49234e-06	UP
NONHSAT221428.1	9:134032882-134034829	953	6	5	6	44	238	153	0.204682	0.181245	0.22368	1.83122	9.65687	5.56349	0.203202	5.68386	-4.80588	1.6993e-09	2.45057e-06	DOWN
NONHSAT094984.2	4:6222156-6233867	1738	15	18	16	0	0	0	0.280612	0.357805	0.327041	0	0	0	0.321819	0	Inf	1.91376e-09	2.66468e-06	UP
NONHSAT185911.1	2:173908535-173915130	2593	12	20	19	0	0	0	0.150465	0.266477	0.260308	0	0	0	0.22575	0	Inf	3.25397e-09	4.37974e-06	UP
NONHSAT067545.2	19:52394327-52397757	2047	38	42	47	3	3	4	0.603551	0.708856	0.815669	0.0581327	0.0566694	0.067708	0.709359	0.0608367	3.5435	3.67533e-09	4.7873e-06	UP
NONHSAT091635.2	3:125916728-125929042	1327	14	13	24	0	0	0	0.343021	0.338461	0.642498	0	0	0	0.441327	0	Inf	6.08701e-09	7.68086e-06	UP
NONHSAT118785.2	7:2251770-2254986	3203	803	688	663	71	123	85	8.151	7.42098	7.35347	0.879192	1.48491	0.919624	7.64181	1.09458	2.80354	7.61667e-09	9.3198e-06	UP
NONHSAT200667.1	4:168998201-169010241	772	5	6	4	56	99	55	0.210595	0.268523	0.184066	2.87708	4.95875	2.46884	0.221061	3.43489	-3.95775	7.94064e-09	9.43044e-06	DOWN
ENST00000508913	5:43042133-43045268	2311	15	12	21	0	0	0	0.211036	0.179403	0.322809	0	0	0	0.237749	0	Inf	8.54333e-09	9.85632e-06	UP
MSTRG.44800.4	X:101341792-101344526	1510	61	6	31	0	0	0	1.31342	0.137285	0.729323	0	0	0	0.726677	0	Inf	9.93493e-09	1.11434e-05	UP
NONHSAT152229.1	1:145995017-145996566	785	20	10	16	0	0	0	0.828345	0.440112	0.724072	0	0	0	0.664176	0	Inf	1.14716e-08	1.25193e-05	UP
NONHSAT001953.2	1:28505943-28510892	2346	545	33	114	7	3	2	7.55302	0.485982	1.72629	0.11835	0.0494468	0.0295467	3.2551	0.065781	5.62889	1.81642e-08	1.93014e-05	UP
NONHSAT188701.1	20:37301206-37317256	1157	41	38	40	6	1	1	1.15213	1.13469	1.22817	0.2057	0.033409	0.0299402	1.17166	0.0896832	3.70758	1.86489e-08	1.93083e-05	UP
NONHSAT156451.1	10:133013720-133014668	762	1	1	1	23	30	18	0.0426717	0.0453261	0.0466087	1.19718	1.52234	0.818609	0.0448688	1.17938	-4.71617	2.53477e-08	2.55879e-05	DOWN
NONHSAT171185.1	15:90966039-90973912	1064	1	1	0	17	27	18	0.03056	0.032461	0	0.633697	0.981223	0.586259	0.021007	0.733726	-5.1263	3.49259e-08	3.43969e-05	DOWN
ENST00000444438	10:49972835-49982053	550	0	0	0	13	11	15	0	0	0	0.937461	0.773373	0.945068	0	0.8853	#NAME?	4.58313e-08	4.33962e-05	DOWN
ENST00000619017	14:77028086-77031572	3487	33	30	35	3	2	4	0.307692	0.297237	0.356575	0.0341261	0.0221819	0.0397471	0.320501	0.0320184	3.32336	4.67741e-08	4.33962e-05	UP
NONHSAT086922.2	22:41598030-41599655	1626	1065	1	947	1	1	1	21.2952	0.0212414	20.6902	0.0243866	0.0237726	0.0213043	14.0022	0.0231545	9.24015	4.72878e-08	4.33962e-05	UP
ENST00000602756	11:318672-325069	1034	17	26	7	0	0	0	0.534529	0.868739	0.240505	0	0	0	0.547924	0	Inf	6.24758e-08	5.60602e-05	UP
NONHSAT180405.1	19:39433231-39435931	515	2	686	846	0	0	2	0.126275	46.02	58.3577	0	0	0.134595	34.8347	0.0448651	9.60071	6.4847e-08	5.6923e-05	UP
ENST00000468859	3:125862574-125887335	1996	0	0	0	11	10	24	0	0	0	0.218586	0.193718	0.416681	0	0.276328	#NAME?	8.70866e-08	7.48185e-05	DOWN
NONHSAT108582.2	6:30012098-30014283	2095	0	0	0	13	10	14	0	0	0	0.246111	0.184564	0.231573	0	0.22075	#NAME?	9.91815e-08	8.34344e-05	DOWN
ENST00000430245	1:173863901-173868882	723	0	0	0	1	118	107	0	0	0	0.0548445	6.31096	5.12854	0	3.83145	#NAME?	1.2337e-07	0.000101665	DOWN
NONHSAT204850.1	5:149495058-149505553	1874	2	2	2	1330	1	1320	0.0347021	0.0368791	0.0379229	28.149	0.0206266	24.4092	0.0365013	17.5263	-8.90735	1.34269e-07	0.000108433	DOWN
NONHSAT029248.2	12:67317747-67319952	2206	36	13	1	293	297	391	0.530585	0.203598	0.0160997	5.26798	5.206	6.14214	0.250094	5.53871	-4.469	1.43006e-07	0.000113224	DOWN
NONHSAT086995.2	22:41906273-41907304	1032	13	12	13	1495	16	1874	0.409567	0.401744	0.447493	57.457	0.599521	62.9272	0.419601	40.3279	-6.58662	1.65911e-07	0.000128833	DOWN
MSTRG.5069.4	10:68860445-68866963	4826	0	0	0	361	73	1	0	0	0	2.96689	0.584913	0.00717796	0	1.18633	#NAME?	2.3598e-07	0.00017469	DOWN
NONHSAT217441.1	8:102648785-102651691	2150	1	1	1	382	1	389	0.0151236	0.0160644	0.016519	7.04703	0.0179787	6.26988	0.0159023	4.44496	-8.12679	2.31837e-07	0.00017469	DOWN
NONHSAT221105.1	9:99982146-100007632	868	128	163	178	2	2	24	4.79451	6.48782	7.2851	0.0914115	0.0891107	0.958174	6.18914	0.379565	4.02732	2.37944e-07	0.00017469	UP
ENST00000586657	19:20125545-20238452	531	9	12	11	0	0	0	0.551054	0.78079	0.735935	0	0	0	0.68926	0	Inf	2.61616e-07	0.000188639	UP
NONHSAT162649.1	12:101697952-101729070	1124	202	0	215	0	0	0	5.84301	0	6.79529	0	0	0	4.21277	0	Inf	2.90441e-07	0.00020575	UP
ENST00000607675	6:39881804-39888931	3776	0	0	3	27	23	16	0	0	0.0282265	0.283607	0.235531	0.146839	0.00940884	0.221992	-4.56035	3.1413e-07	0.000211559	DOWN
NONHSAT044015.2	15:56089203-56096616	3400	0	0	0	216	0	241	0	0	0	2.51974	0	2.45633	0	1.65869	#NAME?	3.1436e-07	0.000211559	DOWN
NONHSAT199075.1	4:128627629-128646352	18724	33	31	14	175	184	197	0.057302	0.0571995	0.026563	0.370699	0.379989	0.3646	0.0470215	0.371762	-2.98299	3.07806e-07	0.000211559	DOWN
MSTRG.43922.5	KI270466.1:1-1233	939	0	179	214	0	0	0	0	6.58592	8.09623	0	0	0	4.89405	0	Inf	3.47671e-07	0.000230141	UP
NONHSAT183370.1	2:195657244-195680729	736	41	30	38	4	3	7	1.81116	1.40824	1.83418	0.215557	0.157612	0.329607	1.68453	0.234259	2.84617	3.54757e-07	0.000231044	UP
NONHSAT039300.2	14:92058552-92106621	6142	0	146	347	0	0	0	0	0.821247	2.00704	0	0	0	0.942761	0	Inf	3.82299e-07	0.00024503	UP
ENST00000335142	14:55576186-55580074	1465	7	11	28	0	0	0	0.155343	0.259404	0.678972	0	0	0	0.364573	0	Inf	4.61187e-07	0.000290973	UP
ENST00000555313	14:74614807-74616647	603	10	16	7	0	0	0	0.53918	0.916729	0.412409	0	0	0	0.622773	0	Inf	6.2598e-07	0.000371713	UP
ENST00000623192	11:65118310-65119111	802	21	28	27	151	144	198	0.85133	1.20618	1.19598	7.46765	6.94288	8.55536	1.0845	7.6553	-2.81943	6.13701e-07	0.000371713	DOWN
NONHSAT002279.2	1:33367293-33431014	892	11	12	7	0	0	0	0.400943	0.464798	0.278792	0	0	0	0.381511	0	Inf	6.23725e-07	0.000371713	UP
NONHSAT148959.1	1:53028056-53051600	1088	0	0	0	149	0	146	0	0	0	5.43172	0	4.6502	0	3.36064	#NAME?	6.03695e-07	0.000371713	DOWN
NONHSAT166270.1	13:109272273-109307776	1087	0	2	1	13	22	19	0	0.06358	0.0326733	0.474336	0.782622	0.605723	0.0320844	0.620894	-4.2744	7.3335e-07	0.000429158	DOWN
NONHSAT167187.1	13:105947734-105970947	21978	94	113	0	0	0	0	0.139057	0.177631	0	0	0	0	0.105563	0	Inf	7.9151e-07	0.000456577	UP
ENST00000437232	10:17214239-17226898	1351	0	0	0	26	3	28	0	0	0	0.763321	0.085864	0.718204	0	0.522463	#NAME?	8.45383e-07	0.000457824	DOWN
MSTRG.9798.2	12:64068836-64076664	6959	1	1	1	470	143	1	0.00467249	0.00496313	0.00510358	2.67875	0.794588	0.00497785	0.00491307	1.15944	-7.88259	8.25232e-07	0.000457824	DOWN
NONHSAT010732.2	1:246776693-246792713	1859	1	2	1	20	14	24	0.017491	0.0371767	0.0191048	0.426709	0.291209	0.447388	0.0245908	0.388435	-3.98148	8.50362e-07	0.000457824	DOWN
NONHSAT123532.2	7:135926713-135927038	326	29	12	14	1	1	1	2.89221	1.27178	1.52566	0.121634	0.118571	0.10626	1.89655	0.115488	4.03756	8.2641e-07	0.000457824	UP
NONHSAT135391.2	9:134479935-134483452	1043	43	43	15	0	0	6	1.34041	1.42435	0.510912	0	0	0.199343	1.09189	0.0664477	4.03847	8.48375e-07	0.000457824	UP
ENST00000621548	16:74305739-74307770	2032	172	138	1	1	1	1	2.75205	2.3463	0.0174783	0.0195141	0.0190227	0.0170477	1.70528	0.0185281	6.52414	9.63401e-07	0.000511858	UP
NONHSAT191115.1	21:46440998-46445763	1022	0	103	84	0	0	0	0	3.48189	2.91988	0	0	0	2.13392	0	Inf	1.07777e-06	0.000565183	UP
NONHSAT217282.1	8:81568813-81595351	26539	60	40	45	259	257	308	0.0735051	0.0520725	0.0602375	0.387076	0.374457	0.402175	0.0619384	0.387903	-2.64679	1.29889e-06	0.000672408	DOWN
NONHSAT179733.1	19:38725806-38730090	1302	7	496	1721	10	10	9	0.174791	13.1613	46.9575	0.304643	0.296975	0.239533	20.0979	0.280384	6.1635	1.33375e-06	0.000681717	UP
NONHSAT011556.2	10:14874397-14878666	4270	77	0	71	0	0	0	0.586297	0	0.590695	0	0	0	0.392331	0	Inf	1.53994e-06	0.000777268	UP
NONHSAT156145.1	10:113902545-113908968	1168	6	6	7	694	5	487	0.167005	0.177483	0.212913	23.5666	0.16554	14.4489	0.1858	12.727	-6.098	1.62909e-06	0.00081211	DOWN
MSTRG.41625.3	8:117968349-117970415	2038	0	64	74	0	0	0	0	1.08494	1.28992	0	0	0	0.791621	0	Inf	1.90505e-06	0.000938098	UP
NONHSAT000100.2	1:725759-730351	4273	51	35	58	9	8	6	0.388051	0.282984	0.482203	0.0835369	0.0723971	0.0486578	0.384413	0.0681973	2.49487	2.03252e-06	0.000988806	UP
ENST00000618285	20:33985617-33988989	3373	36	26	23	2	6	4	0.347012	0.266314	0.242241	0.0235236	0.0687829	0.0410905	0.285189	0.0444657	2.68115	2.24189e-06	0.00107768	UP
ENST00000537019	11:73963657-73970287	1412	11	14	9	63	69	84	0.253287	0.342547	0.226426	1.76965	1.88958	2.06155	0.274087	1.90693	-2.79855	2.30439e-06	0.00109469	DOWN
NONHSAT084639.2	22:27993130-28002591	5177	2	1	0	2	112	79	0.0125617	0.00667152	0	0.0153265	0.83655	0.528808	0.00641106	0.460228	-6.16564	2.45608e-06	0.00115318	DOWN
ENST00000579368	18:8695856-8707621	818	10	11	9	53	58	84	0.397464	0.46458	0.390849	2.56981	2.74173	3.55857	0.417631	2.95671	-2.82369	2.70321e-06	0.00124408	DOWN
MSTRG.44668.3	X:71426645-71429015	1870	160	33	0	0	0	0	2.78184	0.609687	0	0	0	0	1.13051	0	Inf	2.74209e-06	0.00124408	UP
NONHSAT217326.1	8:89495671-89535614	2299	0	59	60	0	0	0	0	0.886627	0.927152	0	0	0	0.604593	0	Inf	2.73721e-06	0.00124408	UP
NONHSAT015736.2	10:94612287-94613904	1618	237	3	105	2	3	3	4.76236	0.0640605	2.3054	0.049039	0.0716949	0.0642506	2.37727	0.0616615	5.26879	2.82126e-06	0.00126577	UP
NONHSAT018706.2	11:33669090-33697030	1066	9	7	8	0	0	0	0.274493	0.226865	0.266603	0	0	0	0.255987	0	Inf	3.09244e-06	0.0013722	UP
ENST00000456273	X:47204921-47205865	945	91	1	99	1	1	1	3.13084	0.0365486	3.72169	0.0419604	0.0409039	0.036657	2.29636	0.0398404	5.84897	3.13627e-06	0.00137651	UP
ENST00000609974	7:155295918-155297541	1624	0	1	0	27	102	2	0	0.0212675	0	0.659421	2.42867	0.0426827	0.00708917	1.04359	-7.20172	3.19029e-06	0.0013788	DOWN
NONHSAT035307.2	13:112967598-112969147	882	8	14	6	0	0	0	0.294891	0.548386	0.241685	0	0	0	0.361654	0	Inf	3.27316e-06	0.0013788	UP
NONHSAT039301.2	14:92058552-92106621	6352	0	33	177	0	0	0	0	0.179489	0.989916	0	0	0	0.389802	0	Inf	3.337e-06	0.0013788	UP
NONHSAT175847.1	17:3923876-3930345	1844	32	44	22	5	3	5	0.564212	0.824371	0.423841	0.107539	0.062908	0.0939664	0.604142	0.088138	2.77705	3.22646e-06	0.0013788	UP
NONHSAT183226.1	2:180692104-180916939	1537	0	0	0	65	53	0	0	0	0	1.67733	1.33339	0	0	1.00357	#NAME?	3.34634e-06	0.0013788	DOWN
NONHSAT220193.1	9:127525322-127527606	2285	0	1	0	15	14	8	0	0.0151153	0	0.260371	0.236918	0.121327	0.00503843	0.206205	-5.35496	3.29177e-06	0.0013788	DOWN
NONHSAT087000.2	22:41952101-41958953	1603	13	9	9	0	1	0	0.263676	0.19398	0.199447	0	0.0241137	0	0.219034	0.00803789	4.7682	3.48739e-06	0.0014224	UP
NONHSAT096839.2	4:73306635-73318666	10868	10	7	13	144	180	28	0.0299158	0.0222523	0.0424929	0.525525	0.640436	0.0892798	0.0315537	0.418414	-3.72905	4.08382e-06	0.001649	DOWN
ENST00000610008	2:74832655-74833987	1333	40	37	28	6	7	5	0.97562	0.958966	0.746207	0.178541	0.203045	0.129988	0.893598	0.170525	2.38964	4.42043e-06	0.00175491	UP
NONHSAT195346.1	3:3150537-3156280	956	0	56	45	0	0	0	0	2.02375	1.67222	0	0	0	1.23199	0	Inf	4.43302e-06	0.00175491	UP
NONHSAT074576.2	2:134864527-134866622	2096	4	6	6	65	44	26	0.0620531	0.0989025	0.101702	1.22999	0.811727	0.429855	0.0875524	0.823857	-3.23418	4.61868e-06	0.00181066	DOWN
ENST00000565861	16:56940278-56941342	601	13	9	6	45	81	61	0.703283	0.517387	0.354687	2.96973	5.21148	3.51724	0.525119	3.89948	-2.89257	5.15917e-06	0.0020031	DOWN
NONHSAT159399.1	11:73185344-73186909	1049	61	98	79	14	15	16	1.89063	3.22762	2.67537	0.529357	0.552919	0.528563	2.59787	0.536946	2.27448	5.3093e-06	0.00204175	UP
NONHSAT148315.1	1:7771335-7781431	2068	36	0	62	0	0	0	0.565992	0	1.06507	0	0	0	0.543686	0	Inf	5.53618e-06	0.00210892	UP
NONHSAT152368.1	1:155255988-155262217	1333	1	2	1	0	194	257	0.024393	0.0518465	0.0266435	0	5.62762	6.68116	0.0342943	4.10292	-6.90254	5.77868e-06	0.00213272	DOWN
NONHSAT160750.1	11:113662456-113686523	6189	0	0	0	52	43	0	0	0	0	0.333245	0.268658	0	0	0.200634	#NAME?	5.74108e-06	0.00213272	DOWN
NONHSAT162187.1	12:51269967-51271348	729	0	47	42	0	0	0	0	2.22742	2.04672	0	0	0	1.42471	0	Inf	5.80994e-06	0.00213272	UP
NONHSAT168342.1	14:39646498-39668379	6084	0	0	0	0	50	47	0	0	0	0	0.317782	0.267704	0	0.195162	#NAME?	5.79898e-06	0.00213272	DOWN
NONHSAT212003.1	7:42932396-42937825	901	34	0	63	0	0	0	1.2269	0	2.48398	0	0	0	1.23696	0	Inf	5.96592e-06	0.00217025	UP
NONHSAT076385.2	2:201173568-201178176	2984	0	0	0	35	0	67	0	0	0	0.465214	0	0.778075	0	0.41443	#NAME?	6.30296e-06	0.00227238	DOWN
NONHSAT184714.1	2:61350264-61383324	852	10	14	4	0	0	0	0.381602	0.567695	0.166783	0	0	0	0.372027	0	Inf	6.50527e-06	0.00231207	UP
NONHSAT209688.1	6:132296063-132297886	1355	56	1	100	1	1	1	1.34371	0.0254896	2.62178	0.0292639	0.0285271	0.0255652	1.33033	0.0277854	5.58131	6.52754e-06	0.00231207	UP
ENST00000562866	16:89711856-89718165	1753	142	143	179	35	36	25	2.63365	2.81828	3.62748	0.791899	0.794106	0.494202	3.02647	0.693402	2.12587	6.93725e-06	0.00243582	UP
MSTRG.43944.8	KI270467.1:1423-3920	1412	1	5	4	7	252	81	0.0230282	0.122328	0.100637	0.196635	6.9011	1.98793	0.0819976	3.02855	-5.2069	7.22376e-06	0.00249306	DOWN
NONHSAT151267.1	1:23760612-23778243	761	6	8	9	0	0	0	0.256323	0.363176	0.420124	0	0	0	0.346541	0	Inf	7.21811e-06	0.00249306	UP
MSTRG.43910.1	GL000205.2:135441-140766	1428	100	100	105	26	16	20	2.27679	2.41936	2.61214	0.722162	0.433267	0.485337	2.43609	0.546922	2.15516	7.59887e-06	0.0026003	UP
NONHSAT073810.2	2:113599028-113601576	1661	0	0	0	0	43	44	0	0	0	0	1.00104	0.917975	0	0.639671	#NAME?	7.93605e-06	0.00269285	DOWN
NONHSAT134738.2	9:125410458-125412759	727	17	18	27	1	2	4	0.760252	0.855385	1.31936	0.0545427	0.106394	0.190644	0.978334	0.117193	3.06143	8.06475e-06	0.00271372	UP
ENST00000326237	3:9986911-10005244	2882	193	15	0	0	0	0	2.17728	0.179811	0	0	0	0	0.785698	0	Inf	8.56447e-06	0.00284852	UP
NONHSAT142274.2	16:46973806-46978859	575	7	6	10	0	0	0	0.395788	0.360521	0.617853	0	0	0	0.458054	0	Inf	8.60643e-06	0.00284852	UP
NONHSAT159502.1	11:87337796-87338652	769	3	4	6	26	38	29	0.12685	0.179699	0.2772	1.34102	1.91076	1.30685	0.194583	1.51955	-2.96518	9.28246e-06	0.00304729	DOWN
NONHSAT001732.2	1:25585220-25591217	1122	9	27	17	1	2	1	0.260793	0.831385	0.538246	0.035341	0.0689377	0.0308742	0.543475	0.045051	3.59258	9.39256e-06	0.00305857	UP
NONHSAT098278.2	4:128593913-128775950	2101	2	4	3	19	20	30	0.0309527	0.0657726	0.0507298	0.358686	0.368092	0.494817	0.0491517	0.407198	-3.05042	9.55237e-06	0.00308572	DOWN
NONHSAT053931.2	17:44299576-44308393	5041	6	5	2	26	67	24	0.0386951	0.0342644	0.0140979	0.204572	0.513935	0.164986	0.0290191	0.294498	-3.34318	1.02968e-05	0.0032998	DOWN
NONHSAT217605.1	8:127169814-127174045	3969	0	0	0	0	37	43	0	0	0	0	0.360474	0.375438	0	0.245304	#NAME?	1.08664e-05	0.00345491	DOWN
NONHSAT183221.1	2:180692104-180916939	1367	43	30	0	0	0	0	1.02271	0.758203	0	0	0	0	0.593639	0	Inf	1.12597e-05	0.00355199	UP
NONHSAT017015.2	10:130063941-130089537	708	0	0	0	29	22	1	0	0	0	1.62458	1.20157	0.0489277	0	0.958359	#NAME?	1.18856e-05	0.00372037	DOWN
ENST00000417272	X:127728734-127730858	1167	2	0	2	17	12	17	0.0557255	0	0.0608976	0.577767	0.397609	0.504802	0.0388744	0.493392	-3.66584	1.20143e-05	0.00373172	DOWN
NONHSAT203515.1	5:163437761-163445015	2274	0	0	0	37	35	0	0	0	0	0.645341	0.595151	0	0	0.413497	#NAME?	1.29766e-05	0.00399986	DOWN
NONHSAT091306.2	3:115802375-115805171	2797	107	1	70	1	2	2	1.24378	0.0123484	0.889079	0.0141768	0.027654	0.0247825	0.71507	0.0222044	5.00917	1.44395e-05	0.00431892	UP
NONHSAT146423.2	17:19063449-19064136	688	6	9	6	0	0	0	0.28352	0.451962	0.309835	0	0	0	0.348439	0	Inf	1.43328e-05	0.00431892	UP
NONHSAT156833.1	10:30313279-30322556	1026	245	8	248	9	11	9	7.76373	0.269373	8.58696	0.347907	0.414576	0.303969	5.54002	0.355484	3.96203	1.43603e-05	0.00431892	UP
NONHSAT163938.1	12:104119325-104137859	1468	0	0	0	23	0	62	0	0	0	0.621423	0	1.46358	0	0.695001	#NAME?	1.44375e-05	0.00431892	DOWN
NONHSAT204503.1	5:98901274-98928971	1080	6	7	7	159	7	237	0.180613	0.223924	0.230262	5.83922	0.25061	7.60455	0.2116	4.56479	-4.43114	1.46602e-05	0.00435268	DOWN
NONHSAT215706.1	8:39077364-39104691	1711	24	38	28	2	8	3	0.456057	0.767294	0.581352	0.0463736	0.180802	0.0607583	0.601568	0.0959781	2.64795	1.50022e-05	0.00442172	UP
ENST00000428914	21:34180677-34183245	655	0	0	0	31	39	0	0	0	0	1.87717	2.3024	0	0	1.39319	#NAME?	1.5341e-05	0.0044888	DOWN
ENST00000431813	9:87553454-87554459	702	49	48	30	203	205	197	2.26939	2.36229	1.51818	11.4694	11.292	9.72473	2.04995	10.8287	-2.4012	1.56679e-05	0.00455147	DOWN
ENST00000609170	10:86965345-86967549	2205	622	515	647	142	133	164	9.17137	8.06915	10.4239	2.55424	2.33235	2.57741	9.22148	2.488	1.89001	1.58049e-05	0.00455847	UP
NONHSAT135082.2	9:129496011-129503929	685	0	0	0	0	38	32	0	0	0	0	2.14507	1.61887	0	1.25465	#NAME?	1.66701e-05	0.0047739	DOWN
ENST00000508000	5:80482293-80487953	1151	0	0	0	8	6	8	0	0	0	0.275674	0.201568	0.240861	0	0.239368	#NAME?	1.6995e-05	0.0047834	DOWN
ENST00000546413	12:100163242-100166176	2935	140	16	142	11	11	5	1.55085	0.188343	1.71876	0.148654	0.144925	0.0590372	1.15265	0.117539	3.29375	1.71771e-05	0.0047834	UP
ENST00000626156	3:195686212-195688770	683	0	0	0	31	17	1	0	0	0	1.80022	0.962459	0.0507186	0	0.937799	#NAME?	1.71277e-05	0.0047834	DOWN
NONHSAT087513.2	22:50583150-50590004	3129	29	7	6	0	0	1	0.30133	0.0772893	0.0681261	0	0	0.0110709	0.148915	0.0036903	5.33461	1.68325e-05	0.0047834	UP
NONHSAT098284.2	4:128665218-128670133	1385	1	2	1	14	15	13	0.0234771	0.0498999	0.0256432	0.400936	0.418781	0.325275	0.0330068	0.381664	-3.53147	1.73142e-05	0.00478856	DOWN
NONHSAT208349.1	6:159743682-159749414	1335	54	63	65	480	500	162	1.31512	1.63037	1.72969	14.2607	14.4824	4.20515	1.55839	10.9828	-2.81711	1.92722e-05	0.00529383	DOWN
ENST00000512200	11:68870664-68874542	3252	21	29	11	95	121	115	0.209953	0.308085	0.120167	1.15866	1.43875	1.22545	0.212735	1.27429	-2.58256	1.96962e-05	0.00537372	DOWN
NONHSAT067063.2	19:48321485-48323212	916	7	7	6	0	0	0	0.248447	0.264015	0.232715	0	0	0	0.248392	0	Inf	2.08056e-05	0.00560073	UP
NONHSAT173450.1	16:88671806-88679601	4477	0	0	0	0	24	44	0	0	0	0	0.207286	0.340575	0	0.18262	#NAME?	2.07332e-05	0.00560073	DOWN
ENST00000615921	6:71303897-71328057	745	0	0	0	0	24	45	0	0	0	0	1.24566	2.09315	0	1.11294	#NAME?	2.12078e-05	0.00567118	DOWN
NONHSAT059018.2	18:39206924-39340638	2342	39	35	8	5	0	0	0.541411	0.516307	0.121349	0.0846724	0	0	0.393022	0.0282241	3.79961	2.14684e-05	0.0057031	UP
NONHSAT066961.2	19:47274402-47275723	774	6	7	4	25	53	34	0.252018	0.312452	0.183591	1.28108	2.64784	1.52223	0.249354	1.81705	-2.86533	2.17293e-05	0.00573469	DOWN
NONHSAT172759.1	16:20900666-20925011	1329	0	0	0	4	5	33	0	0	0	0.119376	0.145486	0.860472	0	0.375111	#NAME?	2.267e-05	0.0059145	DOWN
NONHSAT186090.1	2:190804362-190844260	12147	186	342	272	1279	1311	1325	0.497847	0.972718	0.79549	4.17622	4.17336	3.78003	0.755352	4.0432	-2.42028	2.27036e-05	0.0059145	DOWN
ENST00000635591	6:144004916-144008262	3347	1	1	1	2	36	42	0.00971492	0.0103192	0.0106112	0.0237064	0.415915	0.434849	0.0102151	0.29149	-4.83467	2.31389e-05	0.00598926	DOWN
NONHSAT095885.2	4:26788115-26789206	720	28	0	30	0	0	0	1.26437	0	1.48022	0	0	0	0.914864	0	Inf	2.37722e-05	0.00611399	UP
ENST00000555518	14:62118145-62128045	552	30	27	0	0	0	0	1.76699	1.68988	0	0	0	0	1.15229	0	Inf	2.40449e-05	0.00613257	UP
NONHSAT082351.2	21:42835529-42837695	1982	0	0	0	181	0	9	0	0	0	3.62206	0	0.157352	0	1.2598	#NAME?	2.43e-05	0.00613257	DOWN
NONHSAT156266.1	10:123355853-123524401	3338	6	6	4	26	36	33	0.0584368	0.062103	0.0425701	0.308942	0.417036	0.34259	0.05437	0.356189	-2.71176	2.41908e-05	0.00613257	DOWN
NONHSAT028252.2	12:51270089-51271297	895	57	44	44	2	4	17	2.07062	1.69848	1.74647	0.0886538	0.172801	0.658217	1.83852	0.306557	2.58432	2.56956e-05	0.00640472	UP
NONHSAT176627.1	17:78802488-78806228	715	44	4	36	3	1	1	2.00079	0.19327	1.78866	0.16643	0.0540618	0.0484487	1.32757	0.089647	3.88839	2.56787e-05	0.00640472	UP
NONHSAT130807.2	9:33909356-33911122	1041	0	0	0	6	5	12	0	0	0	0.228622	0.185735	0.399452	0	0.27127	#NAME?	2.76508e-05	0.00684977	DOWN
ENST00000222396	12:30997038-31006010	623	0	1	0	11	9	7	0	0.0554389	0	0.700318	0.558599	0.389391	0.0184796	0.549436	-4.89394	2.80353e-05	0.00690267	DOWN
NONHSAT075423.2	2:170771012-170778620	1442	0	0	0	52	0	19	0	0	0	1.43027	0	0.456602	0	0.628958	#NAME?	2.88973e-05	0.00707178	DOWN
NONHSAT147908.2	16:3004683-3009121	3099	25	138	99	0	0	13	0.262288	1.53846	1.13488	0	0	0.145371	0.978543	0.0484571	4.33586	2.91611e-05	0.00709336	UP
NONHSAT155501.1	10:52556702-52755688	1241	0	0	0	5	15	6	0	0	0	0.159793	0.467374	0.167538	0	0.264902	#NAME?	2.93886e-05	0.00710588	DOWN
NONHSAT183683.1	2:227928660-227947404	11260	0	0	0	33	0	25	0	0	0	0.116239	0	0.0769392	0	0.0643928	#NAME?	3.09337e-05	0.00739095	DOWN
NONHSAT204875.1	5:151029947-151033710	1001	5	1	1	241	94	1	0.162417	0.0345039	0.0354804	9.54916	3.63117	0.0346062	0.077467	4.40498	-5.82941	3.07588e-05	0.00739095	DOWN
ENST00000596705	19:21444241-21463908	566	57	83	49	16	11	13	3.27421	5.06629	3.07551	1.1212	0.751511	0.795946	3.80534	0.889553	2.09687	3.23334e-05	0.00767995	UP
NONHSAT216432.1	8:128386869-128393399	5352	0	0	0	6	7	6	0	0	0	0.0444685	0.0505715	0.0388481	0	0.0446294	#NAME?	3.36814e-05	0.00795335	DOWN
NONHSAT211923.1	7:33830757-33838184	7428	5	8	9	44	35	39	0.0218873	0.0372074	0.0430417	0.234942	0.182199	0.181944	0.0340455	0.199695	-2.55226	3.82972e-05	0.00899071	DOWN
NONHSAT153554.1	1:31615251-31616760	1510	5	11	10	41	42	55	0.107668	0.251673	0.235275	1.07692	1.07554	1.26222	0.198206	1.13823	-2.52172	3.89434e-05	0.00908956	DOWN
ENST00000425296	3:24455136-24459434	1754	19	17	17	84	85	76	0.352186	0.33485	0.344306	1.89946	1.87389	1.50153	0.343781	1.75829	-2.35462	3.97895e-05	0.00923367	DOWN
ENST00000584919	18:70335439-70352459	815	1	1	0	3	39	16	0.0398967	0.0423785	0	0.146009	1.85039	0.680323	0.0274251	0.892242	-5.02387	4.01736e-05	0.00926953	DOWN
NONHSAT018347.2	11:19710934-19714672	3739	126	108	112	17	28	39	1.09564	0.997929	1.06414	0.18033	0.289573	0.361455	1.05257	0.27712	1.92533	4.09028e-05	0.00938417	UP
NONHSAT112767.2	6:41789896-41792408	2513	11	3	88	1	1	1	0.142316	0.0412455	1.24402	0.015779	0.0153817	0.0137847	0.47586	0.0149818	4.98926	4.3122e-05	0.0098349	UP
NONHSAT199073.1	4:128582998-128601515	2190	9	6	12	37	49	52	0.133612	0.0946574	0.194656	0.670094	0.865174	0.822825	0.140975	0.786031	-2.47915	4.33545e-05	0.0098349	DOWN
NONHSAT093248.2	3:172417601-172425666	8066	27	17	22	102	89	108	0.108831	0.0728151	0.096896	0.501562	0.426662	0.463994	0.0928473	0.464073	-2.32142	4.419e-05	0.00985828	DOWN
NONHSAT151209.1	1:19052438-19060127	7543	0	0	0	4	12	7	0	0	0	0.0210328	0.0615152	0.032161	0	0.0382363	#NAME?	4.40826e-05	0.00985828	DOWN
NONHSAT206694.1	6:4378952-4393496	14545	5	12	4	41	37	42	0.0111777	0.0285046	0.00976962	0.111802	0.0983652	0.100065	0.016484	0.10341	-2.64925	4.41034e-05	0.00985828	DOWN
NONHSAT027883.2	12:46443290-46575116	3545	1	0	1	8	11	11	0.00917231	0	0.0100186	0.0895065	0.119987	0.107529	0.00639696	0.105674	-4.04609	4.44365e-05	0.0098588	DOWN
NONHSAT065954.2	19:36103492-36103916	425	123	124	141	35	29	36	9.40953	10.08	11.7859	3.26635	2.63851	2.93535	10.4252	2.94674	1.82288	4.53382e-05	0.0100039	UP
NONHSAT056663.2	17:82242667-82244928	2262	1	1	1	2	24	49	0.0143748	0.015269	0.0157011	0.0350774	0.410265	0.750676	0.015115	0.398673	-4.72116	4.67984e-05	0.0102144	DOWN
NONHSAT199202.1	4:148047029-148072772	1048	52	64	3	4	2	1	1.61322	2.10984	0.101702	0.151384	0.0738055	0.0330542	1.27492	0.0860812	3.88857	4.67288e-05	0.0102144	UP
NONHSAT005121.2	1:110412059-110418458	2003	8	22	7	1	0	1	0.129852	0.379457	0.124155	0.0197966	0	0.0172945	0.211155	0.0123637	4.09412	4.78969e-05	0.0103972	UP
NONHSAT141593.2	16:29256044-29257624	1452	32	37	31	4	6	11	0.716534	0.880373	0.758455	0.109263	0.159783	0.262527	0.785121	0.177191	2.14761	4.81505e-05	0.0103972	UP
ENST00000412067	22:38675814-38681787	738	47	52	55	9	13	14	2.07057	2.4343	2.64752	0.483676	0.68117	0.65738	2.38413	0.607409	1.97272	4.87876e-05	0.0104787	UP
ENST00000616774	16:21950218-21951708	1491	62	41	0	1	1	0	1.35197	0.950027	0	0.0265946	0.025925	0	0.767332	0.0175065	5.45388	5.03701e-05	0.0107614	UP
NONHSAT212737.1	7:134960532-134969146	985	213	200	14	17	10	15	7.03064	7.01492	0.504939	0.684521	0.392549	0.527703	4.85016	0.534925	3.18063	5.13345e-05	0.0109097	UP
NONHSAT141113.2	16:23463616-23465337	1722	21	5	5	366	471	5	0.396496	0.100306	0.103145	8.43003	10.5765	0.100624	0.199982	6.36904	-4.99313	5.16444e-05	0.0109181	DOWN
ENST00000621248	12:46388856-46392126	3271	63	43	54	209	252	215	0.6262	0.454174	0.586474	2.53424	2.97901	2.27776	0.555616	2.597	-2.22469	5.25693e-05	0.0110557	DOWN
NONHSAT094345.2	3:196468940-196470902	1963	1221	2	2	1	2	2	20.2231	0.035207	0.0362035	0.0202	0.039403	0.0353116	6.76484	0.0316382	7.74024	5.30194e-05	0.0110926	UP
ENST00000619781	15:65083042-65083663	622	3	3	0	13	17	18	0.156829	0.16664	0	0.828944	1.05685	1.00286	0.107823	0.962885	-3.1587	5.4783e-05	0.0113566	DOWN
NONHSAT005505.2	1:117963370-117966542	3173	1	1	1	10	12	11	0.0102477	0.0108851	0.0111931	0.125007	0.146237	0.120135	0.0107753	0.130459	-3.5978	5.4844e-05	0.0113566	DOWN
NONHSAT177405.1	18:8950624-8954711	2142	8	16	19	1	0	3	0.121426	0.258071	0.315117	0.0185119	0	0.0485329	0.231538	0.0223483	3.37301	5.62796e-05	0.0115945	UP
NONHSAT022124.2	11:65496267-65509085	12819	1142	2557	768	299	269	353	2.89644	6.89138	2.12835	0.92512	0.811429	0.954265	3.97205	0.896938	2.1468	5.74107e-05	0.0117674	UP
NONHSAT124339.2	7:155003857-155005665	1518	4	7	7	0	0	0	0.0856807	0.159314	0.163822	0	0	0	0.136272	0	Inf	5.93752e-05	0.0121086	UP
ENST00000567257	15:73917596-73927786	2358	1	0	0	1	19	33	0.0137896	0	0	0.0168162	0.311581	0.484973	0.00459653	0.271123	-5.88226	6.26202e-05	0.0126515	DOWN
NONHSAT155504.1	10:52889146-52900192	10927	7	3	3	27	24	23	0.0208271	0.00948566	0.00975412	0.0980049	0.0849289	0.0729403	0.0133556	0.0852914	-2.67495	6.26639e-05	0.0126515	DOWN
ENST00000453554	1:16872284-16874044	1546	12	9	14	0	3	0	0.252365	0.201132	0.321711	0	0.0750338	0	0.258403	0.0250113	3.36897	6.36951e-05	0.0127324	UP
NONHSAT031028.2	12:118115711-118135928	2695	40	62	46	10	0	12	0.482561	0.794807	0.606367	0.147178	0	0.154297	0.627911	0.100492	2.64348	6.34527e-05	0.0127324	UP
NONHSAT167270.1	13:110895060-110899173	380	0	0	0	11	49	0	0	0	0	1.14815	4.98613	0	0	2.04476	#NAME?	6.44543e-05	0.0128207	DOWN
NONHSAT054798.2	17:55161693-55164296	2604	180	4	148	10	4	6	2.24742	0.0530677	2.01909	0.152322	0.0593919	0.0798444	1.43986	0.097186	3.88904	6.5108e-05	0.0128872	UP
NONHSAT168541.1	14:61740583-61747965	1747	3420	0	0	0	0	0	63.6481	0	0	0	0	0	21.216	0	Inf	6.76342e-05	0.013322	UP
ENST00000578968	7:44983023-44986834	982	120	164	97	34	35	23	3.97302	5.76982	3.50909	1.37327	1.37818	0.811628	4.41731	1.18769	1.89501	6.80062e-05	0.0133302	UP
NONHSAT118711.2	7:1162634-1165116	1584	59	2	127	2	5	0	1.21101	0.0436309	2.84829	0.0500916	0.122065	0	1.36764	0.0573854	4.57486	6.92392e-05	0.0135063	UP
NONHSAT148574.1	1:26697211-26731308	700	2	1	2	9	16	19	0.0929024	0.0493406	0.101525	0.509933	0.883865	0.940601	0.081256	0.778133	-3.25947	6.99476e-05	0.0135789	DOWN
ENST00000425602	X:149947371-149953052	1597	0	0	0	0	21	25	0	0	0	0	0.508463	0.542477	0	0.350313	#NAME?	7.3831e-05	0.0142642	DOWN
NONHSAT041793.2	15:40039304-40062173	2331	2	52	7	1	0	0	0.0278986	0.770707	0.106685	0.017011	0	0	0.301763	0.00567032	5.73384	7.52896e-05	0.0144767	UP
NONHSAT202539.1	5:41870031-41870958	781	7	4	7	0	0	0	0.291393	0.176938	0.318415	0	0	0	0.262249	0	Inf	7.67649e-05	0.0146905	UP
ENST00000457958	17:72403322-72592340	1696	27	0	16	0	0	0	0.517588	0	0.335139	0	0	0	0.284242	0	Inf	7.99855e-05	0.0150385	UP
ENST00000565689	15:73908071-73919870	735	32	17	18	3	4	6	1.41552	0.799083	0.870019	0.161902	0.210417	0.282877	1.02821	0.218399	2.2351	8.0073e-05	0.0150385	UP
NONHSAT021826.2	11:62851988-62855888	1118	433	362	268	92	106	87	12.5921	11.1866	8.51584	3.26382	3.6662	2.69666	10.7648	3.2089	1.74618	7.90534e-05	0.0150385	UP
NONHSAT179340.1	19:1940872-1941332	461	35	32	2	1	1	2	2.46845	2.39814	0.154159	0.0860142	0.0838486	0.150361	1.67358	0.106741	3.97075	7.96598e-05	0.0150385	UP
NONHSAT055361.2	17:65100656-65112829	2591	30	28	14	7	0	0	0.376448	0.373351	0.191959	0.107159	0	0	0.313919	0.0357195	3.13561	8.11712e-05	0.0151741	UP
NONHSAT054929.2	17:58091548-58095536	3989	7	8	10	10	2104	11	0.0570513	0.0692847	0.0890614	0.0994349	20.3955	0.09556	0.0717991	6.8635	-6.57883	8.45073e-05	0.015725	DOWN
MSTRG.24447.1	2:93201883-93313600	1344	0	0	0	5	84	0	0	0	0	0.147547	2.41674	0	0	0.854764	#NAME?	9.22292e-05	0.0170831	DOWN
NONHSAT083319.2	22:18990132-18994635	3612	1	6	7	66	97	9	0.00900217	0.0573919	0.068849	0.724737	1.03843	0.0863434	0.045081	0.616503	-3.77352	9.35037e-05	0.0172401	DOWN
NONHSAT009977.2	1:228118895-228124164	5270	0	0	0	19	0	22	0	0	0	0.142998	0	0.144664	0	0.0958872	#NAME?	9.72937e-05	0.0178574	DOWN
NONHSAT168543.1	14:61745753-61748255	1381	1337	0	0	0	0	0	31.4768	0	0	0	0	0	10.4923	0	Inf	9.8613e-05	0.0180176	UP
NONHSAT027572.2	12:31729315-31731528	2214	6	54	88	5	5	5	0.0881039	0.842651	1.41202	0.0895677	0.0873308	0.0782629	0.780926	0.0850538	3.19874	9.91123e-05	0.0180273	UP
ENST00000549807	12:104262314-104280722	701	3	6	4	21	22	32	0.139155	0.29572	0.202709	1.18817	1.21357	1.58192	0.212528	1.32788	-2.6434	0.000101061	0.0181649	DOWN
NONHSAT022125.2	11:65497698-65506464	7717	0	1589	0	0	0	0	0	7.11385	0	0	0	0	2.37128	0	Inf	0.000101218	0.0181649	UP
NONHSAT204844.1	5:149478428-149482387	2239	9	10	7	31	41	48	0.130688	0.154305	0.111069	0.549151	0.708074	0.742916	0.13202	0.666714	-2.33631	0.000100626	0.0181649	DOWN
NONHSAT184552.1	2:44319654-44321858	1824	955	5	4	3	5	4	17.0228	0.0946967	0.0779052	0.06524	0.106004	0.0759859	5.7318	0.0824098	6.12003	0.000104543	0.0186785	UP
ENST00000430555	2:241881363-241966440	843	8	14	16	0	2	2	0.308533	0.573756	0.674255	0	0.0917534	0.0822261	0.518848	0.0579932	3.16136	0.000106603	0.018729	UP
MSTRG.43922.6	KI270466.1:1-1233	981	0	0	0	0	0	2320	0	0	0	0	0	81.9535	0	27.3178	#NAME?	0.000106371	0.018729	DOWN
NONHSAT081014.2	20:64036137-64039961	3406	0	0	0	71	0	6	0	0	0	0.826792	0	0.0610437	0	0.295945	#NAME?	0.000106033	0.018729	DOWN
NONHSAT223147.1	X:2566028-2583884	1306	1	9	20	0	0	0	0.0248973	0.238093	0.544024	0	0	0	0.269005	0	Inf	0.000106681	0.018729	UP
NONHSAT173733.1	16:28097979-28101907	953	1	575	1	1	1	1	0.0341194	20.8451	0.0372674	0.0416081	0.0405605	0.0363492	6.97217	0.039506	7.46339	0.000108551	0.0189747	UP
ENST00000591069	8:8236211-8244296	577	3	6	11	0	0	0	0.16906	0.359272	0.677264	0	0	0	0.401865	0	Inf	0.000109706	0.0190534	UP
NONHSAT200447.1	4:139125168-139177212	731	33	31	27	6	9	7	1.46775	1.46512	1.31215	0.325575	0.47607	0.331861	1.415	0.377835	1.90498	0.000109944	0.0190534	UP
ENST00000419921	21:34745837-34748367	767	8	7	3	0	0	0	0.339105	0.315304	0.138961	0	0	0	0.264457	0	Inf	0.000112249	0.0193696	UP
NONHSAT094227.2	3:195710449-195711581	818	1	1	4	11	17	19	0.0397504	0.042223	0.173715	0.533372	0.803618	0.804915	0.0852296	0.713968	-3.06643	0.000112797	0.0193814	DOWN
ENST00000366221	1:1574975-1577075	2101	15	11	11	1	1	3	0.23213	0.180879	0.185998	0.0188732	0.018398	0.04948	0.199669	0.0289171	2.78762	0.000114953	0.0196682	UP
NONHSAT023520.2	11:87330385-87331915	1531	24	19	25	94	75	120	0.509676	0.428764	0.580085	2.43521	1.89425	2.71616	0.506175	2.34854	-2.21405	0.000115996	0.0197628	DOWN
NONHSAT097075.2	4:78645994-78684501	4192	0	0	0	34	11	0	0	0	0	0.321695	0.101468	0	0	0.141055	#NAME?	0.000121232	0.0205682	DOWN
NONHSAT189591.1	20:34714775-34736926	1014	288	41	298	27	35	39	9.23435	1.39693	10.4403	1.05611	1.33469	1.33282	7.02387	1.24121	2.50052	0.000121932	0.0206004	UP
NONHSAT000445.2	1:2549920-2552845	2209	8	3	7	0	0	0	0.117743	0.0469216	0.112577	0	0	0	0.0924138	0	Inf	0.000124957	0.0209393	UP
NONHSAT216370.1	8:125387304-125397596	2210	1	2	0	9	11	11	0.014713	0.0312721	0	0.161517	0.192468	0.172484	0.0153284	0.17549	-3.51711	0.000124975	0.0209393	DOWN
MSTRG.43922.8	KI270466.1:1-1233	939	0	0	0	0	0	1470	0	0	0	0	0	54.2501	0	18.0834	#NAME?	0.000127799	0.021324	DOWN
NONHSAT128584.2	8:124460599-124474027	2266	21	0	16	0	0	0	0.301309	0	0.250837	0	0	0	0.184049	0	Inf	0.000128582	0.0213663	UP
ENST00000561275	15:41284006-41297290	821	2	0	2	5	17	28	0.0792103	0	0.0865621	0.241538	0.800682	1.18184	0.0552575	0.741354	-3.74592	0.000131885	0.0214789	DOWN
MSTRG.43944.15	KI270467.1:1590-3920	1454	0	0	1028	0	0	0	0	0	25.1168	0	0	0	8.37226	0	Inf	0.000132234	0.0214789	UP
NONHSAT000394.2	1:2181794-2184053	2260	46	54	38	4	18	6	0.661768	0.825499	0.597327	0.0701992	0.307971	0.0919978	0.694865	0.156723	2.14852	0.000132359	0.0214789	UP
NONHSAT138976.2	X:149945633-149953054	2509	0	0	0	0	24	16	0	0	0	0	0.369876	0.22099	0	0.196955	#NAME?	0.000130723	0.0214789	DOWN
NONHSAT159249.1	11:65502294-65504484	1030	714	0	0	0	0	0	22.5379	0	0	0	0	0	7.51263	0	Inf	0.000132981	0.0214789	UP
NONHSAT183449.1	2:206819556-206821106	1430	14	5	7	35	43	42	0.318314	0.120788	0.173904	0.970769	1.16275	1.01779	0.204335	1.05043	-2.36198	0.000132983	0.0214789	DOWN
NONHSAT216957.1	8:38428069-38468593	1168	145	92	66	0	18	21	4.03624	2.72129	2.00741	0	0.595902	0.623063	2.92165	0.406322	2.84609	0.000130606	0.0214789	UP
ENST00000412485	X:13266048-13303392	1497	0	3	0	80	0	72	0	0.0692384	0	2.11958	0	1.6667	0.0230795	1.26209	-5.77306	0.000134971	0.021627	DOWN
NONHSAT008780.2	1:201895409-201900754	3934	1	1	0	1	68	12	0.00826534	0.00877947	0	0.0100794	0.668388	0.105702	0.0056816	0.26139	-5.52376	0.000134746	0.021627	DOWN
NONHSAT193884.1	3:50647139-50649284	1456	273	640	596	75	173	72	6.09613	15.1862	14.5419	2.04306	4.59448	1.71363	11.9414	2.78372	2.10088	0.000137921	0.0220122	UP
NONHSAT172892.1	16:31700594-31707408	1432	23	18	22	4	3	7	0.522205	0.434263	0.545784	0.110789	0.0810072	0.169407	0.500751	0.120401	2.05624	0.000141606	0.0224304	UP
NONHSAT216212.1	8:103533876-103538160	4285	1	1	1	15	6	13	0.00758829	0.00806032	0.00828841	0.138844	0.0541434	0.105136	0.00797901	0.0993745	-3.63859	0.000141652	0.0224304	DOWN
NONHSAT165401.1	13:27429875-27435686	878	614	0	0	0	0	0	22.7366	0	0	0	0	0	7.57888	0	Inf	0.000143749	0.0225854	UP
NONHSAT189393.1	20:17941602-17947568	975	35	1	38	2	1	1	1.16713	0.0354241	1.38457	0.0813796	0.0396453	0.0355291	0.862377	0.0521847	4.04662	0.000143205	0.0225854	UP
ENST00000607072	13:102888858-102889834	977	4	3	0	18	12	21	0.133125	0.10609	0	0.730754	0.474933	0.744869	0.0797384	0.650185	-3.0275	0.000144524	0.022619	DOWN
NONHSAT042032.2	15:42741546-42743348	1803	7	8	8	1543	7	9	0.126222	0.153287	0.157625	33.9431	0.150116	0.172974	0.145711	11.4221	-6.29257	0.000146408	0.0227711	DOWN
NONHSAT119881.2	7:30524384-30562123	985	23	13	0	0	0	0	0.759186	0.455978	0	0	0	0	0.405054	0	Inf	0.000147751	0.0227711	UP
NONHSAT124189.2	7:151081086-151081651	566	26	9	5	1	1	1	1.49349	0.549381	0.313807	0.0700575	0.0682936	0.0612029	0.785558	0.066518	3.5619	0.000147637	0.0227711	UP
NONHSAT180453.1	19:43766537-43767619	633	6	30	18	2	2	2	0.308155	1.63738	1.01021	0.125348	0.122193	0.109505	0.98525	0.119015	3.04934	0.000147537	0.0227711	UP
ENST00000623851	12:46404644-46407166	2523	25	29	23	94	104	105	0.322168	0.397103	0.323852	1.47773	1.59392	1.44218	0.347708	1.50461	-2.11344	0.00015404	0.0235605	DOWN
NONHSAT137548.2	X:73820663-73834265	4825	76	969	80	33	33	42	0.512119	6.93835	0.589019	0.271265	0.264469	0.301645	2.67983	0.279127	3.26315	0.000153859	0.0235605	UP
NONHSAT091225.2	3:113286930-113288849	1920	4	3	6	44	69	8	0.0677413	0.0539843	0.111024	0.908934	1.38963	0.144391	0.0775833	0.814319	-3.39178	0.000155139	0.0236391	DOWN
NONHSAT010435.2	1:236918244-236919817	1574	6	6	6	23	30	33	0.123928	0.131702	0.13543	0.579574	0.736991	0.726536	0.130353	0.681033	-2.3853	0.000155858	0.0236594	DOWN
NONHSAT116046.2	6:166383476-166388965	5490	20	0	15	0	0	0	0.118443	0	0.0970639	0	0	0	0.0718355	0	Inf	0.000157215	0.0237759	UP
ENST00000503709	4:2937266-2961738	1616	37	46	42	5	16	8	0.744402	0.983427	0.923304	0.122712	0.382862	0.171554	0.883711	0.22571	1.96911	0.000159143	0.0239777	UP
ENST00000429725	1:187641226-187643860	2393	5	4	8	0	0	0	0.0679395	0.0577469	0.118762	0	0	0	0.0814829	0	Inf	0.000160736	0.02406	UP
ENST00000524369	8:101122145-101126158	430	5	4	8	0	0	0	0.378091	0.321368	0.660926	0	0	0	0.453462	0	Inf	0.000160881	0.02406	UP
NONHSAT161824.1	12:9065159-9068058	815	15	9	1	0	0	0	0.59841	0.381533	0.0435777	0	0	0	0.341174	0	Inf	0.000162729	0.0242467	UP
NONHSAT078143.2	20:1889477-1892961	2305	14	0	21	0	0	0	0.197479	0	0.323649	0	0	0	0.173709	0	Inf	0.000163476	0.0242684	UP
NONHSAT091028.2	3:107240692-107248872	3261	21	57	51	171	367	158	0.209373	0.603888	0.555588	2.07982	4.35179	1.67902	0.456283	2.70354	-2.56685	0.000166227	0.0245863	DOWN
ENST00000313031	2:25369136-25370687	1552	11	17	14	57	72	56	0.230439	0.378432	0.320467	1.45667	1.79388	1.25038	0.309779	1.50031	-2.27595	0.00016721	0.0246415	DOWN
NONHSAT024777.2	11:122089103-122203062	3082	571	22	272	38	16	33	6.0236	0.24661	3.13524	0.489032	0.200748	0.371047	3.13515	0.353609	3.14831	0.000172939	0.0250332	UP
NONHSAT058417.2	18:13183783-13187355	2757	2	1	1	10	11	12	0.0235878	0.0125275	0.0128821	0.143869	0.154282	0.150827	0.0163325	0.149659	-3.19586	0.000171948	0.0250332	DOWN
NONHSAT064321.2	19:34733303-34734187	885	26	68	22	5	6	11	0.955156	2.65458	0.883122	0.224071	0.262152	0.430722	1.49762	0.305648	2.29273	0.000172968	0.0250332	UP
NONHSAT152484.1	1:165727278-165768838	1397	0	505	0	0	0	0	0	12.4889	0	0	0	0	4.16297	0	Inf	0.000172623	0.0250332	UP
NONHSAT171765.1	15:73514725-73525678	3188	7	8	6	36	31	29	0.0713858	0.0866928	0.0668653	0.447883	0.376009	0.315235	0.0749813	0.379709	-2.34029	0.000172137	0.0250332	DOWN
NONHSAT118801.2	7:2439834-2444057	3365	0	0	0	14	0	23	0	0	0	0.165021	0	0.236856	0	0.133959	#NAME?	0.000175907	0.0253676	DOWN
NONHSAT039303.2	14:92058552-92106621	6670	0	0	0	0	645	0	0	0	0	0	3.73926	0	0	1.24642	#NAME?	0.000176864	0.0254149	DOWN
ENST00000549793	15:42348103-42412317	3223	0	0	0	16	18	0	0	0	0	0.196898	0.215952	0	0	0.137617	#NAME?	0.000184558	0.026047	DOWN
NONHSAT040983.2	15:24998190-25026612	7203	406	0	0	0	0	0	1.83259	0	0	0	0	0	0.610863	0	Inf	0.000185606	0.026047	UP
NONHSAT107340.2	6:4180891-4184456	3566	10	6	9	45	31	36	0.0911737	0.0581323	0.0896562	0.500506	0.336152	0.349839	0.0796541	0.395499	-2.31185	0.00018487	0.026047	DOWN
NONHSAT124366.2	7:155288601-155299003	1117	19	10	9	38	67	71	0.55303	0.3093	0.286226	1.34933	2.31938	2.20269	0.382852	1.95713	-2.35388	0.000185395	0.026047	DOWN
NONHSAT131099.2	9:37789216-37800735	2096	0	1	1	26	2	16	0	0.0164783	0.0169446	0.492007	0.0369027	0.264534	0.011141	0.264481	-4.56922	0.000185485	0.026047	DOWN
NONHSAT143558.2	16:72283301-72291416	1003	21	0	13	0	0	0	0.680724	0	0.460432	0	0	0	0.380385	0	Inf	0.000185778	0.026047	UP
NONHSAT148593.1	1:28508280-28508780	501	391	448	358	101	133	126	25.3741	30.8937	25.3852	7.99583	10.2651	8.71528	27.2177	8.99208	1.59782	0.000185628	0.026047	UP
NONHSAT183062.1	2:169505395-169506490	1047	0	13	20	0	0	0	0	0.428976	0.678601	0	0	0	0.369192	0	Inf	0.000192102	0.0268404	UP
NONHSAT030038.2	12:95719240-95721402	2163	40	32	27	117	143	117	0.601249	0.511115	0.443448	2.1454	2.55642	1.87447	0.518604	2.1921	-2.07961	0.000193838	0.0269895	DOWN
ENST00000564224	9:34661903-34666029	3264	48	13	17	2	1	8	0.478123	0.137604	0.185022	0.0243092	0.0118426	0.0849361	0.266916	0.0403626	2.7253	0.000195543	0.0271334	UP
NONHSAT072812.2	2:101185941-101193911	4999	4	10	1	21	34	34	0.0260179	0.0691114	0.00710459	0.166614	0.262996	0.235689	0.034078	0.221766	-2.70213	0.000198367	0.027431	DOWN
NONHSAT155500.1	10:52498194-52543094	2928	13	17	14	43	80	72	0.144355	0.20059	0.169865	0.58248	1.05651	0.852134	0.171603	0.830373	-2.27468	0.000199249	0.0274589	DOWN
NONHSAT069084.2	2:10039113-10043157	2077	76	81	55	5	9	30	1.18968	1.34735	0.940718	0.0954756	0.167553	0.500534	1.15925	0.254521	2.18734	0.000201076	0.0276164	UP
NONHSAT007230.2	1:162607763-162628387	13895	1	1	1	0	35	47	0.00234011	0.00248567	0.00255602	0	0.0974	0.117216	0.0024606	0.0715386	-4.86164	0.000206639	0.0282844	DOWN
NONHSAT129993.2	9:2422702-2621413	3108	0	0	0	14	19	0	0	0	0	0.178667	0.236392	0	0	0.138353	#NAME?	0.000207822	0.0283502	DOWN
NONHSAT012867.2	10:42408168-42472240	3311	186	145	116	53	34	38	1.82644	1.51299	1.24461	0.634886	0.397076	0.397717	1.52802	0.47656	1.68093	0.000214024	0.0288069	UP
NONHSAT102744.2	5:91302941-91313657	8403	0	0	0	21	0	14	0	0	0	0.0991198	0	0.0577349	0	0.0522849	#NAME?	0.000213908	0.0288069	DOWN
NONHSAT160671.1	11:102401580-102452736	672	332	0	0	0	0	0	16.0628	0	0	0	0	0	5.35427	0	Inf	0.000212506	0.0288069	UP
NONHSAT216691.1	8:617219-645468	3489	11	9	4	29	30	53	0.102505	0.0891228	0.0407278	0.329666	0.33248	0.526405	0.077452	0.396184	-2.3548	0.000213017	0.0288069	DOWN
ENST00000588804	2:178523292-178539195	1118	0	63	3	0	0	0	0	1.94682	0.0953339	0	0	0	0.680718	0	Inf	0.000214956	0.0288363	UP
ENST00000610681	10:79762710-79786443	4241	313	0	0	0	0	0	2.39954	0	0	0	0	0	0.799848	0	Inf	0.000221721	0.0296452	UP
NONHSAT060675.2	19:5167434-5168235	802	5	6	5	20	26	30	0.202717	0.258478	0.221465	0.989091	1.25357	1.29627	0.227554	1.17965	-2.37408	0.000224456	0.0298917	DOWN
NONHSAT108023.2	6:20400823-20403988	1504	24	25	22	8	2	5	0.518826	0.57427	0.519656	0.210971	0.0514283	0.115209	0.537584	0.125869	2.09456	0.000225044	0.0298917	UP
NONHSAT185807.1	2:169573151-169573371	221	1	28	25	1	1	1	0.14713	4.37716	4.0186	0.179423	0.174906	0.156746	2.84763	0.170358	4.06312	0.000226005	0.0299208	UP
MSTRG.43922.15	KI270466.1:1-1233	855	0	0	0	446	0	0	0	0	0	20.6895	0	0	0	6.8965	#NAME?	0.000229484	0.0301538	DOWN
NONHSAT001814.2	1:26462764-26467537	655	0	13	18	0	0	0	0	0.685707	0.976281	0	0	0	0.553996	0	Inf	0.000230005	0.0301538	UP
NONHSAT118802.2	7:2442574-2448670	3042	22	5	6	1	0	1	0.235136	0.0567807	0.0700745	0.013035	0	0.0113875	0.120664	0.00814085	3.88967	0.000229153	0.0301538	UP
NONHSAT178687.1	18:76978835-77017041	2115	16	15	0	0	0	0	0.245951	0.245019	0	0	0	0	0.163657	0	Inf	0.000230965	0.0301817	UP
ENST00000474907	8:105737280-105737765	486	2	2	0	11	10	12	0.13381	0.142205	0	0.897733	0.795599	0.855617	0.0920049	0.84965	-3.20709	0.000232283	0.030256	DOWN
ENST00000415244	3:197002906-197004744	951	6	7	3	0	0	0	0.205113	0.254299	0.112075	0	0	0	0.190495	0	Inf	0.000233969	0.0303777	UP
NONHSAT183880.1	2:238568587-238596940	12191	6	2	11	0	0	0	0.0160005	0.00566905	0.0320549	0	0	0	0.0179082	0	Inf	0.000236084	0.030554	UP
NONHSAT164130.1	12:122341234-122361148	1104	282	0	0	0	0	0	8.30487	0	0	0	0	0	2.76829	0	Inf	0.000239555	0.0309041	UP
NONHSAT089638.2	3:48984851-48985541	691	2	2	2	394	2	2	0.0941124	0.100017	0.102847	22.6152	0.111936	0.100313	0.0989921	7.60913	-6.26428	0.000244174	0.0313997	DOWN
ENST00000452097	19:54119511-54125343	4158	1	2	3	8	18	17	0.00782007	0.0166213	0.0256333	0.0763109	0.167391	0.14168	0.0166916	0.128461	-2.94414	0.000248789	0.0318145	DOWN
ENST00000537869	11:62851991-62855460	1038	290	245	225	53	104	47	9.08349	8.15453	7.70052	2.02515	3.87424	1.56909	8.31285	2.48949	1.73949	0.000250551	0.0318145	UP
MSTRG.43922.10	KI270466.1:1-1233	813	0	0	0	385	0	0	0	0	0	18.7824	0	0	0	6.26081	#NAME?	0.000250343	0.0318145	DOWN
NONHSAT163874.1	12:95754047-95781541	747	4	3	5	24	19	20	0.174114	0.138755	0.237771	1.2743	0.983545	0.927793	0.183547	1.06188	-2.5324	0.000250371	0.0318145	DOWN
MSTRG.24454.2	2:93602872-93635954	495	0	0	0	0	48	5	0	0	0	0	3.74965	0.350049	0	1.36657	#NAME?	0.000254289	0.0321879	DOWN
ENST00000600607	10:73496296-73513474	1058	14	10	8	0	1	3	0.430235	0.326548	0.268618	0	0.0365352	0.0982585	0.341801	0.0449312	2.92736	0.000258352	0.0325445	UP
NONHSAT095594.2	4:14111990-14139485	1571	0	0	0	15	16	0	0	0	0	0.378707	0.393829	0	0	0.257512	#NAME?	0.00026033	0.0325445	DOWN
NONHSAT168827.1	14:93333240-93348355	612	0	0	0	4	4	7	0	0	0	0.259232	0.252707	0.39639	0	0.302776	#NAME?	0.000259375	0.0325445	DOWN
NONHSAT180590.1	19:55158665-55161070	1406	60	57	62	13	23	9	1.38745	1.40062	1.56654	0.366716	0.632549	0.221815	1.45154	0.407027	1.83439	0.000259531	0.0325445	UP
NONHSAT155607.1	10:68977595-68983697	1429	26	29	27	38	31	2328	0.591541	0.701113	0.671223	1.05472	0.83885	56.4546	0.654626	19.4494	-4.89291	0.000261244	0.0325579	DOWN
NONHSAT000531.2	1:3735984-3747373	5945	0	0	0	0	47	5	0	0	0	0	0.305699	0.0291462	0	0.111615	#NAME?	0.000265314	0.0329635	DOWN
NONHSAT131778.2	9:69427533-69429835	2303	9	11	14	237	287	3	0.127056	0.165014	0.215964	4.08166	4.81881	0.04514	0.169344	2.98187	-4.13818	0.000267172	0.0329935	DOWN
NONHSAT180444.1	19:43203102-43205621	1299	2	15	5	109	9	141	0.0500629	0.398934	0.136732	3.32811	0.267904	3.76149	0.195243	2.4525	-3.65091	0.00026719	0.0329935	DOWN
NONHSAT015385.2	10:86967157-86970814	2064	134	124	154	25	0	0	2.1108	2.07559	2.65062	0.480404	0	0	2.279	0.160135	3.83104	0.00027122	0.0330596	UP
NONHSAT104073.2	5:139273752-139283184	1047	0	0	0	15	4	3	0	0	0	0.568241	0.147714	0.0992908	0	0.271749	#NAME?	0.000271819	0.0330596	DOWN
NONHSAT156713.1	10:12896630-12998431	2144	44	38	46	10	11	16	0.667241	0.612332	0.762201	0.185003	0.198393	0.258612	0.680591	0.214002	1.66916	0.000270438	0.0330596	UP
NONHSAT177404.1	18:8949245-8954711	3944	17	4	2	0	0	0	0.140138	0.0350376	0.0180191	0	0	0	0.0643981	0	Inf	0.000270642	0.0330596	UP
NONHSAT191080.1	21:45288053-45291739	1549	24	18	1	0	1	1	0.503753	0.401462	0.0229282	0	0.0249543	0.0223634	0.309381	0.0157725	4.2939	0.000270036	0.0330596	UP
NONHSAT069972.2	2:32309031-32313734	3273	0	0	270	0	0	0	0	0	2.93058	0	0	0	0.976859	0	Inf	0.000273028	0.0331069	UP
NONHSAT198878.1	4:102828142-102887965	1299	0	0	6	2	112	71	0	0	0.164101	0.0610817	3.33396	1.89408	0.0547002	1.76304	-5.01038	0.000274046	0.0331309	DOWN
ENST00000449034	1:21293290-21299774	2479	33	26	0	0	1	1	0.432805	0.362354	0	0	0.0155927	0.0139737	0.265053	0.00985546	4.74921	0.000276179	0.03319	UP
NONHSAT192142.1	22:24167247-24178628	1478	0	16	13	0	0	0	0	0.374011	0.312458	0	0	0	0.228823	0	Inf	0.000276056	0.03319	UP
NONHSAT191017.1	21:42953781-42956379	2212	1	0	1	16	5	8	0.0146997	0	0.016056	0.28689	0.0874098	0.125331	0.0102519	0.166544	-4.02193	0.000280559	0.0336163	DOWN
NONHSAT130101.2	9:5429450-5431224	1775	20	22	21	7	3	4	0.366338	0.428199	0.420288	0.156421	0.0653534	0.0780835	0.404942	0.0999528	2.0184	0.000284146	0.0339454	UP
NONHSAT116202.2	6:169419006-169425156	4156	52	37	47	17	8	11	0.406799	0.30758	0.40175	0.162236	0.0744352	0.0917202	0.372043	0.109464	1.76502	0.000287398	0.0342326	UP
ENST00000563261	16:88663298-88687186	998	1	1	3	18	34	4	0.032581	0.0346077	0.106797	0.715377	1.31735	0.138876	0.0579952	0.723869	-3.64172	0.000292557	0.0345414	DOWN
NONHSAT137899.2	X:100820403-100840932	2305	153	125	52	26	29	30	2.1581	1.87356	0.801427	0.447396	0.486494	0.451024	1.61103	0.461638	1.80315	0.000291537	0.0345414	UP
NONHSAT179463.1	19:12940251-12944488	1327	17	15	11	68	44	64	0.416506	0.390516	0.294485	2.03244	1.28213	1.6713	0.367169	1.66196	-2.17837	0.000292519	0.0345414	DOWN
ENST00000448629	1:1399522-1401087	797	70	45	58	9	12	24	2.85555	1.95066	2.58526	0.447871	0.582195	1.04353	2.46383	0.691199	1.83373	0.000295165	0.0347293	UP
ENST00000613921	20:50184598-50191498	2648	2	66	0	0	0	0	0.0245588	0.8611	0	0	0	0	0.29522	0	Inf	0.000295868	0.0347293	UP
ENST00000449642	7:124929915-125145234	3238	3	7	3	28	14	33	0.0301258	0.0746875	0.0329164	0.342975	0.167189	0.353171	0.0459099	0.287778	-2.64808	0.000298047	0.0348836	DOWN
ENST00000323380	13:29476515-29490105	1992	2	2	3	9	18	18	0.0326464	0.0346945	0.0535057	0.179193	0.349405	0.313142	0.0402822	0.28058	-2.8002	0.000303319	0.0352103	DOWN
ENST00000601801	11:65422800-65423368	487	22	17	31	6	3	7	1.46875	1.20601	2.26135	0.488697	0.238198	0.498133	1.64537	0.408343	2.01056	0.00030583	0.0352103	UP
ENST00000608362	7:26173533-26174945	1413	9	8	14	38	35	61	0.207084	0.195596	0.351992	1.06666	0.957801	1.49601	0.251557	1.17349	-2.22185	0.000303749	0.0352103	DOWN
NONHSAT030421.2	12:104362455-104369011	465	0	0	0	3	5	7	0	0	0	0.255909	0.415807	0.5217	0	0.397806	#NAME?	0.000303742	0.0352103	DOWN
NONHSAT082896.2	21:44921035-44929680	2352	0	0	0	0	50	4	0	0	0	0	0.822017	0.0589278	0	0.293648	#NAME?	0.000306184	0.0352103	DOWN
NONHSAT179879.1	19:49665142-49673916	1904	1	2	1	7	14	12	0.0170776	0.036298	0.0186533	0.145824	0.284326	0.218398	0.0240096	0.216183	-3.17056	0.000306942	0.0352103	DOWN
NONHSAT217810.1	8:144818589-144827252	6921	206	0	0	0	0	0	0.967722	0	0	0	0	0	0.322574	0	Inf	0.000305475	0.0352103	UP
NONHSAT160341.1	11:58497889-58505759	1002	0	0	1	7	6	6	0	0	0.035445	0.277094	0.231542	0.2075	0.011815	0.238712	-4.33658	0.000308673	0.0353085	DOWN
NONHSAT035305.2	13:112885237-112885680	444	1	1	1	1	251	1	0.0732339	0.0777893	0.0799906	0.0893075	21.8597	0.0780199	0.0770046	7.34234	-6.57515	0.000313147	0.0357191	DOWN
NONHSAT162684.1	12:105330698-105411065	855	26	73	45	0	6	16	0.98867	2.94974	1.86976	0	0.27135	0.648495	1.93606	0.306615	2.65862	0.000315214	0.0358536	UP
NONHSAT130113.2	9:5832649-5835435	2782	1	1	2	9	11	11	0.0116879	0.012415	0.0255455	0.128308	0.152895	0.13702	0.0165495	0.139408	-3.07446	0.00031708	0.0358637	DOWN
NONHSAT186088.1	2:190753498-190844633	5015	177	100	132	464	446	579	1.14751	0.688902	0.935056	3.66969	3.43888	4.00088	0.923821	3.70315	-2.00307	0.000316809	0.0358637	DOWN
NONHSAT129766.2	8:144478583-144480413	927	0	12	16	0	0	0	0	0.447249	0.613157	0	0	0	0.353469	0	Inf	0.000318175	0.0358871	UP
NONHSAT022137.2	11:65498959-65506467	7176	15	205	39	9	14	8	0.0679633	0.986964	0.193071	0.0497426	0.07544	0.0386332	0.415999	0.0546053	2.92947	0.00031961	0.0359486	UP
NONHSAT137543.2	X:73820656-73850597	2950	36	525	27	21	4	18	0.39677	6.14846	0.325145	0.28234	0.0524259	0.211451	2.29013	0.182072	3.65284	0.000325004	0.0363819	UP
NONHSAT166700.1	13:44434118-44436839	1147	0	0	208	0	0	0	0	0	6.44222	0	0	0	2.14741	0	Inf	0.000325265	0.0363819	UP
ENST00000563328	16:72665170-72791624	4842	295	313	248	94	75	100	1.98084	2.23331	1.81954	0.769992	0.598946	0.715691	2.01123	0.694876	1.53325	0.000327828	0.0364666	UP
NONHSAT103174.2	5:110683246-110687254	4009	0	4	0	15	11	11	0	0.0344695	0	0.148403	0.1061	0.0950833	0.0114898	0.116529	-3.34226	0.000327532	0.0364666	DOWN
NONHSAT058490.2	18:14179097-14185369	1942	1	1	1	58	8	2	0.0167435	0.017785	0.0182883	1.18458	0.159296	0.0356934	0.0176056	0.459856	-4.70708	0.000336696	0.0373501	DOWN
NONHSAT103351.2	5:116051910-116052284	375	0	0	0	0	226	0	0	0	0	0	23.304	0	0	7.76799	#NAME?	0.00034113	0.0377384	DOWN
NONHSAT122291.2	7:100039550-100041688	2139	480	5	4	5	4	5	7.29597	0.0807512	0.0664325	0.0927082	0.0723032	0.0810071	2.48105	0.0820061	4.91908	0.000345118	0.0380752	UP
ENST00000433161	20:63102205-63104386	1882	5	7	3	0	0	0	0.0863864	0.128501	0.056633	0	0	0	0.0905067	0	Inf	0.00034961	0.0382571	UP
NONHSAT115527.2	6:149939422-149941495	1902	0	0	0	16	13	0	0	0	0	0.333649	0.264302	0	0	0.199317	#NAME?	0.000348466	0.0382571	DOWN
NONHSAT207507.1	6:75914257-75916227	1440	2	291	1	2	2	1	0.0451609	6.98168	0.0246638	0.0551008	0.053714	0.0240561	2.3505	0.0442903	5.72983	0.000349288	0.0382571	UP
NONHSAT222730.1	X:55870880-55872942	2057	2	0	2	14	7	13	0.0316148	0	0.0345491	0.269954	0.131579	0.219011	0.0220546	0.206848	-3.22942	0.00035516	0.0387595	DOWN
NONHSAT163863.1	12:94308283-94312616	870	16	35	1	1	1	1	0.597916	1.38987	0.0408228	0.0455776	0.0444301	0.0398171	0.676205	0.0432749	3.96586	0.000356607	0.0388125	UP
ENST00000535163	12:31877079-31887203	852	0	0	4	18	10	11	0	0	0.166783	0.837965	0.453828	0.447405	0.0555943	0.579733	-3.38238	0.000360512	0.0390271	DOWN
NONHSAT192165.1	22:25561883-25564822	2332	0	0	0	7	4	4	0	0	0	0.11906	0.0663193	0.0594332	0	0.0816042	#NAME?	0.000360056	0.0390271	DOWN
ENST00000609871	3:183807908-183810548	834	16	0	12	0	0	0	0.623726	0	0.511148	0	0	0	0.378291	0	Inf	0.000372034	0.0400596	UP
NONHSAT180436.1	19:42721910-42732905	666	0	0	0	3	5	8	0	0	0	0.178675	0.290316	0.416264	0	0.295085	#NAME?	0.00037187	0.0400596	DOWN
ENST00000427953	1:113924001-113929232	1321	0	0	0	6	6	3	0	0	0	0.180163	0.175628	0.078696	0	0.144829	#NAME?	0.000375386	0.0402061	DOWN
NONHSAT015969.2	10:100373598-100383330	1551	15	27	24	0	8	0	0.314445	0.601428	0.549707	0	0.199454	0	0.488526	0.0664846	2.87735	0.000374918	0.0402061	UP
ENST00000590591	8:8237208-8238926	702	22	19	26	7	4	6	1.01892	0.935096	1.31576	0.39551	0.220308	0.296175	1.08993	0.303998	1.8421	0.000383605	0.0409778	UP
ENST00000594557	19:21452040-21463884	4690	96	102	78	23	37	17	0.665506	0.751377	0.590821	0.194509	0.305058	0.125609	0.669235	0.208392	1.68321	0.000387239	0.0412568	UP
ENST00000521147	8:75223769-75278497	731	4	10	3	0	0	0	0.177925	0.472624	0.145805	0	0	0	0.265451	0	Inf	0.000390503	0.0414951	UP
NONHSAT158684.1	11:308654-309394	618	5	21	3	1	0	0	0.263073	1.17397	0.172465	0.0641627	0	0	0.536503	0.0213876	4.64874	0.000393379	0.0416909	UP
NONHSAT198995.1	4:118591773-118634979	4749	0	0	0	0	183	0	0	0	0	0	1.49005	0	0	0.496684	#NAME?	0.000394796	0.0417316	DOWN
NONHSAT035520.2	14:19331835-19337673	459	7	0	25	0	0	0	0.495812	0	1.93488	0	0	0	0.810231	0	Inf	0.000396242	0.0417751	UP
NONHSAT186096.1	2:190842680-190844550	377	22	36	25	102	90	123	1.8973	3.29911	2.35573	10.731	9.23106	11.3061	2.51738	10.4227	-2.04974	0.000397453	0.041784	DOWN
NONHSAT195203.1	3:195681819-195696470	953	0	0	4	14	11	11	0	0	0.149107	0.582682	0.446333	0.399988	0.0497024	0.476334	-3.26059	0.000398396	0.041784	DOWN
NONHSAT189168.1	20:63662183-63662483	301	1	20	26	1	1	1	0.108026	2.2956	3.06865	0.131736	0.128419	0.115086	1.82409	0.12508	3.86625	0.00040039	0.0418843	UP
NONHSAT215439.1	8:12437117-12566845	2432	0	152	0	0	0	0	0	2.15928	0	0	0	0	0.719759	0	Inf	0.000405359	0.0422946	UP
ENST00000558945	15:41283990-41298781	1269	0	0	1	5	0	86	0	0	0.0279873	0.156267	0	2.34846	0.00932909	0.834909	-6.48374	0.000411822	0.0427485	DOWN
NONHSAT046577.2	15:62832124-62835397	2978	2	0	0	14	15	3	0.0218374	0	0	0.186466	0.194765	0.0349085	0.00727912	0.138713	-4.2522	0.000411827	0.0427485	DOWN
ENST00000423477	2:74148039-74150061	1804	1	1	1	94	1	5	0.0180243	0.0191455	0.0196873	2.06669	0.0214269	0.0960499	0.0189524	0.728054	-5.2636	0.000419866	0.0434712	DOWN
NONHSAT148779.1	1:39479947-39486070	726	1	1	1	119	1	3	0.0447876	0.0475736	0.0489199	6.50118	0.0532427	0.143192	0.0470937	2.23254	-5.56701	0.000428785	0.0442811	DOWN
NONHSAT160389.1	11:62851990-62855467	1094	13	5	13	0	3	0	0.386355	0.157886	0.422133	0	0.106035	0	0.322125	0.035345	3.18804	0.000433233	0.0446263	UP
NONHSAT079904.2	20:44660607-44738967	1743	7	2	7	0	0	0	0.130567	0.0396508	0.142675	0	0	0	0.104298	0	Inf	0.000439377	0.0450294	UP
NONHSAT152502.1	1:167918071-167936793	954	1	0	1	321	1	0	0.0340837	0	0.0372283	13.3456	0.040518	0	0.0237707	4.46204	-7.55238	0.000439288	0.0450294	DOWN
ENST00000602918	12:123363868-123365787	1920	2	3	1	15	12	11	0.0338707	0.0539843	0.0184978	0.309869	0.241671	0.198536	0.0354509	0.250025	-2.81818	0.000442899	0.0452755	DOWN
ENST00000415195	6:30516266-30519217	851	4	4	6	0	0	0	0.152836	0.162383	0.25049	0	0	0	0.18857	0	Inf	0.000444664	0.0453412	UP
NONHSAT104170.2	5:140168573-140173985	1072	0	0	0	13	14	0	0	0	0	0.480973	0.504998	0	0	0.328657	#NAME?	0.000446078	0.0453707	DOWN
ENST00000560865	8:29055935-29056685	552	139	0	0	0	0	0	8.18709	0	0	0	0	0	2.72903	0	Inf	0.000449729	0.0456271	UP
NONHSAT172826.1	16:28835975-28837233	1147	79	0	99	0	5	0	2.23931	0	3.06626	0	0.168571	0	1.76852	0.0561902	4.97608	0.000451582	0.0457003	UP
ENST00000602127	3:195681616-195708230	749	16	15	15	3	3	4	0.694509	0.691876	0.711456	0.158875	0.154876	0.185044	0.69928	0.166265	2.07238	0.000457393	0.0461726	UP
NONHSAT122447.2	7:101094047-101097967	3921	12	10	17	15	17	846	0.0995045	0.0881122	0.15402	0.151734	0.167651	7.47691	0.113879	2.59876	-4.51225	0.000465852	0.0469093	DOWN
NONHSAT108559.2	6:29899031-29902652	3622	13	17	9	52	46	51	0.116696	0.162155	0.08827	0.569424	0.49109	0.487948	0.122374	0.516154	-2.07651	0.000471089	0.0473186	DOWN
NONHSAT186324.1	2:219045309-219053871	8295	8	11	4	25	31	48	0.0313555	0.0458139	0.0171307	0.119536	0.144511	0.200529	0.0314334	0.154859	-2.30058	0.000472885	0.0473812	DOWN
NONHSAT094167.2	3:195635758-195636397	543	0	130	0	0	0	0	0	8.27129	0	0	0	0	2.7571	0	Inf	0.000479899	0.0479649	UP
NONHSAT074908.2	2:149624032-149636840	1669	6	4	5	23	22	22	0.116874	0.0827971	0.10642	0.546584	0.509712	0.456787	0.10203	0.504361	-2.30546	0.000483985	0.0482539	DOWN
NONHSAT222884.1	X:103628989-103630945	1098	0	0	0	151	0	0	0	0	0	5.45451	0	0	0	1.81817	#NAME?	0.000487863	0.0485207	DOWN
NONHSAT156271.1	10:123559388-123562211	1571	1	0	0	4	5	14	0.0206975	0	0	0.100987	0.123075	0.308814	0.00689918	0.177625	-4.68627	0.00049617	0.049105	DOWN
NONHSAT188646.1	20:31798438-31801802	948	523	519	523	165	138	215	17.9368	18.9142	19.5987	6.90328	5.62889	7.85922	18.8166	6.79713	1.46901	0.000496164	0.049105	UP
ENST00000607894	12:12979837-12984012	721	5	3	6	0	0	0	0.225491	0.143758	0.295654	0	0	0	0.221635	0	Inf	0.000499231	0.0492872	UP
MSTRG.43944.3	KI270467.1:970-3920	1068	2	42	3	386	531	17	0.0608911	1.35864	0.0997971	14.335	19.2254	0.551595	0.506443	11.3707	-4.48877	0.000507476	0.0499633	DOWN
NONHSAT181909.1	2:65056500-65071597	572	6	2	8	0	0	0	0.341017	0.120824	0.49685	0	0	0	0.319564	0	Inf	0.000508555	0.0499633	UP
ENST00000600652	6:28121795-28137293	2163	8	12	27	2	4	0	0.120247	0.191678	0.443448	0.0366829	0.0715009	0	0.251791	0.0360613	2.8037	0.000510596	0.0500422	-
NONHSAT053347.2	17:38672267-38673581	1315	262	281	247	77	83	104	6.47781	7.38261	6.67278	2.32244	2.44065	2.74067	6.8444	2.50125	1.45227	0.00052506	0.0513351	-
ENST00000484285	9:38620734-38623284	1742	81	85	94	20	24	37	1.51178	1.68578	1.91696	0.455368	0.532732	0.736051	1.70484	0.574717	1.56871	0.000527543	0.0514533	-
ENST00000449500	20:63627227-63628824	801	18	15	29	4	5	6	0.73061	0.64696	1.2862	0.198065	0.241386	0.259569	0.887923	0.233007	1.93006	0.000534126	0.0519698	-
ENST00000419296	2:109987063-109995281	2436	0	119	0	0	0	0	0	1.68772	0	0	0	0	0.562573	0	Inf	0.000535439	0.0519723	-
ENST00000590118	1:16490634-16499257	574	39	27	0	2	0	1	2.20903	1.62511	0	0.138232	0	0.0603499	1.27805	0.066194	4.2711	0.000542374	0.0525192	-
ENST00000428411	1:112956461-112975430	8757	117	25	79	10	21	18	0.434394	0.09863	0.320483	0.0452947	0.0927277	0.0712321	0.284502	0.0697515	2.02814	0.000553091	0.0534289	-
NONHSAT142596.2	16:54113058-54114466	1409	0	1	666	2	0	2	0	0.0245127	16.7918	0.0563131	0	0.0491956	5.60545	0.0351696	7.31636	0.00056197	0.054157	-
NONHSAT185352.1	2:112358313-112362233	2125	3	1	0	13	12	7	0.0459047	0.0162534	0	0.242637	0.218357	0.11416	0.0207194	0.191718	-3.20994	0.000564507	0.054272	-
NONHSAT107379.2	6:4274789-4278355	3567	3	2	4	11	18	18	0.0273472	0.0193752	0.0398372	0.122315	0.195126	0.174875	0.0288532	0.164105	-2.50782	0.000569731	0.0546441	-
ENST00000328376	3:37399162-37435497	1859	9	3	15	1	0	1	0.157402	0.0557557	0.286649	0.02133	0	0.0186341	0.166602	0.0133214	3.64459	0.000588351	0.0556442	-
ENST00000567594	11:65569660-65570273	614	19	23	1	1	1	1	1.00608	1.29418	0.0578434	0.0645807	0.0629547	0.0564183	0.786035	0.0613179	3.68021	0.000586775	0.0556442	-
NONHSAT075452.2	2:171318653-171321011	2359	4	5	4	5	292	5	0.0551349	0.0732203	0.060237	0.0840622	4.78638	0.0734523	0.0628641	1.64797	-4.71231	0.000590843	0.0556442	-
NONHSAT164313.1	12:132430767-132436909	5994	15	0	10	0	0	0	0.0813654	0	0.0592702	0	0	0	0.0468786	0	Inf	0.000588628	0.0556442	-
NONHSAT179845.1	19:47381310-47382669	705	22	13	25	1	1	9	1.01458	0.637075	1.25973	0.0562448	0.0548286	0.442372	0.970464	0.184482	2.3952	0.000591182	0.0556442	-
NONHSAT180412.1	19:40090535-40090815	281	1	22	42	2	1	2	0.115715	2.70481	5.30982	0.282367	0.137559	0.246678	2.71012	0.222202	3.60841	0.000583421	0.0556442	-
NONHSAT194809.1	3:163518556-163524819	6264	4	7	11	33	29	33	0.0207636	0.0386076	0.0623853	0.208949	0.179018	0.182562	0.0405855	0.190176	-2.2283	0.000590452	0.0556442	-
NONHSAT222664.1	X:44029134-44031048	1812	32	0	4	0	0	0	0.574176	0	0.0784212	0	0	0	0.217533	0	Inf	0.000585976	0.0556442	-
NONHSAT163941.1	12:104792496-104792980	485	7	5	7	26	20	35	0.469233	0.356138	0.512747	2.12628	1.59456	2.50079	0.446039	2.07388	-2.21709	0.000598931	0.0562424	-
ENST00000447507	1:28506043-28508270	185	98	66	56	21	27	15	17.223	12.3254	10.7534	4.50218	5.64336	2.80966	13.4339	4.3184	1.63731	0.000606508	0.0564017	-
NONHSAT012878.2	10:42475717-42494836	1568	0	0	0	0	0	135	0	0	0	0	0	2.98356	0	0.994521	#NAME?	0.00060342	0.0564017	-
NONHSAT072816.2	2:101228611-101235013	835	2	3	4	14	19	13	0.0778822	0.124132	0.170179	0.665025	0.87989	0.539528	0.124064	0.694814	-2.48554	0.000605946	0.0564017	-
NONHSAT151928.1	1:91545343-91569533	2055	110	0	0	0	0	0	1.74033	0	0	0	0	0	0.58011	0	Inf	0.000605735	0.0564017	-
NONHSAT181722.1	2:46661048-46675788	14643	36	64	56	159	207	200	0.0799338	0.151002	0.135859	0.430674	0.546628	0.473313	0.122265	0.483538	-1.98362	0.000607611	0.0564017	-
NONHSAT046706.2	15:65083062-65086155	2061	14	15	13	43	50	58	0.220858	0.251439	0.224072	0.827511	0.938081	0.975207	0.232123	0.9136	-1.97667	0.000611233	0.0566077	-
ENST00000623468	20:23148086-23149939	1854	10	9	4	1	0	1	0.175364	0.167718	0.0766446	0.0213876	0	0.0186844	0.139909	0.0133573	3.38879	0.000612994	0.0566409	-
NONHSAT026306.2	12:8231049-8242946	2143	9	17	10	1	4	0	0.136542	0.274067	0.16578	0.0185033	0.0721682	0	0.19213	0.0302238	2.66832	0.000617805	0.0569552	-
ENST00000607670	1:6393555-6394391	837	6	8	7	0	0	2	0.233049	0.330199	0.297112	0	0	0.0828156	0.286787	0.0276052	3.37697	0.000623225	0.0572479	-
NONHSAT022822.2	11:73308260-73308962	703	2	1	1	1	213	1	0.0925059	0.0491301	0.0505204	0.0564048	11.7159	0.0492757	0.0640521	3.94053	-5.943	0.000628069	0.0572479	-
NONHSAT175723.1	17:80447891-80448948	1058	2	4	3	15	12	18	0.0614666	0.130613	0.10074	0.562333	0.438572	0.589584	0.0976066	0.530163	-2.44139	0.000627266	0.0572479	-
NONHSAT189173.1	20:63740299-63743503	1732	81	70	85	18	30	27	1.52051	1.39629	1.74344	0.412209	0.669759	0.540215	1.55341	0.540728	1.52247	0.000627373	0.0572479	-
NONHSAT200666.1	4:168989999-169010239	1147	273	299	244	108	77	77	7.73842	9.0061	7.55721	3.73457	2.59585	2.32635	8.10058	2.88559	1.48916	0.000626013	0.0572479	-
NONHSAT100694.2	5:19466993-19471400	4384	11	13	0	0	0	0	0.0815787	0.102449	0	0	0	0	0.0613427	0	Inf	0.000630541	0.0573437	-
NONHSAT119063.2	7:6710126-6753861	1012	0	103	0	0	0	0	0	3.5163	0	0	0	0	1.1721	0	Inf	0.000638375	0.0579257	-
ENST00000379063	8:81634357-81635662	1306	6	10	10	39	25	42	0.149358	0.264539	0.272026	1.18442	0.740209	1.11443	0.228641	1.01302	-2.1475	0.000647721	0.058642	-
ENST00000500169	4:131380013-131528121	450	39	32	52	0	6	17	2.81775	2.45676	4.10509	0	0.515566	1.30912	3.12653	0.608229	2.36188	0.000649419	0.0586642	-
NONHSAT077965.2	2:241687821-241690722	1088	0	98	0	0	0	0	0	3.11192	0	0	0	0	1.03731	0	Inf	0.000665102	0.0599468	-
NONHSAT022139.2	11:65499015-65506459	5555	4119	48	25	26	86	10	24.1079	0.298529	0.159876	0.185643	0.598641	0.0623849	8.18878	0.282223	4.85874	0.000670938	0.0603381	-
NONHSAT184752.1	2:64373795-64377797	1385	2	0	1	7	7	13	0.0469543	0	0.0256432	0.200468	0.195422	0.325275	0.0241992	0.240388	-3.31234	0.00067378	0.060459	-
ENST00000493495	12:111879338-111880249	603	0	0	0	3	4	6	0	0	0	0.197343	0.256478	0.344801	0	0.266207	#NAME?	0.00068095	0.0605641	-
ENST00000610578	1:149607344-149679523	5734	0	0	0	57	1	0	0	0	0	0.394272	0.00674123	0	0	0.133671	#NAME?	0.000677623	0.0605641	-
NONHSAT003403.2	1:55065698-55069258	3561	250	222	175	660	709	733	2.28255	2.15383	1.74582	7.35112	7.69887	7.13314	2.06073	7.39438	-1.84327	0.000679467	0.0605641	-
NONHSAT200375.1	4:127920318-127942119	1246	8	15	1	86	16	73	0.208743	0.415903	0.0285039	2.73756	0.496553	2.03028	0.217717	1.7548	-3.01078	0.000680728	0.0605641	-
NONHSAT180288.1	19:27726723-27727849	297	0	1	1	23	0	26	0	0.116291	0.119582	3.07155	0	3.03359	0.0786243	2.03505	-4.69394	0.000695709	0.0617407	-
NONHSAT108020.2	6:20321110-20333240	2001	52	42	51	19	14	9	0.844907	0.725152	0.905434	0.376611	0.270543	0.155858	0.825164	0.267671	1.62422	0.000701879	0.0621517	-
NONHSAT031449.2	12:121795272-121799632	3897	10	28	1	1	0	1	0.0834296	0.24823	0.00911364	0.0101751	0	0.0088891	0.113591	0.00635475	4.15987	0.000705633	0.0623474	-
ENST00000530490	11:17013998-17052658	997	127	128	95	27	30	55	4.14154	4.43551	3.38505	1.07412	1.16351	1.91168	3.98737	1.38311	1.52753	0.000711555	0.0624825	-
ENST00000602495	X:73829138-73833761	827	2	1	2	18	35	2	0.0786356	0.0417635	0.085934	0.863296	1.63649	0.083817	0.0687777	0.8612	-3.64633	0.000713352	0.0624825	-
ENST00000602980	7:29685154-29688243	1677	0	0	2	9	4	13	0	0	0.0423777	0.212852	0.0922221	0.268638	0.0141259	0.191237	-3.75895	0.00070962	0.0624825	-
NONHSAT162203.1	12:52164108-52165381	850	6	3	4	0	0	0	0.229485	0.121941	0.167175	0	0	0	0.172867	0	Inf	0.000713186	0.0624825	-
NONHSAT156796.1	10:26949739-26952560	2593	20	29	20	86	67	93	0.250772	0.386383	0.274005	1.31546	0.99913	1.24288	0.30372	1.18582	-1.96508	0.000715759	0.0625576	-
NONHSAT108396.2	6:27694035-27706751	689	3	4	7	0	0	0	0.141578	0.200564	0.360932	0	0	0	0.234358	0	Inf	0.000723886	0.0630563	-
NONHSAT178016.1	18:75067557-75076369	8336	0	0	93	0	0	0	0	0	0.396333	0	0	0	0.132111	0	Inf	0.000726149	0.0630563	-
NONHSAT188360.1	20:2154495-2206057	1853	0	0	0	14	10	0	0	0	0	0.299674	0.208668	0	0	0.169447	#NAME?	0.000724758	0.0630563	-
NONHSAT056130.2	17:77253774-77270515	1194	0	0	0	8	17	0	0	0	0	0.265746	0.550552	0	0	0.272099	#NAME?	0.00073683	0.06379	-
NONHSAT083959.2	22:23683727-23693594	3665	251	25	25	11	13	18	2.22665	0.235662	0.242322	0.119045	0.137163	0.170199	0.901546	0.142136	2.66513	0.000737758	0.06379	-
NONHSAT100805.2	5:27472311-27477094	1378	12	18	23	0	7	0	0.283133	0.451281	0.592946	0	0.196414	0	0.442453	0.0654714	2.75659	0.00074097	0.0639308	-
NONHSAT151180.1	1:16478255-16491084	1122	0	1	0	18	18	0	0	0.0307829	0	0.636316	0.620333	0	0.010261	0.418883	-5.35131	0.000748093	0.0644078	-
NONHSAT169710.1	14:100191700-100192976	1277	18	20	18	5	3	7	0.458276	0.541093	0.500755	0.155288	0.0908397	0.189969	0.500042	0.145366	1.78236	0.000760888	0.06537	-
NONHSAT008782.2	1:201895836-201899977	4142	8	44	33	135	117	152	0.0627942	0.367006	0.283038	1.29272	1.09227	1.2717	0.237613	1.2189	-2.35889	0.000766987	0.0657541	-
NONHSAT151934.1	1:92026528-92029734	553	41	37	37	11	8	17	2.41052	2.31158	2.37693	0.788966	0.559408	1.06529	2.36634	0.804554	1.5564	0.000777651	0.0665271	-
ENST00000624967	5:112419583-112420613	1031	0	20	14	1	0	0	0	0.6702	0.48241	0.0384603	0	0	0.384203	0.0128201	4.90539	0.000806262	0.0685754	-
NONHSAT000544.2	1:3741320-3747344	2030	14	0	9	0	0	0	0.224231	0	0.157495	0	0	0	0.127242	0	Inf	0.000806873	0.0685754	-
NONHSAT001266.2	1:18483818-18485984	2167	17	18	4	55	52	56	0.255055	0.28697	0.0655741	1.00667	0.927888	0.895517	0.202533	0.943358	-2.21965	0.000808387	0.0685754	-
NONHSAT092485.2	3:142818121-142818402	282	1	1	1	7	7	11	0.115304	0.122477	0.125943	0.984567	0.959783	1.35173	0.121241	1.09869	-3.17984	0.000805337	0.0685754	-
NONHSAT192306.1	22:35421500-35423180	1681	403	369	319	110	148	114	7.79452	7.58383	6.74154	2.59542	3.40445	2.3501	7.3733	2.78333	1.4055	0.000816004	0.0690764	-
ENST00000526388	11:12980669-12989538	607	34	22	33	11	7	6	1.82115	1.25215	1.93138	0.718778	0.445896	0.342529	1.66822	0.502401	1.7314	0.000819586	0.0691797	-
NONHSAT216218.1	8:106745837-106751861	1082	117	1	1	1	1	1	3.5157	0.0319209	0.0328243	0.0366475	0.0357248	0.0320156	1.19348	0.0347959	5.10011	0.000820651	0.0691797	-
ENST00000433966	10:26943323-26944418	645	3	3	5	22	16	16	0.151236	0.160697	0.275372	1.35286	0.959233	0.859633	0.195769	1.05724	-2.43309	0.000832281	0.0697921	-
NONHSAT149070.1	1:62437232-62445085	1143	19	11	15	556	13	31	0.54045	0.332482	0.466212	19.2935	0.43981	0.939852	0.446381	6.89104	-3.94837	0.000830415	0.0697921	-
NONHSAT216848.1	8:22984597-23019336	2268	1	1	1	124	1	1	0.0143368	0.0152286	0.0156595	2.1685	0.0170433	0.0152737	0.015075	0.733606	-5.60478	0.000833101	0.0697921	-
ENST00000548203	14:105152194-105181194	535	3	3	0	11	32	7	0.182332	0.193738	0	0.815511	2.31284	0.453441	0.125357	1.19393	-3.25161	0.000839104	0.0701494	-
NONHSAT002951.2	1:45582867-45584711	1845	35	27	23	9	4	11	0.616778	0.50559	0.442861	0.193471	0.0838247	0.206607	0.521743	0.161301	1.69359	0.000847354	0.0706928	-
NONHSAT098090.2	4:119512357-119552026	520	1	5	3	18	17	14	0.0625304	0.332167	0.204968	1.37297	1.26415	0.932974	0.199888	1.19003	-2.57374	0.000850332	0.070795	-
NONHSAT176568.1	17:75320013-75321754	637	0	5	373	3	3	0	0	0.271157	20.802	0.18681	0.182107	0	7.02439	0.122972	5.83597	0.000854525	0.0709977	-
NONHSAT204872.1	5:150864543-150864851	309	1	0	2	8	11	7	0.105229	0	0.229992	1.02686	1.37655	0.785083	0.11174	1.06283	-3.24969	0.000857176	0.0710717	-
ENST00000427447	21:33931160-33977691	9124	2	0	0	8	4	13	0.00712754	0	0	0.0347765	0.0169505	0.0493759	0.00237585	0.033701	-3.82628	0.000869706	0.0718214	-
NONHSAT179465.1	19:12940846-12944487	687	9	11	8	29	26	59	0.425924	0.553168	0.41368	1.67424	1.46342	2.9761	0.464257	2.03792	-2.1341	0.000869775	0.0718214	-
NONHSAT022133.2	11:65498948-65506466	6933	418	430	309	119	146	135	1.96023	2.14277	1.58333	0.680781	0.814299	0.674777	1.89545	0.723286	1.3899	0.000875108	0.0719673	-
NONHSAT198148.1	4:386866-392079	5214	34	31	33	118	88	121	0.212014	0.205409	0.224846	0.897622	0.652628	0.804196	0.214089	0.784815	-1.87414	0.000873872	0.0719673	-
NONHSAT172883.1	16:31180167-31185420	1053	565	173	481	122	101	123	17.445	5.67605	16.2275	4.5953	3.70889	4.04786	13.1162	4.11735	1.67156	0.000881036	0.072257	-
NONHSAT217811.1	8:144818589-144827252	6023	0	0	0	90	0	0	0	0	0	0.59267	0	0	0	0.197557	#NAME?	0.000882208	0.072257	-
ENST00000629441	11:126340889-126355579	1572	6	1	50	1	1	1	0.124085	0.021971	1.12993	0.0252243	0.0245892	0.0220362	0.42533	0.0239499	4.15049	0.000892005	0.0729115	-
NONHSAT155584.1	10:65768394-65781763	2291	63	57	53	15	0	18	0.894063	0.859572	0.821842	0.259689	0	0.272274	0.858492	0.177321	2.27544	0.000897399	0.0730566	-
NONHSAT222699.1	X:48575560-48578167	1514	1084	1416	1171	496	354	385	23.2785	32.3122	27.4768	12.9938	9.04129	8.81219	27.6892	10.2824	1.42914	0.000896487	0.0730566	-
ENST00000520840	8:23071377-23074488	484	16	18	7	0	0	6	1.07477	1.28484	0.513807	0	0	0.429576	0.957806	0.143192	2.74178	0.00090886	0.0738408	-
NONHSAT081863.2	21:34180722-34298830	3601	18	12	10	38	60	46	0.162516	0.115135	0.0986575	0.41855	0.644289	0.442675	0.125436	0.501838	-2.00027	0.000912356	0.073976	-
NONHSAT070522.2	2:46681062-46684545	2113	5	10	7	25	31	31	0.0769423	0.163506	0.117692	0.469264	0.567306	0.508401	0.11938	0.51499	-2.10898	0.000916218	0.0740346	-
NONHSAT133109.2	9:91063294-91075132	5249	0	0	0	2	2	18	0	0	0	0.0151162	0.0147358	0.118838	0	0.0495633	#NAME?	0.000916747	0.0740346	-
NONHSAT021535.2	11:59620426-59639648	493	0	0	0	3	4	5	0	0	0	0.241375	0.313705	0.351469	0	0.302183	#NAME?	0.000923454	0.0742035	-
NONHSAT107386.2	6:4306243-4315826	3690	6	1	1	12	13	21	0.0528623	0.00936001	0.00962489	0.128984	0.136234	0.197219	0.0239491	0.154146	-2.68625	0.00092327	0.0742035	-
NONHSAT156265.1	10:123346431-123508458	1600	2	5	2	17	10	19	0.0406448	0.107954	0.0444172	0.421408	0.241663	0.411513	0.0643387	0.358195	-2.47699	0.00092435	0.0742035	-
NONHSAT035921.2	14:23565459-23568036	2220	9	13	0	0	0	0	0.131806	0.202314	0	0	0	0	0.111373	0	Inf	0.000928309	0.0743734	-
MSTRG.43922.17	KI270466.1:1-1233	729	0	0	0	85	0	0	0	0	0	4.62457	0	0	0	1.54152	#NAME?	0.000943077	0.0748143	-
NONHSAT015194.2	10:79826703-79841572	3272	79	0	0	0	0	0	0.78499	0	0	0	0	0	0.261663	0	Inf	0.000936217	0.0748143	-
NONHSAT033773.2	13:49953478-49954068	591	1	0	0	6	4	8	0.0550183	0	0	0.4027	0.261686	0.469089	0.0183394	0.377825	-4.3647	0.000938054	0.0748143	-
NONHSAT159241.1	11:65489418-65490715	1298	28	30	27	84	102	96	0.701344	0.798509	0.738966	2.56676	3.03864	2.56298	0.746273	2.72279	-1.86731	0.000939916	0.0748143	-
NONHSAT182459.1	2:113347174-113355454	8281	0	3	1	9	11	9	0	0.0125166	0.00428884	0.0431051	0.0513652	0.0376612	0.00560181	0.0440438	-2.97498	0.000942863	0.0748143	-
ENST00000499713	4:109347475-109414410	1433	0	0	0	4	3	5	0	0	0	0.110712	0.0809507	0.120917	0	0.104193	#NAME?	0.000951681	0.074944	-
ENST00000626029	13:29483917-29485289	732	0	0	0	4	3	5	0	0	0	0.216735	0.158473	0.236713	0	0.203974	#NAME?	0.000951498	0.074944	-
NONHSAT181694.1	2:44168869-44201894	1115	1	1	1	115	1	1	0.0291622	0.0309762	0.0318528	4.09077	0.0346674	0.031068	0.0306637	1.3855	-5.49773	0.000951484	0.074944	-
NONHSAT183450.1	2:206855624-206857231	1136	5	2	0	10	14	17	0.143115	0.0608375	0	0.34916	0.476547	0.518577	0.0679843	0.448095	-2.72053	0.000952136	0.074944	-
NONHSAT075364.2	2:169639482-169641403	1922	4	6	6	277	5	8	0.0676708	0.107856	0.110909	5.71621	0.100599	0.144241	0.0954786	1.98702	-4.37928	0.000954666	0.074997	-
NONHSAT176229.1	17:43124487-43176658	838	14	12	14	3	3	3	0.543185	0.494749	0.593514	0.142002	0.138428	0.124054	0.543816	0.134828	2.012	0.000960342	0.0752964	-
NONHSAT162287.1	12:57941553-57956931	885	0	10	11	0	0	0	0	0.390382	0.441561	0	0	0	0.277314	0	Inf	0.000963249	0.075378	-
ENST00000594230	19:23927788-23929287	1500	52	57	54	13	11	26	1.12711	1.31285	1.2789	0.343736	0.28357	0.600651	1.23962	0.409319	1.5986	0.00096704	0.0755283	-
ENST00000605007	7:128690451-128691717	1267	15	25	22	67	69	86	0.384929	0.681691	0.616861	2.0974	2.10583	2.35217	0.56116	2.18513	-1.96124	0.000976832	0.0761458	-
NONHSAT152073.1	1:110368399-110373003	3546	1	1	0	9	7	5	0.00916972	0.00974012	0	0.100664	0.0763279	0.0488647	0.00630328	0.0752854	-3.5782	0.000981715	0.0762373	-
NONHSAT168528.1	14:60734783-60968660	723	6	3	0	4	81	20	0.269795	0.143361	0	0.219433	4.33209	0.958591	0.137719	1.83671	-3.73732	0.000981782	0.0762373	-
ENST00000623738	21:6318440-6356986	665	42	54	43	6	20	15	2.05343	2.80546	2.2971	0.357888	1.16295	0.781635	2.38533	0.767491	1.63597	0.000999745	0.0774831	-
NONHSAT081858.2	21:34164943-34166309	1367	34	39	34	94	134	123	0.808661	0.985647	0.883585	2.72736	3.79044	3.11807	0.892631	3.21195	-1.84732	0.00101221	0.0782992	-
NONHSAT152432.1	1:159918115-159919378	932	236	569	393	79	120	166	8.23281	21.0924	14.98	3.36197	4.97873	6.17222	14.7684	4.83764	1.61014	0.00101501	0.0783015	-
NONHSAT163342.1	12:15620165-15623251	1360	98	5	2	1	2	3	2.34283	0.127005	0.0522555	0.0291563	0.0568736	0.0764393	0.840698	0.0541564	3.95638	0.00101612	0.0783015	-
ENST00000609470	20:1325410-1378734	2158	21	5	0	59	52	45	0.316389	0.0800402	0	1.08438	0.931758	0.722612	0.132143	0.912918	-2.78839	0.00102064	0.0784995	-
NONHSAT208004.1	6:126247593-126248560	968	10	12	8	35	41	32	0.335873	0.428305	0.293593	1.43409	1.63779	1.14558	0.352591	1.40582	-1.99535	0.00102334	0.0785576	-
NONHSAT183685.1	2:227936904-227947404	10501	10	11	7	32	44	28	0.0309614	0.0361896	0.0236818	0.120865	0.162021	0.0924001	0.0302776	0.125095	-2.04671	0.00104109	0.0797685	-
ENST00000502511	5:472107-472743	552	5	6	2	0	0	0	0.294527	0.375543	0.128745	0	0	0	0.266272	0	Inf	0.00105737	0.080863	-
NONHSAT017223.2	11:309549-311060	878	48	54	59	19	18	5	1.77744	2.12486	2.38721	0.858313	0.792726	0.197351	2.09651	0.61613	1.76668	0.00106191	0.0808971	-
NONHSAT081499.2	21:25562074-25579032	5409	13	26	55	0	8	8	0.0781425	0.166071	0.361226	0	0.0571922	0.0512538	0.201813	0.0361487	2.48101	0.00106356	0.0808971	-
NONHSAT118599.2	7:147513-149532	670	0	0	0	5	2	6	0	0	0	0.295974	0.115445	0.310321	0	0.24058	#NAME?	0.00106529	0.0808971	-
NONHSAT162180.1	12:50491850-50497110	994	0	1	1	4	5	18	0	0.0347469	0.0357302	0.159608	0.194518	0.627545	0.0234924	0.327223	-3.80001	0.00106583	0.0808971	-
NONHSAT177422.1	18:9914282-9954814	990	73	0	0	0	0	0	2.3974	0	0	0	0	0	0.799133	0	Inf	0.00106844	0.0809432	-
NONHSAT217372.1	8:94488523-94492807	970	2	3	157	3	2	3	0.067043	0.106856	5.74995	0.122678	0.0797403	0.107173	1.97462	0.103197	4.2581	0.00107522	0.0813036	-
ENST00000436764	20:38420588-38435333	973	16	15	25	4	5	6	0.534622	0.532595	0.912755	0.163053	0.198716	0.213684	0.659991	0.191818	1.78271	0.00109517	0.0826579	-
ENST00000414282	9:136721366-136728184	2357	121	95	99	34	41	34	1.66908	1.3925	1.49215	0.572146	0.672625	0.499876	1.51791	0.581549	1.38411	0.00110049	0.0829045	-
ENST00000415226	2:236167447-236294927	552	7	14	6	0	3	0	0.412279	0.876225	0.386171	0	0.210149	0	0.558225	0.0700497	2.9944	0.00110257	0.0829066	-
ENST00000487977	1:207813560-207822703	3197	0	0	0	9	0	13	0	0	0	0.111653	0	0.140915	0	0.0841892	#NAME?	0.00111086	0.0833746	-
NONHSAT194753.1	3:158915248-158928709	5451	0	0	0	5	4	3	0	0	0	0.0363792	0.0283721	0.0190713	0	0.0279409	#NAME?	0.0011214	0.0840096	-
NONHSAT181578.1	2:36384507-36384707	201	12	10	10	35	35	39	1.94108	1.71885	1.76749	6.90647	6.7332	6.72379	1.80914	6.78782	-1.90765	0.0011369	0.0850126	-
NONHSAT010666.2	1:244969411-244971105	863	16	7	10	4	1	0	0.602766	0.28023	0.411664	0.183836	0.0447905	0	0.431553	0.0762088	2.50151	0.00115096	0.0859053	-
ENST00000624858	4:151669786-151670503	718	3	243	3	3	5	4	0.13586	11.6926	0.148445	0.165735	0.26929	0.193034	3.9923	0.209353	4.25321	0.00116316	0.0866553	-
ENST00000440574	2:208255247-208256181	464	4	3	5	0	0	0	0.280309	0.223383	0.382791	0	0	0	0.295494	0	Inf	0.00118024	0.0867715	-
ENST00000580714	17:28405240-28406796	493	4	1	2	8	13	19	0.26382	0.0700577	0.144153	0.643612	1.01968	1.33554	0.159344	0.999611	-2.64922	0.00117408	0.0867715	-
NONHSAT101105.2	5:38758597-38845778	1299	0	0	0	2	4	7	0	0	0	0.0610817	0.119058	0.186752	0	0.122297	#NAME?	0.00117923	0.0867715	-
NONHSAT124331.2	7:155003444-155015124	643	8	5	11	1	0	2	0.4045	0.268626	0.607747	0.061668	0	0.107802	0.426958	0.05649	2.91803	0.00117821	0.0867715	-
NONHSAT135581.2	9:136724720-136728304	2385	118	128	102	27	36	56	1.6086	1.85417	1.51931	0.449014	0.583676	0.813663	1.66069	0.615451	1.43207	0.00117961	0.0867715	-
NONHSAT151214.1	1:19060685-19068424	7635	0	8	9	29	51	21	0	0.0361986	0.0418748	0.150649	0.258295	0.0953159	0.0260245	0.168086	-2.69126	0.00118191	0.0867715	-
NONHSAT191015.1	21:42893317-42903626	631	1	1	1	102	1	1	0.0515306	0.0547361	0.056285	6.41141	0.0612586	0.0548983	0.0541839	2.17586	-5.32758	0.00117904	0.0867715	-
NONHSAT198536.1	4:41976211-41978392	292	1	1	0	10	5	6	0.111356	0.118282	0	1.35838	0.662159	0.712037	0.076546	0.910857	-3.57283	0.00118014	0.0867715	-
ENST00000564063	1:108199926-108201491	1566	0	0	0	4	0	25	0	0	0	0.101309	0	0.553216	0	0.218175	#NAME?	0.0012035	0.0881965	-
ENST00000606817	6:105273220-105273760	541	1	2	3	12	13	9	0.0601032	0.127748	0.197012	0.879761	0.929211	0.576474	0.128287	0.795149	-2.63184	0.00121648	0.0888248	-
NONHSAT098282.2	4:128653874-128661914	1543	6	3	1	15	13	20	0.126417	0.0671742	0.0230174	0.385579	0.325796	0.449165	0.072203	0.386847	-2.42163	0.00121602	0.0888248	-
NONHSAT099602.2	4:185148001-185150382	2382	3	22	24	3	2	2	0.0409519	0.319082	0.357932	0.0499571	0.0324719	0.0291002	0.239322	0.0371764	2.68649	0.00122003	0.0889234	-
NONHSAT138744.2	X:136922090-136993664	976	0	20	23	2	0	0	0	0.707967	0.837171	0.0812963	0	0	0.515046	0.0270988	4.2484	0.00122409	0.0890584	-
NONHSAT172568.1	16:2938385-2949807	1253	7	8	10	8	350	11	0.181626	0.220572	0.283532	0.253233	10.8011	0.304221	0.228577	3.78619	-4.05	0.00123032	0.0893511	-
ENST00000383686	3:110892123-110893476	820	12	15	10	4	0	3	0.475801	0.631969	0.433251	0.193476	0	0.126777	0.513674	0.106751	2.2666	0.00124236	0.0900634	-
ENST00000618947	13:45341599-45360486	520	14	0	16	1	0	0	0.875363	0	1.09307	0.0762549	0	0	0.656144	0.0254183	4.69007	0.00124812	0.0901571	-
NONHSAT082533.2	21:44475188-44480016	3450	50	45	19	4	13	13	0.471196	0.450632	0.195646	0.0459856	0.145711	0.130581	0.372491	0.107426	1.79386	0.00124789	0.0901571	-
ENST00000434868	22:26858634-26865786	6043	16	13	7	37	40	49	0.086081	0.0743237	0.0411521	0.242844	0.255953	0.280991	0.0671856	0.259929	-1.9519	0.00125299	0.090347	-
NONHSAT098265.2	4:128325814-128329586	3710	17	18	9	46	49	57	0.148977	0.167619	0.0861763	0.491778	0.510709	0.532416	0.134257	0.511634	-1.93011	0.00126451	0.0909882	-
NONHSAT108043.2	6:21597430-21598619	1190	4	140	4	4	4	2	0.109297	4.06454	0.119411	0.13332	0.129963	0.0582493	1.43108	0.107177	3.73903	0.00126639	0.0909882	-
ENST00000418273	10:86965740-86971311	2627	647	117	8	31	20	2	8.00749	1.5387	0.108184	0.468043	0.29439	0.0263862	3.21812	0.26294	3.61342	0.00127794	0.0914541	-
ENST00000441052	7:44039523-44042306	2590	0	7	0	14	21	15	0	0.0933738	0	0.2144	0.31352	0.20069	0.0311246	0.24287	-2.96406	0.00127515	0.0914541	-
MSTRG.43944.1	KI270467.1:1-3920	1708	80	34	62	2462	2537	0	1.52284	0.687736	1.28955	57.1718	57.4361	0	1.16671	38.2026	-5.03316	0.00128193	0.0914541	-
NONHSAT169382.1	14:59377310-59389684	1497	0	3	0	6	9	11	0	0.0692384	0	0.158982	0.23247	0.254635	0.0230795	0.215362	-3.22208	0.00128177	0.0914541	-
NONHSAT083184.2	22:17113028-17115692	2665	1	1	1	1	2	82	0.0122011	0.01296	0.0133268	0.014879	0.0290237	1.06627	0.0128293	0.370056	-4.85023	0.00128428	0.0914599	-
ENST00000425820	1:68479129-68483539	960	194	172	164	473	535	608	6.57025	6.18994	6.06885	19.5421	21.5494	21.9473	6.27635	21.0129	-1.74328	0.00129359	0.0914781	-
NONHSAT026976.2	12:12474223-12476797	2575	8	10	4	9	3	506	0.101007	0.13417	0.0551841	0.138623	0.0450494	6.8096	0.0967872	2.33109	-4.59005	0.00128752	0.0914781	-
NONHSAT160124.1	11:17788052-18013029	1323	0	5	6	17	44	13	0	0.130557	0.161124	0.50964	1.286	0.340518	0.0972268	0.712053	-2.87256	0.0012926	0.0914781	-
NONHSAT200244.1	4:102795979-102828050	2128	0	0	0	0	12	9	0	0	0	0	0.218049	0.146557	0	0.121535	#NAME?	0.00129173	0.0914781	-
NONHSAT219090.1	9:783424-794024	5013	0	2	0	5	10	7	0	0.0137864	0	0.0395577	0.0771317	0.0483923	0.00459548	0.0550272	-3.58186	0.00129745	0.0915902	-
NONHSAT129230.2	8:133454853-133458864	4012	396	442	149	111	103	77	3.20913	3.80619	1.31936	1.09735	0.992725	0.665086	2.77823	0.918386	1.59699	0.00130275	0.0918039	-
NONHSAT221081.1	9:98732385-98774071	1086	9	0	11	0	0	0	0.269438	0	0.359836	0	0	0	0.209758	0	Inf	0.00131002	0.0921558	-
ENST00000413246	13:42043727-42044247	363	3	3	7	0	0	0	0.268726	0.285537	0.685076	0	0	0	0.413113	0	Inf	0.00131274	0.0921862	-
ENST00000605281	6:53350158-53350705	548	0	1	0	4	7	5	0	0.0630264	0	0.289508	0.493903	0.316194	0.0210088	0.366535	-4.12489	0.00133129	0.093234	-
NONHSAT026312.2	12:8234390-8239091	500	10	8	10	0	4	0	0.650251	0.552753	0.710531	0	0.309313	0	0.637845	0.103104	2.6291	0.00133228	0.093234	-
NONHSAT092232.2	3:134323750-134340492	3360	3	9	10	51	17	36	0.029032	0.0925445	0.105734	0.602024	0.195643	0.371287	0.0757701	0.389651	-2.36248	0.0013444	0.0934591	-
NONHSAT136352.2	X:15674916-15703351	994	1	0	3	11	16	5	0.0327121	0	0.107227	0.438932	0.62244	0.17432	0.0466463	0.411897	-3.14245	0.00134475	0.0934591	-
NONHSAT163286.1	12:9408920-9412692	652	1	1	1	7	8	8	0.0498709	0.0529731	0.0544722	0.42584	0.474467	0.425202	0.0524387	0.441837	-3.07481	0.00134441	0.0934591	-
NONHSAT217795.1	8:143783690-143786189	2286	0	0	0	6	5	2	0	0	0	0.10411	0.0845802	0.0303222	0	0.0730042	#NAME?	0.00134127	0.0934591	-
NONHSAT168802.1	14:91263400-91267408	4009	3	3	2	8	17	15	0.0243321	0.0258543	0.017727	0.0791471	0.163971	0.129655	0.0226378	0.124258	-2.45653	0.00135284	0.0936988	-
NONHSAT175811.1	17:1422338-1436705	1399	15	820	18	25	18	18	0.348609	20.25	0.457086	0.708759	0.497508	0.445875	7.01857	0.550714	3.6718	0.00135057	0.0936988	-
NONHSAT158933.1	11:24043645-24053672	2861	0	1	3	7	10	11	0	0.0120722	0.0372539	0.0970458	0.135149	0.133236	0.016442	0.12181	-2.88918	0.00135583	0.0937453	-
MSTRG.43922.16	KI270466.1:1-1233	688	0	0	0	66	0	0	0	0	0	3.80487	0	0	0	1.26829	#NAME?	0.00136377	0.094133	-
NONHSAT063999.2	19:27793422-27806247	1295	39	21	23	9	9	1	0.979139	0.560243	0.630949	0.275639	0.268731	0.0267497	0.723444	0.190373	1.92605	0.00137679	0.094869	-
NONHSAT137664.2	X:75746069-75746914	846	1	2	1	82	2	2	0.0384348	0.081692	0.0419809	3.84439	0.091428	0.0819345	0.0540359	1.33925	-4.63136	0.0013796	0.0949008	-
ENST00000468527	3:160565447-160568199	998	83	84	61	20	29	30	2.70396	2.90791	2.17138	0.794841	1.12362	1.04169	2.59442	0.986717	1.3947	0.00138588	0.0950093	-
NONHSAT144680.2	17:314482-317352	2205	0	4	0	14	10	8	0	0.0626704	0	0.251835	0.175357	0.125729	0.0208901	0.184307	-3.14121	0.00138538	0.0950093	-
ENST00000421913	10:43523256-43525217	1962	9	7	7	24	33	26	0.149138	0.123261	0.126749	0.485169	0.65039	0.459213	0.13305	0.531591	-1.99835	0.00139179	0.0952529	-
NONHSAT223120.1	X:152884210-152887308	1723	2	0	1	9	5	11	0.0377433	0	0.0206128	0.20717	0.112217	0.221236	0.019452	0.180207	-3.21167	0.00139432	0.0952642	-
NONHSAT153108.1	1:231365045-231370633	1571	86	1	1	1	1	1	1.77982	0.021985	0.0226072	0.0252403	0.0246048	0.0220502	0.608137	0.0239651	4.66539	0.0014021	0.0956343	-
ENST00000567984	16:29262273-29264479	561	11	23	19	4	5	5	0.637507	1.41645	1.20317	0.282799	0.344653	0.308866	1.08571	0.312106	1.79853	0.00140841	0.0957407	-
NONHSAT196164.1	3:123960767-123960967	201	19	21	17	6	4	7	3.07331	3.60952	3.00454	1.18406	0.769435	1.20692	3.22912	1.05347	1.61599	0.00140644	0.0957407	-
NONHSAT071765.2	2:74918201-74938786	987	33	41	19	3	9	13	1.08706	1.43515	0.68387	0.120565	0.352591	0.456439	1.06869	0.309865	1.78613	0.00141124	0.0957723	-
NONHSAT010384.2	1:235872015-235872694	595	51	36	43	12	18	13	2.78679	2.09036	2.56735	0.799917	1.16977	0.757152	2.4815	0.908947	1.44895	0.00141846	0.095779	-
NONHSAT041298.2	15:29646222-29657451	858	34	17	25	6	8	9	1.28839	0.684529	1.03509	0.277384	0.360551	0.363488	1.00267	0.333808	1.58676	0.00141444	0.095779	-
NONHSAT178157.1	18:3245436-3246310	875	1	2	1	6	11	10	0.037161	0.0789845	0.0405895	0.271995	0.48612	0.396055	0.052245	0.384723	-2.88046	0.00141628	0.095779	-
NONHSAT060392.2	19:1997328-2034872	553	23	8	2	1	1	1	1.35226	0.499777	0.128513	0.0717044	0.0698991	0.0626417	0.660182	0.0680817	3.27752	0.00142315	0.0959357	-
NONHSAT107382.2	6:4288549-4292143	3595	1	2	0	5	11	9	0.00904474	0.0192243	0	0.0551607	0.118319	0.0867517	0.00942302	0.0867436	-3.2025	0.00142706	0.0960385	-
NONHSAT182399.1	2:112036798-112040980	4183	33	29	19	11	6	6	0.256496	0.239515	0.161363	0.104303	0.0554637	0.0497047	0.219125	0.0698237	1.64996	0.00143507	0.0964172	-
NONHSAT022135.2	11:65498959-65506467	6570	23	0	26	2	1	0	0.11382	0	0.140588	0.0120769	0.00588344	0	0.0848027	0.00598678	3.82426	0.00143795	0.0964505	-
NONHSAT074156.2	2:127411190-127412248	780	0	0	0	3	4	4	0	0	0	0.152561	0.198278	0.17769	0	0.176176	#NAME?	0.00144608	0.0966742	-
NONHSAT166754.1	13:48941911-48979994	1398	0	0	0	3	4	4	0	0	0	0.08512	0.110627	0.0991404	0	0.0982958	#NAME?	0.00144599	0.0966742	-
ENST00000333319	7:156638363-156640654	2292	1	1	1	1	1	95	0.0141867	0.0150691	0.0154956	0.0173004	0.0168648	1.43635	0.0149171	0.49017	-5.03824	0.00145753	0.0971179	-
NONHSAT036256.2	14:30884993-30889821	1885	59	0	0	0	0	0	1.01763	0	0	0	0	0	0.339211	0	Inf	0.00145647	0.0971179	-
ENST00000517664	8:73052178-73063061	3549	0	0	0	62	0	0	0	0	0	0.692899	0	0	0	0.230966	#NAME?	0.00148042	0.0984812	-
NONHSAT168347.1	14:39762117-39766892	4776	10	3	6	19	24	31	0.0680748	0.0217022	0.0446329	0.157789	0.194309	0.224927	0.0448033	0.192341	-2.10199	0.00148866	0.0988662	-
NONHSAT180414.1	19:40217562-40222864	5303	4	2	2	19	12	10	0.0245264	0.0130325	0.0134014	0.142108	0.0874994	0.0653495	0.0169867	0.0983189	-2.53306	0.00149127	0.0988766	-
NONHSAT191016.1	21:42917040-42919310	1921	23	19	20	72	58	71	0.389275	0.341717	0.369857	1.48657	1.16748	1.2808	0.36695	1.31162	-1.83769	0.00150041	0.0993197	-
NONHSAT060126.2	19:381543-383192	570	18	11	26	62	52	87	1.0267	0.666713	1.62046	4.31421	3.5276	5.28925	1.10462	4.37702	-1.98639	0.00150564	0.0993401	-
NONHSAT189163.1	20:63520807-63522086	813	70	87	101	20	32	36	2.79936	3.69706	4.41332	0.975709	1.52198	1.53447	3.63658	1.34405	1.43599	0.00150355	0.0993401	-
NONHSAT176210.1	17:42113114-42114394	915	83	1	1	1	1	1	2.94924	0.0377469	0.0388151	0.0433361	0.042245	0.0378588	1.0086	0.0411467	4.61543	0.0015123	0.099617	-
NONHSAT092032.2	3:129367907-129369836	1275	14	10	10	39	26	58	0.357011	0.270971	0.27864	1.21322	0.788523	1.57639	0.302207	1.19271	-1.98063	0.00151708	0.0997693	-
ENST00000605571	4:1712821-1713622	802	38	26	36	10	10	13	1.54049	1.12004	1.59463	0.494571	0.482121	0.561728	1.41839	0.512806	1.46776	0.00152604	0.100195	-
NONHSAT022142.2	11:65499058-65506410	5259	0	0	55	0	0	0	0	0	0.371529	0	0	0	0.123843	0	Inf	0.00153351	0.100522	-
NONHSAT092724.2	3:151434749-151436677	1929	3	2	5	3	36	32	0.0505689	0.0358276	0.0920762	0.0616888	0.721652	0.574871	0.0594909	0.452737	-2.92793	0.0015372	0.100601	-
NONHSAT150152.1	1:183825000-183832252	616	4	3	4	13	15	17	0.211142	0.168263	0.23068	0.837018	0.941577	0.956338	0.203362	0.911644	-2.16442	0.00154039	0.100647	-
NONHSAT033795.2	13:50043915-50081978	1251	9	7	13	1	3	1	0.2339	0.193316	0.369155	0.0316967	0.0927277	0.0276905	0.265457	0.050705	2.38828	0.00155677	0.101521	-
NONHSAT150319.1	1:201889566-201899973	1478	37	60	57	133	156	225	0.813906	1.40252	1.37005	3.56909	4.08135	5.27541	1.19549	4.30862	-1.84962	0.0015588	0.101521	-
NONHSAT089118.2	3:39178090-39179920	1831	6	7	1	0	0	0	0.106533	0.13208	0.019397	0	0	0	0.0860033	0	Inf	0.00156241	0.101592	-
NONHSAT124988.2	8:10447562-10451177	3521	40	31	33	110	92	122	0.369356	0.304176	0.332958	1.23911	1.01035	1.20073	0.335496	1.15006	-1.77734	0.0015802	0.102455	-
NONHSAT180056.1	19:1985452-1986952	1321	1035	1026	1064	286	441	427	25.4736	26.8333	28.6137	8.58707	12.9089	11.2014	26.9735	10.8991	1.30733	0.00158075	0.102455	-
ENST00000454444	2:207226949-207228308	551	0	0	0	3	3	5	0	0	0	0.215967	0.210531	0.314472	0	0.24699	#NAME?	0.00160673	0.103214	-
ENST00000520395	7:27185534-27187121	1169	12	21	13	0	6	4	0.333753	0.620628	0.39505	0	0.198464	0.118561	0.44981	0.105675	2.08968	0.00160004	0.103214	-
ENST00000622091	8:104419512-104421500	1989	0	0	0	3	3	5	0	0	0	0.0598279	0.0583219	0.0871162	0	0.068422	#NAME?	0.00160663	0.103214	-
NONHSAT033967.2	13:52167710-52194467	2780	1	19	21	2	1	1	0.0116963	0.236129	0.268349	0.0285414	0.0139044	0.0124607	0.172058	0.0183022	3.23281	0.0016015	0.103214	-
NONHSAT070388.2	2:43232395-43233456	785	33	17	39	4	10	11	1.36678	0.748186	1.76494	0.202102	0.492562	0.485591	1.2933	0.393418	1.71692	0.00161036	0.103214	-
NONHSAT163424.1	12:30912030-30965026	1944	3	2	1	12	9	11	0.0501788	0.0355511	0.0182695	0.244831	0.179016	0.196085	0.0346665	0.206644	-2.57553	0.00160879	0.103214	-
NONHSAT216371.1	8:125391931-125397596	1695	0	0	0	3	3	5	0	0	0	0.0702051	0.0684379	0.102227	0	0.0802899	#NAME?	0.00160643	0.103214	-
ENST00000624096	3:52217016-52219012	1997	0	1	0	5	4	6	0	0.0172952	0	0.0993004	0.0774444	0.104114	0.00576506	0.0936195	-4.0214	0.00161844	0.103252	-
NONHSAT191120.1	21:46667271-46668990	1546	56	0	0	0	0	0	1.1777	0	0	0	0	0	0.392566	0	Inf	0.00161444	0.103252	-
NONHSAT210575.1	6:53724827-53725537	711	0	0	0	2	6	4	0	0	0	0.111597	0.326307	0.194934	0	0.210946	#NAME?	0.00161862	0.103252	-
NONHSAT145814.2	17:15436015-15563631	2764	1	6	3	10	23	21	0.011764	0.0749999	0.0385612	0.143504	0.321767	0.263291	0.0417751	0.242854	-2.53938	0.00162752	0.103655	-
NONHSAT186547.1	2:241646282-241677580	5420	46	41	45	9	15	21	0.27594	0.261345	0.294952	0.0658585	0.107013	0.134269	0.277413	0.10238	1.4381	0.00163158	0.10375	-
NONHSAT166582.1	13:32443871-32522197	544	31	28	23	113	60	99	1.85274	1.77822	1.50198	8.23871	4.26486	6.30644	1.71098	6.27	-1.87364	0.00163581	0.103856	-
NONHSAT214123.1	7:151078607-151080783	797	343	255	190	91	99	91	13.9923	11.0538	8.46896	4.52861	4.80321	3.95667	11.1717	4.4295	1.33463	0.00165449	0.104877	-
ENST00000424926	13:85363601-85544570	911	5	9	3	0	0	1	0.178462	0.341328	0.116996	0	0	0.0380251	0.212262	0.012675	4.06579	0.00166414	0.105245	-
NONHSAT081740.2	21:32728106-32733898	3173	23	19	2	0	2	3	0.235675	0.206882	0.0223976	0	0.024377	0.0327631	0.154985	0.0190467	3.02452	0.00166668	0.105245	-
NONHSAT167008.1	13:85065087-85148057	631	14	14	20	5	5	2	0.721377	0.766524	1.12598	0.314268	0.306419	0.109852	0.871295	0.243513	1.83916	0.00166811	0.105245	-
NONHSAT003304.2	1:53242364-53244540	2177	304	19	23	18	14	14	4.54013	0.301533	0.375323	0.32795	0.248671	0.222851	1.73899	0.266491	2.7061	0.00167618	0.105589	-
ENST00000455680	1:90829547-90836161	2986	0	0	0	0	58	0	0	0	0	0	0.751084	0	0	0.250361	#NAME?	0.00168428	0.105934	-
NONHSAT184233.1	2:11183009-11192320	605	1	1	75	1	1	1	0.0537452	0.0570884	4.40391	0.0655414	0.0638912	0.0572576	1.50492	0.0622301	4.59593	0.0017015	0.106851	-
ENST00000454117	1:23369218-23371839	997	5	3	3	0	0	0	0.163068	0.103962	0.106904	0	0	0	0.124645	0	Inf	0.00170585	0.106957	-
ENST00000509369	4:143559472-143568160	748	2	2	12	0	0	0	0.0869407	0.0923949	0.569916	0	0	0	0.249751	0	Inf	0.00171738	0.107513	-
NONHSAT102166.2	5:74627406-74641424	3705	0	0	52	0	0	0	0	0	0.498593	0	0	0	0.166198	0	Inf	0.00172979	0.108123	-
NONHSAT165400.1	13:27424636-27435161	1000	9	9	0	0	0	0	0.292609	0.31095	0	0	0	0	0.201186	0	Inf	0.00173592	0.108338	-
NONHSAT001281.2	1:19210395-19213713	3319	5	9	6	194	20	4	0.0489844	0.0936877	0.0642261	2.31834	0.233011	0.0417591	0.0689661	0.864369	-3.64769	0.00176928	0.110195	-
NONHSAT040985.2	15:25000242-25026632	6860	37	146	15	13	9	16	0.175358	0.735291	0.0776794	0.0751608	0.0507299	0.0808255	0.329443	0.0689054	2.25734	0.00177114	0.110195	-
ENST00000629304	2:69996687-70028601	397	4	4	3	11	16	18	0.327615	0.348081	0.268472	1.09899	1.55845	1.57123	0.314723	1.40956	-2.16309	0.00178289	0.110586	-
NONHSAT134797.2	9:127224611-127241315	2627	0	0	0	0	0	61	0	0	0	0	0	0.804667	0	0.268222	#NAME?	0.00178191	0.110586	-
ENST00000430666	3:197298252-197303747	1694	0	0	0	14	6	0	0	0	0	0.327802	0.136957	0	0	0.154919	#NAME?	0.00179777	0.110997	-
NONHSAT080949.2	20:63863747-63865202	686	8	3	4	14	15	39	0.379145	0.151093	0.207142	0.809469	0.845498	1.97009	0.245793	1.20835	-2.29752	0.00179703	0.110997	-
NONHSAT143762.2	16:75760029-75761851	1131	4	6	2	0	0	0	0.114999	0.183289	0.0628359	0	0	0	0.120374	0	Inf	0.00179385	0.110997	-
NONHSAT093715.2	3:184378208-184379842	1521	0	1	0	5	6	4	0	0.0227077	0	0.130377	0.152534	0.0911231	0.00756924	0.124678	-4.04191	0.0018099	0.111406	-
NONHSAT204182.1	5:55599712-55603534	1826	0	0	0	6	2	4	0	0	0	0.130337	0.0423593	0.0759027	0	0.0828663	#NAME?	0.00180989	0.111406	-
NONHSAT213768.1	7:100802567-100805228	1087	1	1	72	1	1	1	0.0299134	0.0317741	2.3531	0.0364789	0.0355604	0.0318683	0.804929	0.0346359	4.53852	0.00181973	0.11184	-
NONHSAT179371.1	19:4403274-4403914	641	25	23	15	6	8	5	1.26807	1.23967	0.831327	0.371288	0.48261	0.270318	1.11302	0.374739	1.57052	0.00182364	0.11191	-
NONHSAT066715.2	19:44737605-44747649	1397	9	6	4	1	1	0	0.209456	0.148389	0.101717	0.0283841	0.0276694	0	0.153187	0.0186845	3.03538	0.00186287	0.114144	-
ENST00000623759	22:49933198-49934074	877	30	34	3	6	2	2	1.11217	1.3394	0.121532	0.271374	0.0881963	0.0790383	0.857701	0.146203	2.5525	0.00187243	0.114556	-
NONHSAT023521.2	11:87359914-87362654	335	0	0	0	5	3	3	0	0	0	0.591949	0.346276	0.310321	0	0.416182	#NAME?	0.0018849	0.115145	-
ENST00000610630	12:118430147-118430699	553	7	9	7	19	27	38	0.411533	0.562296	0.449697	1.36275	1.88792	2.38127	0.474509	1.87731	-1.98416	0.00190575	0.116242	-
ENST00000532226	6:111483511-111493003	2191	0	0	0	0	54	0	0	0	0	0	0.953027	0	0	0.317676	#NAME?	0.00191044	0.116353	-
NONHSAT067620.2	19:53066692-53109899	4246	10	5	4	17	26	27	0.0765721	0.0406799	0.0334666	0.158797	0.23678	0.220361	0.0502395	0.205313	-2.03093	0.00191344	0.11636	-
ENST00000446499	1:46432129-46445321	1238	1	2	2	8	10	10	0.0262648	0.055825	0.057405	0.256301	0.312327	0.279926	0.0464983	0.282851	-2.60479	0.00193498	0.117238	-
NONHSAT157731.1	10:130063905-130110817	944	11	16	16	0	5	5	0.378857	0.58558	0.602115	0	0.20482	0.183553	0.522184	0.129458	2.01208	0.00193659	0.117238	-
NONHSAT166893.1	13:66103637-66107925	4289	401	314	260	1022	887	970	3.03977	2.52932	2.15354	9.45097	7.99687	7.83725	2.57421	8.42836	-1.71112	0.00193573	0.117238	-
NONHSAT066294.2	19:39425935-39428415	2481	2	78	2	2	1	2	0.0262119	1.08617	0.0286447	0.0319811	0.0155801	0.027939	0.380343	0.0251667	3.91771	0.00194755	0.117662	-
NONHSAT208162.1	6:142203987-142218907	489	114	101	94	36	24	50	7.57964	7.13576	6.82893	2.91994	1.89779	3.54329	7.18144	2.78701	1.36556	0.00194943	0.117662	-
ENST00000519753	8:30382124-30385293	1031	13	26	14	0	6	6	0.409964	0.871267	0.48241	0	0.225029	0.201663	0.58788	0.142231	2.04729	0.00197182	0.118836	-
NONHSAT194515.1	3:137191093-137195830	4738	0	1	1	8	4	8	0	0.00728967	0.00749596	0.0669693	0.0326417	0.0585124	0.00492854	0.0527078	-3.41878	0.00198124	0.119226	-
ENST00000527789	11:65117157-65117458	175	6	4	5	14	27	18	1.11464	0.789647	1.01494	3.17312	5.96583	3.56446	0.973077	4.23447	-2.12156	0.00198925	0.119338	-
NONHSAT121213.2	7:66653365-66670354	2326	7	11	0	0	0	0	0.0978409	0.163382	0	0	0	0	0.0870743	0	Inf	0.00198814	0.119338	-
NONHSAT173540.1	16:3052125-3059370	2339	6	13	0	0	0	0	0.0833955	0.192021	0	0	0	0	0.0918056	0	Inf	0.00199197	0.119338	-
NONHSAT160384.1	11:62589650-62590488	694	0	0	3	8	7	9	0	0	0.153578	0.457205	0.389998	0.449384	0.0511927	0.432196	-3.07767	0.00199622	0.119416	-
ENST00000627173	X:71697196-71706455	4113	0	0	0	3	2	7	0	0	0	0.0289321	0.0188058	0.0589815	0	0.0355731	#NAME?	0.0020083	0.119773	-
NONHSAT035480.2	14:19062401-19107497	4114	60	0	1	0	0	1	0.474174	0	0.00863292	0	0	0.00842023	0.160936	0.00280674	5.84144	0.00201321	0.119773	-
NONHSAT069959.2	2:31896073-32039793	265	0	0	0	3	2	7	0	0	0	0.449048	0.29188	0.915437	0	0.552121	#NAME?	0.00201106	0.119773	-
NONHSAT159533.1	11:92210651-92259565	4658	0	0	0	4	2	5	0	0	0	0.0340597	0.0166054	0.0371992	0	0.0292881	#NAME?	0.00201406	0.119773	-
NONHSAT148560.1	1:25581233-25590357	536	5	0	0	12	13	9	0.303319	0	0	0.887968	0.937879	0.581851	0.101106	0.802566	-2.98875	0.00203044	0.120216	-
NONHSAT196222.1	3:127554878-127563487	3226	2	4	2	10	10	18	0.0201586	0.0428358	0.0220296	0.122953	0.119858	0.19336	0.0283413	0.14539	-2.35895	0.00202797	0.120216	-
NONHSAT219648.1	9:78595304-78608960	5100	11	9	5	33	24	31	0.0701257	0.0609705	0.0348265	0.256638	0.181964	0.210637	0.0553076	0.216413	-1.96824	0.00202531	0.120216	-
ENST00000505748	1:246776091-246789600	595	0	0	0	2	5	4	0	0	0	0.133353	0.324959	0.232938	0	0.230417	#NAME?	0.00203385	0.120242	-
NONHSAT040349.2	14:105417611-105419535	1351	17	11	11	0	0	7	0.409107	0.281293	0.289254	0	0	0.179564	0.326551	0.0598546	2.44777	0.00204401	0.120665	-
NONHSAT186057.1	2:187478600-187554447	966	49	0	0	0	0	0	1.64918	0	0	0	0	0	0.549728	0	Inf	0.00205609	0.121163	-
NONHSAT196047.1	3:106836812-107240642	3893	1	1	0	6	7	5	0.00835238	0.00887194	0	0.0611342	0.0695245	0.0445091	0.00574144	0.0583893	-3.34622	0.00205843	0.121163	-
NONHSAT079348.2	20:32277664-32311145	219	6	4	0	42	13	10	0.890694	0.630997	0	7.60661	2.29545	1.58241	0.50723	3.82816	-2.91594	0.00207054	0.121697	-
NONHSAT106530.2	6:1604222-1607348	1470	3	3	5	0	0	0	0.0663588	0.0705101	0.120827	0	0	0	0.0858985	0	Inf	0.00209843	0.122984	-
NONHSAT208390.1	6:161353708-161354602	501	3	3	5	0	0	0	0.194706	0.206886	0.354521	0	0	0	0.252037	0	Inf	0.00209851	0.122984	-
NONHSAT099886.2	5:477054-480253	763	27	4	29	3	4	4	1.1505	0.181112	1.35026	0.15596	0.202695	0.181649	0.893955	0.180102	2.31139	0.0021155	0.123688	-
NONHSAT160373.1	11:61795361-61796740	1190	78	68	65	155	239	240	2.13107	1.97421	1.94045	5.16614	7.76613	6.98897	2.01524	6.64041	-1.72032	0.00211666	0.123688	-
NONHSAT209018.1	6:33679116-33684690	3925	8	9	8	25	31	28	0.0662659	0.0792228	0.0724072	0.252625	0.305406	0.247208	0.072632	0.268413	-1.88578	0.00212338	0.123901	-
NONHSAT054319.2	17:47633752-47635655	1904	0	0	0	1	6	7	0	0	0	0.0208259	0.121851	0.127411	0	0.0900294	#NAME?	0.00213393	0.124182	-
NONHSAT064215.2	19:32687048-32691956	815	2	2	60	2	1	1	0.0797935	0.0847993	2.61537	0.097356	0.0474285	0.0425041	0.926653	0.0624295	3.89173	0.00213434	0.124182	-
ENST00000444728	19:35541960-35545503	487	5	8	13	1	2	1	0.333838	0.567508	0.948282	0.0814221	0.158826	0.0711311	0.616543	0.103793	2.57049	0.00213834	0.124236	-
NONHSAT196372.1	3:146168912-146181963	9819	0	0	0	0	0	54	0	0	0	0	0	0.19058	0	0.0635266	#NAME?	0.00214964	0.124713	-
ENST00000597346	11:2608328-2699994	91667	2388	2211	2124	6103	6176	7023	0.846981	0.833307	0.823146	2.64066	2.60523	2.65496	0.834478	2.63362	-1.6581	0.00216222	0.125263	-
ENST00000458502	17:20814620-20844257	1044	0	0	45	0	0	0	0	0	1.53127	0	0	0	0.510422	0	Inf	0.00216949	0.125504	-
ENST00000403917	6:4189116-4189806	691	3	2	4	11	17	12	0.141169	0.100017	0.205643	0.631401	0.951316	0.60178	0.148943	0.728166	-2.28951	0.00218106	0.125993	-
NONHSAT145016.2	17:3656439-3657664	516	7	12	13	35	28	48	0.441042	0.803487	0.894987	2.69031	2.09828	3.22362	0.713172	2.67074	-1.90492	0.00218501	0.126041	-
NONHSAT103763.2	5:132603310-132605028	403	47	2	0	1	0	0	3.79176	0.171492	0	0.0983934	0	0	1.32108	0.0327978	5.33198	0.00219981	0.126713	-
NONHSAT005344.2	1:113912916-113914040	1125	2	2	106	2	3	2	0.0578059	0.0614324	3.34724	0.070529	0.103113	0.0616148	1.15549	0.078419	3.88116	0.00220778	0.126991	-
NONHSAT168435.1	14:52775196-52777690	1535	0	0	0	48	0	0	0	0	0	1.24026	0	0	0	0.413421	#NAME?	0.00223613	0.128439	-
NONHSAT175251.1	17:44777951-44780579	1565	24	97	16	6	7	17	0.498603	2.14134	0.363193	0.152074	0.172945	0.376424	1.00105	0.233814	2.09807	0.00225559	0.129373	-
ENST00000444381	22:38670468-38681820	1325	62	54	60	21	22	21	1.52135	1.40802	1.6087	0.628607	0.642045	0.549236	1.51269	0.606629	1.31823	0.00227499	0.1303	-
NONHSAT089478.2	3:47164370-47244116	2540	9	0	8	0	0	0	0.115201	0	0.111889	0	0	0	0.0756966	0	Inf	0.00228371	0.130615	-
NONHSAT054025.2	17:45160694-45161527	834	37	36	51	8	21	10	1.44239	1.49132	2.17239	0.380456	0.97364	0.415525	1.70203	0.589874	1.52878	0.00229971	0.131344	-
NONHSAT170832.1	15:55588687-55589865	696	25	1	3	0	0	1	1.16786	0.0496242	0.153137	0	0	0.0497713	0.456873	0.0165904	4.78337	0.00230907	0.131692	-
NONHSAT189636.1	20:37492473-37509232	784	3	8	10	25	22	34	0.124423	0.352521	0.453145	1.26474	1.08509	1.50282	0.31003	1.28421	-2.05041	0.00231936	0.132092	-
NONHSAT198315.1	4:14252948-14255848	1796	1	2	0	8	5	10	0.0181046	0.0384807	0	0.176671	0.107656	0.192956	0.0188618	0.159094	-3.07634	0.00232757	0.132373	-
ENST00000524007	8:102864337-102865319	504	9	10	7	0	4	0	0.580574	0.685492	0.493418	0	0.306858	0	0.586495	0.102286	2.51951	0.00234698	0.133102	-
NONHSAT083616.2	22:21001922-21010374	2616	0	0	0	0	48	0	0	0	0	0	0.709509	0	0	0.236503	#NAME?	0.00234443	0.133102	-
ENST00000442007	6:73263215-73276517	1083	15	16	16	3	6	5	0.450327	0.510423	0.524835	0.109878	0.214224	0.159995	0.495195	0.161365	1.61767	0.00235225	0.133214	-
NONHSAT163382.1	12:25924172-25959766	4252	109	29	70	10	11	34	0.833458	0.235628	0.584843	0.0932845	0.100036	0.277095	0.55131	0.156805	1.81389	0.00236288	0.133628	-
ENST00000440490	10:86965739-86969178	502	34	25	17	10	7	7	2.20207	1.72052	1.20301	0.790131	0.539161	0.483248	1.70854	0.60418	1.49971	0.00237432	0.134035	-
NONHSAT036790.2	14:50329143-50331440	2298	6	4	5	138	6	6	0.0848834	0.0601342	0.0772911	2.38183	0.100959	0.0904765	0.0741029	0.857757	-3.53297	0.00237671	0.134035	-
ENST00000483218	2:236167465-236214225	768	23	18	18	7	5	7	0.973695	0.80972	0.832635	0.361521	0.251758	0.315873	0.872017	0.309717	1.4934	0.00240566	0.134727	-
NONHSAT049670.2	15:92882707-92898745	1727	1	2	1	92	1	1	0.0188279	0.0400182	0.0205651	2.11289	0.0223823	0.0200584	0.0264704	0.718443	-4.76242	0.00239284	0.134727	-
NONHSAT143136.2	16:67517977-67529898	726	5	0	13	0	0	0	0.223938	0	0.636106	0	0	0	0.286682	0	Inf	0.00239978	0.134727	-
NONHSAT173778.1	16:31436944-31457535	745	0	0	0	0	0	51	0	0	0	0	0	2.37228	0	0.790759	#NAME?	0.00240508	0.134727	-
NONHSAT223367.1	X:63343285-63477718	2713	29	2	2	52	54	80	0.347534	0.0254742	0.0261952	0.760211	0.769658	1.02185	0.133068	0.850573	-2.67627	0.00240197	0.134727	-
NONHSAT048101.2	15:85748177-85755862	990	0	0	0	7	0	11	0	0	0	0.280452	0	0.385039	0	0.221831	#NAME?	0.00241062	0.134818	-
ENST00000592302	18:41480271-41520597	1713	11	11	9	5	0	0	0.208781	0.221849	0.18664	0.115763	0	0	0.205756	0.0385878	2.41472	0.0024284	0.135624	-
NONHSAT026319.2	12:8236722-8242194	3581	34	30	43	0	16	1	0.308696	0.289434	0.426578	0	0.172774	0.00967351	0.341569	0.060816	2.48966	0.00244392	0.136302	-
ENST00000572227	17:7954868-7955622	430	0	1	2	5	7	11	0	0.080322	0.165273	0.461169	0.629439	0.886486	0.081865	0.659031	-3.00903	0.00245249	0.136404	-
NONHSAT186080.1	2:190668768-190670942	2175	32	25	18	86	73	72	0.478348	0.397105	0.294006	1.56828	1.29783	1.14715	0.38982	1.33775	-1.77893	0.00244934	0.136404	-
NONHSAT013107.2	10:45553112-45594491	350	26	22	23	1	10	9	2.41518	2.17158	2.33451	0.113293	1.10475	0.891064	2.30709	0.703034	1.71441	0.00245728	0.136482	-
ENST00000426282	22:45133020-45163781	2076	27	125	8	4	5	17	0.422846	2.08023	0.136897	0.0764211	0.093136	0.283769	0.87999	0.151109	2.5419	0.00248338	0.13755	-
ENST00000433311	1:94650544-94651378	835	0	0	0	3	2	6	0	0	0	0.142512	0.0926325	0.249	0	0.161382	#NAME?	0.00249354	0.13755	-
ENST00000510311	5:142325293-142464054	591	26	25	24	0	8	11	1.43031	1.46143	1.44263	0	0.523439	0.64499	1.44479	0.389476	1.89125	0.00249238	0.13755	-
ENST00000561587	X:127660631-127662530	1900	2	0	1	8	6	7	0.0342272	0	0.0186925	0.167	0.122108	0.127679	0.0176399	0.138929	-2.97743	0.00248878	0.13755	-
NONHSAT118705.2	7:1160246-1167273	4025	1	7	3	28	51	4	0.00807847	0.060084	0.0264803	0.275913	0.489958	0.0344344	0.0315476	0.266768	-3.07999	0.00248877	0.13755	-
NONHSAT221421.1	9:133460476-133461942	743	1	0	1	4	8	7	0.0437629	0	0.0478006	0.213527	0.416356	0.326502	0.0305212	0.318795	-3.38475	0.00250828	0.138175	-
NONHSAT102747.2	5:91306460-91314415	5320	0	0	0	0	11	7	0	0	0	0	0.079954	0.0455998	0	0.0418512	#NAME?	0.0025213	0.138408	-
NONHSAT159236.1	11:65423237-65425093	1309	28	12	31	7	6	8	0.69545	0.31673	0.841312	0.212107	0.177238	0.211789	0.617831	0.200378	1.62449	0.00251621	0.138408	-
NONHSAT192034.1	22:20700813-20704597	2528	13	2	16	2	1	1	0.167197	0.0273384	0.22484	0.0313865	0.0152904	0.0137029	0.139792	0.0201266	2.7961	0.00252281	0.138408	-
NONHSAT003530.2	1:58796155-58862435	5035	24	13	10	56	46	52	0.154978	0.0892032	0.0705592	0.441133	0.353273	0.357892	0.104913	0.384099	-1.87228	0.00253364	0.138609	-
NONHSAT104556.2	5:150442665-150443920	1256	5	40	34	8	3	4	0.129442	1.10028	0.961672	0.252628	0.0923585	0.110349	0.730465	0.151778	2.26685	0.00253586	0.138609	-
NONHSAT121200.2	7:66527931-66542549	5249	2	110	92	16	2	3	0.0123893	0.724011	0.622655	0.120899	0.0147358	0.0198052	0.453018	0.0518135	3.12817	0.00253676	0.138609	-
NONHSAT150893.1	1:246759957-246767468	643	0	0	0	0	46	0	0	0	0	0	2.7663	0	0	0.922099	#NAME?	0.00254273	0.138747	-
NONHSAT186359.1	2:224703391-224742610	1253	0	0	0	10	7	0	0	0	0	0.316557	0.216009	0	0	0.177522	#NAME?	0.00255107	0.139014	-
MSTRG.18796.2	17:48089548-48091489	1318	44	0	0	0	0	0	1.08541	0	0	0	0	0	0.361802	0	Inf	0.0025546	0.139019	-
ENST00000342757	21:43450024-43453893	3004	0	2	21	0	0	0	0	0.0230065	0.248339	0	0	0	0.0904486	0	Inf	0.00256185	0.139055	-
NONHSAT193043.1	22:49929562-49935538	5977	22	22	45	4	11	11	0.119672	0.127163	0.267466	0.0265435	0.0711653	0.063776	0.171434	0.0538282	1.67122	0.00256215	0.139055	-
NONHSAT177358.1	18:3448755-3449255	501	34	41	25	8	11	16	2.20647	2.82733	1.77268	0.633334	0.849012	1.10671	2.26882	0.86302	1.39448	0.00257304	0.139384	-
NONHSAT211334.1	6:158931740-158941740	10001	7	20	16	41	64	49	0.0227555	0.0690907	0.056834	0.162599	0.247449	0.169786	0.0495601	0.193278	-1.96343	0.00257511	0.139384	-
NONHSAT000343.2	1:1611897-1615414	3518	108	36	21	16	0	0	0.998118	0.353543	0.212056	0.180387	0	0	0.521239	0.060129	3.11581	0.00259248	0.140136	-
ENST00000541196	6:31463182-31465704	2432	0	28	20	0	3	0	0	0.39776	0.292145	0	0.0476983	0	0.229968	0.0158994	3.85439	0.00260759	0.140764	-
ENST00000443093	5:132468890-132473043	3730	10	10	11	43	26	33	0.087165	0.0926241	0.104767	0.457239	0.269535	0.306586	0.0948521	0.344453	-1.86056	0.0026213	0.140822	-
ENST00000512720	17:49708334-49720060	575	1	0	0	7	3	5	0.0565493	0	0	0.482866	0.201743	0.301346	0.0188498	0.328652	-4.12394	0.0026261	0.140822	-
NONHSAT151862.1	1:86288656-86325741	8031	0	0	0	0	0	49	0	0	0	0	0	0.211434	0	0.0704782	#NAME?	0.00262152	0.140822	-
NONHSAT211922.1	7:33769902-33782147	12246	48	46	44	133	140	126	0.127437	0.129774	0.127641	0.430762	0.442065	0.356553	0.128284	0.409794	-1.67555	0.00261275	0.140822	-
NONHSAT221255.1	9:120315293-120316447	1155	3	4	1	12	15	10	0.0844567	0.119644	0.0307496	0.412079	0.502174	0.300042	0.0782833	0.404765	-2.37031	0.00262503	0.140822	-
ENST00000503989	5:6686325-6707711	3364	24	21	15	57	62	63	0.23196	0.21567	0.158407	0.672044	0.712674	0.648982	0.202012	0.6779	-1.74663	0.00264113	0.141441	-
ENST00000417327	22:42090956-42125349	1521	1	1	33	0	0	1	0.0213779	0.0227077	0.770772	0	0	0.022775	0.271619	0.00759168	5.16102	0.0026716	0.141917	-
ENST00000439075	6:124909093-124963039	4507	0	0	0	44	0	0	0	0	0	0.387209	0	0	0	0.12907	#NAME?	0.0026778	0.141917	-
NONHSAT009292.2	1:211382820-211432569	1005	0	1	1	7	7	4	0	0.0343666	0.0353391	0.276267	0.269312	0.137909	0.0232353	0.227829	-3.29357	0.0026616	0.141917	-
NONHSAT027862.2	12:46379267-46415736	2557	0	0	0	2	2	11	0	0	0	0.0310306	0.0302496	0.149077	0	0.0701189	#NAME?	0.00268166	0.141917	-
NONHSAT108992.2	6:33399763-33400594	832	15	18	10	5	2	4	0.586183	0.747433	0.427002	0.238345	0.0929665	0.166584	0.586873	0.165965	1.82217	0.00268039	0.141917	-
NONHSAT148164.2	16:4734967-4737840	585	8	8	0	0	0	0	0.444605	0.472439	0	0	0	0	0.305681	0	Inf	0.00266449	0.141917	-
NONHSAT172850.1	16:30003951-30011667	1680	82	62	65	22	30	25	1.58693	1.275	1.37449	0.519403	0.69049	0.515676	1.41214	0.575189	1.29577	0.00266979	0.141917	-
NONHSAT197527.1	3:129082787-129084907	2121	1	0	1	5	6	6	0.0153304	0	0.0167449	0.093495	0.109385	0.0980268	0.0106918	0.100302	-3.22978	0.00268153	0.141917	-
NONHSAT213619.1	7:75320772-75359038	668	8	8	0	0	0	0	0.389362	0.413737	0	0	0	0	0.2677	0	Inf	0.00266371	0.141917	-
ENST00000379677	2:27705786-27715732	2860	8	3	9	0	0	2	0.0909418	0.0362412	0.111788	0	0	0.0242366	0.0796571	0.00807886	3.30158	0.00270272	0.142169	-
NONHSAT002975.2	1:46028887-46032755	3869	11	20	11	40	50	47	0.0924376	0.178593	0.101003	0.410055	0.499712	0.420965	0.124011	0.443577	-1.83871	0.00270388	0.142169	-
NONHSAT011871.2	10:26931315-26937185	2113	18	24	17	64	58	61	0.276961	0.392411	0.285808	1.20133	1.0614	1.00041	0.318393	1.08771	-1.77241	0.00271107	0.142169	-
NONHSAT081852.2	21:33950894-33952366	1473	1	0	0	2	10	6	0.0220746	0	0	0.0538664	0.262499	0.141151	0.00735819	0.152505	-4.37337	0.00270747	0.142169	-
NONHSAT104040.2	5:138545940-138547303	1364	2	0	1	5	8	9	0.0476772	0	0.026038	0.145383	0.226798	0.228645	0.0245717	0.200276	-3.02692	0.0027028	0.142169	-
NONHSAT161822.1	12:8914967-8915667	701	7	14	9	1	3	2	0.324647	0.689981	0.456083	0.0565657	0.165481	0.0988825	0.490237	0.106976	2.19619	0.00270663	0.142169	-
NONHSAT181357.1	2:18960712-18962764	2053	5	6	4	19	16	22	0.079191	0.100974	0.0692154	0.367072	0.301367	0.371348	0.0831268	0.346596	-2.05987	0.00270816	0.142169	-
NONHSAT198425.1	4:26450062-26452602	2194	7	5	1	21	12	21	0.103727	0.0787269	0.0161877	0.379628	0.21149	0.331694	0.066214	0.307604	-2.21587	0.00273429	0.143201	-
ENST00000592103	19:37817485-37826408	562	19	23	25	9	7	6	1.09917	1.41393	1.58027	0.635148	0.481599	0.369955	1.36446	0.495567	1.46117	0.0027462	0.143638	-
ENST00000472655	17:72030654-72041297	3578	12	6	7	0	1	3	0.109043	0.0579373	0.0695032	0	0.0108033	0.0290546	0.0788279	0.013286	2.5688	0.00277814	0.144732	-
NONHSAT023723.2	11:94542159-94543850	1692	0	0	40	0	0	0	0	0	0.839829	0	0	0	0.279943	0	Inf	0.00277844	0.144732	-
NONHSAT157283.1	10:85540159-85558307	578	3	4	3	0	0	0	0.168767	0.23908	0.1844	0	0	0	0.197416	0	Inf	0.00278477	0.144732	-
NONHSAT162255.1	12:56116774-56117829	461	3	4	3	0	0	0	0.2116	0.299758	0.2312	0	0	0	0.247519	0	Inf	0.00278504	0.144732	-
NONHSAT177943.1	18:68734732-68754999	1739	0	0	1	7	2	7	0	0	0.0204231	0.15966	0.0444785	0.1395	0.00680771	0.114546	-4.07261	0.00277728	0.144732	-
NONHSAT202749.1	5:74018621-74045731	24803	0	0	0	0	44	0	0	0	0	0	0.0685958	0	0	0.0228653	#NAME?	0.00279088	0.144849	-
NONHSAT079955.2	20:45429624-45448570	594	2	3	2	11	10	11	0.109481	0.174495	0.119642	0.734509	0.650945	0.641732	0.134539	0.675729	-2.32842	0.00282022	0.146184	-
NONHSAT100062.2	5:1628687-1634005	1204	0	0	0	0	0	46	0	0	0	0	0	1.32398	0	0.441327	#NAME?	0.00282973	0.146331	-
NONHSAT193871.1	3:50256936-50258893	896	191	157	201	95	18	18	6.93073	6.05371	7.96936	4.20531	0.776801	0.696183	6.9846	1.89276	1.88368	0.0028303	0.146331	-
NONHSAT181275.1	2:11598912-11600779	1170	0	0	0	7	3	2	0	0	0	0.237306	0.0991473	0.059245	0	0.131899	#NAME?	0.00285256	0.147293	-
NONHSAT073163.2	2:109986980-109995281	1092	8	0	8	0	0	0	0.238181	0	0.260255	0	0	0	0.166145	0	Inf	0.00285681	0.147325	-
NONHSAT138803.2	X:140715617-140774704	3292	0	0	0	8	8	0	0	0	0	0.0963853	0.0939711	0	0	0.0634521	#NAME?	0.0028677	0.147698	-
NONHSAT194204.1	3:97788063-97798534	624	27	10	2	2	1	2	1.40678	0.553667	0.11389	0.127156	0.0619458	0.111084	0.691444	0.100062	2.78872	0.00287452	0.14786	-
NONHSAT161935.1	12:19754457-19762278	7822	2	4	2	18	10	10	0.00831394	0.0176666	0.00908559	0.0912741	0.0494325	0.0443043	0.0116887	0.0616703	-2.39946	0.00288386	0.147991	-
NONHSAT216421.1	8:128176677-128196509	19833	28	19	33	71	85	91	0.0459005	0.0330983	0.0591108	0.141988	0.165724	0.159001	0.0460365	0.155571	-1.75672	0.00288439	0.147991	-
NONHSAT146464.2	17:19335149-19336127	967	0	0	0	0	43	0	0	0	0	0	1.71947	0	0	0.573156	#NAME?	0.00289156	0.14817	-
NONHSAT038132.2	14:85977752-85996631	6995	16	54	58	11	10	17	0.0743656	0.266709	0.294561	0.0623729	0.0552768	0.0842179	0.211879	0.0672892	1.65479	0.00289859	0.148342	-
NONHSAT083308.2	22:18970498-18994629	3323	85	0	4	0	0	3	0.831653	0	0.0427623	0	0	0.0312842	0.291472	0.0104281	4.80481	0.00290446	0.148454	-
ENST00000602322	11:83185521-83187036	1516	10	3	6	63	3	57	0.214463	0.0683706	0.140611	1.64825	0.0765187	1.30294	0.141148	1.00924	-2.83798	0.00293119	0.149631	-
NONHSAT152404.1	1:156833177-156834104	327	2	4	0	9	9	14	0.198874	0.422594	0	1.0916	1.06424	1.48363	0.207156	1.21316	-2.54998	0.00293639	0.149707	-
ENST00000565416	15:73919161-73927940	588	14	10	28	4	5	5	0.77413	0.587565	1.69166	0.269813	0.328827	0.294684	1.01778	0.297775	1.77314	0.00294943	0.149805	-
ENST00000624576	21:6318434-6360415	2257	17	17	12	3	6	5	0.244884	0.260224	0.188878	0.0527238	0.102793	0.0767719	0.231329	0.0774297	1.57899	0.0029474	0.149805	-
NONHSAT155024.1	10:6326544-6335981	2966	41	0	0	0	0	0	0.449433	0	0	0	0	0	0.149811	0	Inf	0.00294554	0.149805	-
NONHSAT168803.1	14:91263400-91270913	4372	0	0	1	4	6	4	0	0	0.00812348	0.0362878	0.053066	0.0317013	0.00270783	0.0403517	-3.89742	0.00295516	0.149908	-
NONHSAT034486.2	13:79425363-79427353	1991	4	1	1	15	12	6	0.0653256	0.0173473	0.0178382	0.298819	0.233053	0.104427	0.0335037	0.2121	-2.66235	0.00296345	0.150139	-
NONHSAT208962.1	6:30724520-30730566	522	2	1	1	9	5	11	0.124582	0.0661656	0.068038	0.683818	0.370403	0.730247	0.0862618	0.594823	-2.78567	0.00297156	0.150362	-
NONHSAT183682.1	2:227928660-227935759	7100	7	3	6	18	36	12	0.0320532	0.0145986	0.0300235	0.100556	0.196066	0.0585676	0.0255584	0.118396	-2.21175	0.00297823	0.15051	-
NONHSAT192371.1	22:39014296-39018818	1018	0	0	0	0	0	45	0	0	0	0	0	1.53182	0	0.510608	#NAME?	0.00298835	0.150833	-
ENST00000473550	3:107240721-107245508	738	0	0	0	9	0	7	0	0	0	0.483676	0	0.328714	0	0.270797	#NAME?	0.002997	0.150974	-
NONHSAT203305.1	5:140175189-140281723	690	0	0	0	5	0	13	0	0	0	0.287395	0	0.652907	0	0.313434	#NAME?	0.00299863	0.150974	-
ENST00000431060	15:100849831-100865457	5068	4	0	28	0	0	1	0.0256636	0	0.19627	0	0	0.00683521	0.0739777	0.0022784	5.021	0.00300962	0.151214	-
ENST00000551626	12:93565584-93571398	618	30	31	0	0	0	4	1.57828	1.73301	0	0	0	0.224269	1.10376	0.0747564	3.88409	0.00301087	0.151214	-
ENST00000597444	19:21449129-21463880	832	55	61	50	19	25	15	2.14929	2.53301	2.13492	0.905768	1.16191	0.624744	2.27241	0.897475	1.34028	0.0030184	0.151216	-
ENST00000618841	15:55346347-55346752	406	46	34	32	106	91	131	3.68373	2.89323	2.79998	10.3553	8.667	11.1813	3.12565	10.0679	-1.68753	0.00301474	0.151216	-
MSTRG.44337.1	X:41239031-41241767	719	11	12	8	41	24	36	0.497415	0.576633	0.395269	2.26169	1.29071	1.73508	0.489772	1.76249	-1.84743	0.00302798	0.151508	-
ENST00000450728	2:199468098-199472756	3314	4	4	2	0	0	0	0.0392466	0.0416983	0.0214446	0	0	0	0.0341299	0	Inf	0.00304423	0.152001	-
NONHSAT208300.1	6:157240354-157257686	7238	0	0	6	9	19	16	0	0	0.029451	0.0493165	0.101507	0.0766045	0.00981701	0.0758093	-2.94902	0.00304537	0.152001	-
NONHSAT085114.2	22:36488078-36495770	3316	0	0	0	0	10	7	0	0	0	0	0.116605	0.0731576	0	0.0632541	#NAME?	0.00306021	0.152365	-
NONHSAT108666.2	6:30688050-30688539	490	116	158	124	54	57	34	7.69688	11.1401	8.99002	4.37102	4.49813	2.40451	9.27568	3.75788	1.30353	0.00305742	0.152365	-
NONHSAT163952.1	12:106714561-106774896	1219	4	4	6	0	1	0	0.106697	0.113362	0.17487	0	0.0317098	0	0.131643	0.0105699	3.63859	0.0030652	0.152426	-
NONHSAT054034.2	17:45218925-45221105	1088	13	95	15	211	185	200	0.388486	3.01665	0.48978	7.69192	6.57501	6.37015	1.29831	6.87903	-2.40557	0.00311048	0.154073	-
NONHSAT082936.2	21:45288100-45290157	873	1	1	1	44	1	3	0.0372461	0.0395629	0.0406825	1.99903	0.0442774	0.119081	0.0391639	0.720796	-4.202	0.00311093	0.154073	-
NONHSAT164323.1	12:132776732-132782446	570	17	6	9	36	31	39	0.969655	0.363684	0.560902	2.505	2.10301	2.37102	0.631413	2.32635	-1.88141	0.0031136	0.154073	-
NONHSAT186095.1	2:190831001-190832489	281	8	8	4	20	24	25	0.9256	0.983547	0.505691	2.82296	3.30256	3.08304	0.804946	3.06952	-1.93105	0.00310628	0.154073	-
ENST00000554388	15:90966372-90988624	1525	13	9	7	29	25	41	0.277163	0.203901	0.16307	0.754232	0.63391	0.931671	0.214711	0.773271	-1.84858	0.00312695	0.154167	-
MSTRG.24436.2	2:92316465-92417895	493	40	0	0	0	0	0	2.63793	0	0	0	0	0	0.879311	0	Inf	0.00312691	0.154167	-
NONHSAT151590.1	1:50967683-51007684	2366	9	14	8	2	3	2	0.123673	0.204428	0.120118	0.0335356	0.0490289	0.029297	0.149406	0.0372871	2.00249	0.00312604	0.154167	-
NONHSAT189165.1	20:63521231-63522162	706	49	55	62	20	21	21	2.25653	2.69145	3.11977	1.12359	1.15016	1.03079	2.68925	1.10151	1.28772	0.00314077	0.154538	-
NONHSAT203413.1	5:150000753-150004939	516	43	23	26	9	8	14	2.7094	1.53997	1.79004	0.69177	0.599521	0.940206	2.01314	0.743832	1.4364	0.00314212	0.154538	-
ENST00000529253	11:67791767-67805334	1857	59	96	88	36	28	19	1.03298	1.78603	1.68348	0.768903	0.583045	0.354561	1.50083	0.568836	1.39967	0.00315354	0.154911	-
NONHSAT186082.1	2:190676945-190716230	1156	15	8	10	34	61	23	0.42189	0.23908	0.307323	1.16656	2.04043	0.689463	0.322764	1.29882	-2.00865	0.00315946	0.155013	-
NONHSAT158445.1	10:101722928-101726519	3592	310	235	263	48	152	68	2.80593	2.26028	2.60109	0.530012	1.63629	0.656027	2.55577	0.940775	1.44183	0.00316954	0.155319	-
ENST00000566366	1:39788976-39790171	1196	11	4	2	0	1	0	0.299031	0.115542	0.0594209	0	0.0323196	0	0.157998	0.0107732	3.87439	0.00318698	0.155607	-
NONHSAT118642.2	7:522526-525390	1489	10	6	7	2	1	1	0.218351	0.139221	0.167013	0.0532875	0.0259598	0.0232645	0.174862	0.0341706	2.35539	0.00318615	0.155607	-
NONHSAT139135.2	X:154032433-154088056	409	0	0	0	40	0	0	0	0	0	3.87898	0	0	0	1.29299	#NAME?	0.00318672	0.155607	-
ENST00000499842	17:50050349-50055739	2533	46	102	44	24	5	24	0.590445	1.39122	0.617091	0.3758	0.0763326	0.328344	0.866251	0.260159	1.73539	0.00319217	0.155672	-
NONHSAT174838.1	17:7958703-7962454	3752	8	4	3	18	15	22	0.0693213	0.0368306	0.0284071	0.190284	0.154587	0.203192	0.044853	0.182688	-2.02611	0.00321681	0.156684	-
NONHSAT098266.2	4:128367172-128374007	684	0	1	1	6	4	7	0	0.0504948	0.0519237	0.347947	0.226106	0.354665	0.0341395	0.309572	-3.18076	0.0032248	0.156696	-
NONHSAT107810.2	6:13572073-13574214	2142	57	52	51	11	25	21	0.865175	0.83871	0.845832	0.203687	0.451313	0.339747	0.849906	0.331582	1.35794	0.00322162	0.156696	-
ENST00000431924	22:38667585-38681770	786	12	10	15	5	2	2	0.496383	0.439552	0.677965	0.252294	0.0984073	0.0881891	0.537967	0.146297	1.87862	0.00324404	0.156967	-
ENST00000456775	7:116952446-116954334	1889	33	22	30	10	9	11	0.567985	0.402357	0.564193	0.209977	0.184228	0.201794	0.511512	0.198666	1.36442	0.00324698	0.156967	-
ENST00000584959	17:64892824-64910180	631	12	18	11	39	36	52	0.618315	0.985522	0.619305	2.45143	2.20613	2.85576	0.741048	2.50444	-1.75685	0.00324664	0.156967	-
NONHSAT071724.2	2:74500434-74504932	1757	0	0	0	0	0	43	0	0	0	0	0	0.848102	0	0.282701	#NAME?	0.00325371	0.156967	-
NONHSAT176425.1	17:61867115-61869779	1046	1	1	1	15	1	14	0.0310859	0.0330196	0.033954	0.568784	0.0369543	0.463811	0.0326865	0.356517	-3.4472	0.00323976	0.156967	-
NONHSAT180247.1	19:19629477-19631052	1442	53	69	39	10	22	23	1.19499	1.65315	0.960801	0.275066	0.589952	0.552718	1.26965	0.472579	1.4258	0.00325129	0.156967	-
ENST00000495723	15:42348103-42412317	3881	0	13	4	106	27	10	0	0.115727	0.0366141	1.08329	0.269008	0.0892935	0.0507805	0.480531	-3.24228	0.00326677	0.157074	-
ENST00000521718	8:9151803-9156354	428	3	2	6	0	0	0	0.227915	0.161475	0.498053	0	0	0	0.295814	0	Inf	0.00327148	0.157074	-
NONHSAT113782.2	6:83119853-83138321	1683	2	3	1	9	10	10	0.0386403	0.0615864	0.0211027	0.212093	0.229745	0.205911	0.0404431	0.215916	-2.41651	0.00326523	0.157074	-
NONHSAT198408.1	4:25444518-25451476	1523	1	1	0	7	5	5	0.0213499	0.0226779	0	0.182303	0.126954	0.113772	0.0146759	0.14101	-3.26427	0.00326934	0.157074	-
NONHSAT182451.1	2:113306749-113311303	4555	4	8	2	13	19	23	0.028554	0.0606754	0.0156021	0.113195	0.161297	0.174977	0.0349438	0.149823	-2.10015	0.00328163	0.157374	-
ENST00000612143	13:112686769-112689815	3047	0	1	44	0	1	0	0	0.0113352	0.512993	0	0.012686	0	0.174776	0.00422866	5.36916	0.00329383	0.157585	-
NONHSAT179868.1	19:48913113-48922822	1192	0	0	0	12	5	0	0	0	0	0.399288	0.162207	0	0	0.187165	#NAME?	0.00329252	0.157585	-
ENST00000458682	10:26931206-26934923	868	2	4	3	13	9	16	0.0749213	0.159203	0.122792	0.594013	0.40093	0.638782	0.118972	0.544575	-2.19451	0.00331013	0.157721	-
ENST00000559737	15:63587926-63600755	1434	5	1	14	0	1	0	0.113375	0.0240854	0.346837	0	0.0269555	0	0.161432	0.00898517	4.16724	0.00330686	0.157721	-
ENST00000586784	19:27793483-27798282	656	1	2	3	20	1	29	0.0495668	0.105353	0.162475	1.20922	0.0589241	1.53196	0.105798	0.933371	-3.14114	0.0033123	0.157721	-
NONHSAT159211.1	11:64241117-64244081	466	0	0	36	0	0	0	0	0	2.7444	0	0	0	0.914801	0	Inf	0.00331051	0.157721	-
ENST00000421295	2:20606280-20606654	375	3	4	4	10	14	20	0.260127	0.368502	0.378931	1.05772	1.44362	1.84816	0.335853	1.44984	-2.10999	0.00333365	0.158551	-
NONHSAT022487.2	11:68009439-68017031	5299	0	36	0	0	0	0	0	0.234717	0	0	0	0	0.0782389	0	Inf	0.00334075	0.158701	-
ENST00000624942	5:180078357-180081691	3335	9	4	5	0	0	2	0.087739	0.0414358	0.0532579	0	0	0.0207846	0.0608109	0.0069282	3.13378	0.00334882	0.158803	-
NONHSAT069896.2	2:30258327-30260027	1701	8	7	7	5	230	8	0.152906	0.142174	0.146198	0.11658	5.22848	0.162982	0.147093	1.83601	-3.64178	0.00335076	0.158803	-
NONHSAT152635.1	1:183600667-183610850	10184	266	194	210	84	103	71	0.84921	0.658133	0.732547	0.327146	0.391085	0.241595	0.74663	0.319942	1.22258	0.00335864	0.15899	-
ENST00000480284	7:157010805-157016426	1041	33	35	43	11	11	19	1.03067	1.16157	1.46741	0.419115	0.408602	0.632489	1.21988	0.486735	1.32553	0.00336647	0.15909	-
ENST00000539975	11:62852020-62855236	955	5	3	2	0	0	0	0.17024	0.108534	0.0744162	0	0	0	0.11773	0	Inf	0.00337322	0.15909	-
NONHSAT160366.1	11:61267592-61270033	362	2	2	0	7	9	8	0.179645	0.190915	0	0.766983	0.961345	0.765833	0.12352	0.831387	-2.75077	0.00337652	0.15909	-
NONHSAT173124.1	16:58749866-58863703	2120	5	3	2	0	0	0	0.0766883	0.0488914	0.0335224	0	0	0	0.053034	0	Inf	0.00337216	0.15909	-
ENST00000610159	4:139448443-139453776	5334	117	98	30	37	10	16	0.713159	0.634752	0.199805	0.275123	0.0724899	0.103949	0.515905	0.150521	1.77715	0.00338914	0.159128	-
NONHSAT133739.2	9:101473160-101474850	1691	1	1	1	6	1	30	0.0192288	0.0204249	0.0210029	0.140742	0.0228588	0.61479	0.0202188	0.259464	-3.68176	0.00338724	0.159128	-
NONHSAT135115.2	9:129738350-129739623	1274	2	3	5	31	3	32	0.0510453	0.0813578	0.139415	0.96511	0.0910536	0.870429	0.0906061	0.642197	-2.82534	0.00338349	0.159128	-
ENST00000502693	4:4542240-4637904	724	5	2	3	0	0	0	0.224557	0.0954577	0.147214	0	0	0	0.155743	0	Inf	0.00341652	0.159856	-
NONHSAT079415.2	20:33989602-33991860	498	5	2	3	0	0	0	0.326464	0.138778	0.214023	0	0	0	0.226422	0	Inf	0.00341625	0.159856	-
NONHSAT171425.1	15:34084027-34090460	685	5	12	7	13	9	181	0.237342	0.605255	0.36304	0.752706	0.508039	9.15664	0.401879	3.47246	-3.11113	0.00341558	0.159856	-
NONHSAT079612.2	20:37297296-37317258	1307	37	0	0	0	0	0	0.920393	0	0	0	0	0	0.306798	0	Inf	0.00343127	0.16036	-
ENST00000414209	X:73944342-74000491	2194	35	17	24	8	2	12	0.518667	0.267697	0.388603	0.144622	0.0352544	0.18953	0.391655	0.123136	1.66934	0.00345554	0.16051	-
ENST00000439875	9:113103338-113111473	7380	84	72	67	25	32	30	0.370063	0.337059	0.322516	0.134357	0.167665	0.140869	0.343213	0.14763	1.21711	0.0034531	0.16051	-
NONHSAT011009.2	10:3164198-3166636	1103	2	0	0	5	5	7	0.0589589	0	0	0.179785	0.175295	0.219937	0.019653	0.191672	-3.28582	0.00346229	0.16051	-
NONHSAT012629.2	10:31759506-31778808	1958	20	39	26	10	11	7	0.332099	0.688141	0.471738	0.202577	0.21724	0.123897	0.497326	0.181238	1.45631	0.00345143	0.16051	-
NONHSAT017356.2	11:881476-882176	701	104	98	95	18	43	48	4.82356	4.82991	4.81441	1.01847	2.37193	2.37288	4.82263	1.92109	1.32789	0.00344399	0.16051	-
NONHSAT082246.2	21:41279099-41282528	3430	7	1	403	9	8	10	0.0663492	0.0100695	4.17394	0.104068	0.0901903	0.101034	1.41679	0.0984309	3.84737	0.00346222	0.16051	-
NONHSAT186086.1	2:190722284-190842845	934	13	7	8	28	35	27	0.45254	0.258927	0.304281	1.18903	1.44901	1.00177	0.338583	1.21327	-1.84132	0.00345419	0.16051	-
NONHSAT079822.2	20:43473127-43475370	2154	6	8	5	23	17	26	0.090558	0.128309	0.0824582	0.423514	0.305181	0.418281	0.100442	0.382325	-1.92844	0.00346687	0.160538	-
ENST00000532515	14:60240121-60245653	2859	8	7	0	0	0	0	0.0909736	0.0845884	0	0	0	0	0.0585207	0	Inf	0.00347701	0.160823	-
NONHSAT173515.1	16:2094221-2095369	929	0	0	0	38	0	0	0	0	0	1.62239	0	0	0	0.540796	#NAME?	0.00351056	0.162189	-
NONHSAT124021.2	7:149294166-149297288	974	19	18	18	4	8	6	0.634225	0.638465	0.656534	0.162885	0.317611	0.213465	0.643074	0.23132	1.47509	0.00354404	0.163549	-
ENST00000629732	6:27694079-27709157	2771	10	2	9	0	0	2	0.117331	0.024941	0.115379	0	0	0.025015	0.0858837	0.00833834	3.36455	0.00356157	0.16417	-
ENST00000435981	7:115078958-115126314	1187	2	4	4	0	0	0	0.0547866	0.116418	0.119713	0	0	0	0.0969725	0	Inf	0.00357776	0.164353	-
ENST00000559569	15:99396613-99401315	198	26	14	24	8	8	2	4.26926	2.44281	4.30603	1.60253	1.56239	0.350084	3.6727	1.17167	1.64828	0.00357215	0.164353	-
NONHSAT177486.1	18:14938364-14940560	1286	8	11	8	23	33	31	0.20225	0.29551	0.220994	0.709369	0.992275	0.835342	0.239585	0.845662	-1.81954	0.00357619	0.164353	-
NONHSAT000540.2	1:3737249-3740398	1431	72	57	76	7	39	8	1.63586	1.37616	1.88674	0.194024	1.05386	0.193733	1.63292	0.480538	1.76473	0.00358229	0.164374	-
NONHSAT107350.2	6:4198553-4208142	3690	12	13	4	35	39	26	0.105734	0.121718	0.0385093	0.376206	0.408691	0.244167	0.0886535	0.343021	-1.95205	0.0035893	0.164509	-
ENST00000568395	16:2661149-2673441	5578	1	1	1	1	58	1	0.0058293	0.00619191	0.00636713	0.00710874	0.402068	0.00621026	0.00612944	0.138462	-4.49759	0.00361382	0.165257	-
ENST00000617260	10:13631338-13655436	931	36	0	0	0	0	0	1.25722	0	0	0	0	0	0.419073	0	Inf	0.00361346	0.165257	-
ENST00000570035	16:72522138-72665009	831	8	5	2	1	0	0	0.312989	0.207854	0.0855204	0.0477167	0	0	0.202121	0.0159056	3.66762	0.00362148	0.165421	-
ENST00000415215	X:73944367-73947430	475	1	0	0	12	0	12	0.0684544	0	0	1.002	0	0.875431	0.0228181	0.625811	-4.77747	0.00363044	0.165642	-
ENST00000254109	16:31700590-31707437	1812	102	55	80	36	16	30	1.83018	1.04866	1.56844	0.787998	0.341449	0.573736	1.48243	0.567728	1.38469	0.00364212	0.165821	-
ENST00000561507	3:30697661-30699576	1916	10	14	9	38	33	31	0.16969	0.252441	0.166865	0.786638	0.666005	0.560673	0.196332	0.671105	-1.77324	0.00364256	0.165821	-
NONHSAT062975.2	19:18442895-18443659	765	2	2	2	2	2	81	0.0850087	0.0903417	0.0928986	0.103719	0.101109	3.66922	0.0894164	1.29135	-3.8522	0.0036606	0.166454	-
NONHSAT084536.2	22:26672683-26726796	665	11	16	1	1	1	1	0.537806	0.83126	0.0534073	0.0596279	0.0581266	0.0520915	0.474158	0.0566153	3.0661	0.00366685	0.166551	-
NONHSAT175642.1	17:77088777-77099174	449	1	0	0	6	5	3	0.0724183	0	0	0.530057	0.430625	0.231531	0.0241394	0.397404	-4.04114	0.00367181	0.166589	-
ENST00000444489	X:149940156-150016787	2951	0	0	34	0	0	0	0	0	0.409306	0	0	0	0.136435	0	Inf	0.00368246	0.166884	-
NONHSAT199034.1	4:122229143-122239929	1303	137	6	5	5	3	9	3.41845	0.159094	0.136312	0.152189	0.0890271	0.239349	1.23795	0.160189	2.95011	0.0036933	0.167188	-
ENST00000592413	19:490046-507833	850	16	8	15	6	2	0	0.611985	0.325149	0.626918	0.279995	0.0909978	0	0.521351	0.123664	2.07583	0.0037282	0.168344	-
ENST00000597885	19:58166166-58167145	980	0	0	1	6	5	3	0	0	0.0362407	0.242852	0.197296	0.106079	0.0120802	0.182076	-3.91382	0.0037353	0.168344	-
ENST00000607781	2:10690344-10692099	1756	10	6	10	0	0	5	0.185151	0.118052	0.202315	0	0	0.0986754	0.168506	0.0328918	2.357	0.0037355	0.168344	-
NONHSAT002201.2	1:32351883-32361269	9387	525	489	475	112	224	242	1.81838	1.79975	1.79764	0.47323	0.922727	0.89338	1.80526	0.763112	1.24224	0.00372527	0.168344	-
NONHSAT013138.2	10:46634822-46635529	708	2	56	1	2	1	1	0.0918526	2.73263	0.0501636	0.112069	0.0545963	0.0489277	0.958217	0.0718645	3.737	0.00374799	0.168718	-
ENST00000602810	6:28121798-28136866	1536	2	1	3	6	3	45	0.0423383	0.022486	0.0693902	0.154945	0.0755223	1.01523	0.0447382	0.415233	-3.21434	0.00376642	0.168956	-
ENST00000608990	20:32631652-32673941	5076	11	8	7	27	36	22	0.0704573	0.0544477	0.0489918	0.210973	0.274245	0.150193	0.0579656	0.211804	-1.86946	0.00376945	0.168956	-
NONHSAT003082.2	1:47436006-47437629	1624	120	115	123	28	50	61	2.4024	2.44649	2.69064	0.683837	1.19051	1.30164	2.51318	1.05866	1.24727	0.00377001	0.168956	-
NONHSAT181996.1	2:71085306-71086300	995	7	3	4	14	13	26	0.228721	0.104171	0.142813	0.558086	0.505229	0.905504	0.158568	0.656273	-2.04919	0.00376095	0.168956	-
ENST00000413818	20:47352561-47354633	1809	12	13	14	4	1	6	0.215676	0.24828	0.274939	0.0877005	0.0213677	0.114934	0.246298	0.0746673	1.72186	0.00377995	0.169026	-
NONHSAT160030.1	11:3816752-3821900	2843	7	8	8	19	24	33	0.0800485	0.097213	0.0999642	0.265072	0.326422	0.40224	0.0924086	0.331244	-1.8418	0.00377782	0.169026	-
NONHSAT031458.2	12:121795313-121801985	1319	21	14	14	56	27	86	0.517639	0.366699	0.377077	1.68393	0.791524	2.25944	0.420472	1.5783	-1.90829	0.00378841	0.169217	-
ENST00000626769	2:69988741-70019188	602	0	0	0	2	2	7	0	0	0	0.131803	0.128485	0.402975	0	0.221087	#NAME?	0.0038047	0.169406	-
NONHSAT092691.2	3:150463458-150466431	2974	1	11	8	205	9	8	0.0109334	0.127783	0.095561	2.73398	0.117016	0.0932184	0.0780924	0.981405	-3.65159	0.0038052	0.169406	-
NONHSAT220216.1	9:128369386-128371297	1912	12	12	14	44	30	41	0.204057	0.216841	0.260128	0.912737	0.606707	0.743095	0.227009	0.75418	-1.73216	0.00380522	0.169406	-
NONHSAT221671.1	9:21443868-21450553	6686	4	6	5	15	21	19	0.0194531	0.031005	0.0265652	0.0889842	0.12145	0.0984775	0.0256744	0.102971	-2.00383	0.00381771	0.169775	-
ENST00000605506	1:84076331-84077931	1601	35	0	0	0	0	0	0.710778	0	0	0	0	0	0.236926	0	Inf	0.00384553	0.170823	-
ENST00000568958	2:231052040-231052637	598	1	1	2	8	7	8	0.0543743	0.0577566	0.118842	0.530603	0.452607	0.463598	0.0769909	0.482269	-2.64708	0.00385531	0.17107	-
ENST00000565382	16:84117051-84117571	521	13	16	11	5	3	3	0.811272	1.06101	0.750061	0.38062	0.222653	0.199534	0.874115	0.267602	1.70773	0.00388826	0.171097	-
ENST00000586845	19:55006205-55043251	553	18	26	30	8	10	0	1.05826	1.62437	1.92724	0.57378	0.699206	0	1.53662	0.424329	1.85651	0.00388605	0.171097	-
ENST00000624861	7:44367140-44369292	2153	2	6	1	16	12	12	0.0302051	0.0962841	0.016496	0.294752	0.215518	0.19314	0.0476617	0.23447	-2.2985	0.00387103	0.171097	-
NONHSAT041262.2	15:28738194-28779139	2206	4	0	12	0	0	0	0.0589589	0	0.193245	0	0	0	0.0840678	0	Inf	0.00388017	0.171097	-
NONHSAT058970.2	18:36179590-36187404	971	43	54	4	9	6	5	1.4398	1.92135	0.146343	0.367614	0.238934	0.178449	1.16916	0.261666	2.15968	0.00389833	0.171097	-
NONHSAT087073.2	22:42615434-42616588	1155	22	1	11	1	1	2	0.619292	0.0299034	0.338339	0.0343312	0.0334668	0.0600144	0.329178	0.0426041	2.9498	0.0038917	0.171097	-
NONHSAT100063.2	5:1628687-1634005	1362	1	23	0	0	0	0	0.0238736	0.583426	0	0	0	0	0.202433	0	Inf	0.00390105	0.171097	-
NONHSAT106921.2	6:3007424-3024046	2305	0	0	33	0	0	0	0	0	0.508609	0	0	0	0.169536	0	Inf	0.00390254	0.171097	-
NONHSAT148879.1	1:45688203-45694434	1419	120	102	88	0	29	35	2.74947	2.48341	2.20311	0	0.790253	0.854745	2.47867	0.548333	2.17644	0.00388915	0.171097	-
NONHSAT166199.1	13:102901690-102903983	2294	0	0	0	6	9	0	0	0	0	0.103747	0.151703	0	0	0.08515	#NAME?	0.00388588	0.171097	-
NONHSAT215994.1	8:77000207-77007104	1100	18	0	2	0	0	0	0.532017	0	0.0646068	0	0	0	0.198875	0	Inf	0.00389428	0.171097	-
ENST00000450776	22:23326616-23328493	346	2	2	2	10	9	9	0.187953	0.199744	0.205397	1.14637	1.0058	0.901365	0.197698	1.01785	-2.36415	0.00392202	0.171635	-
NONHSAT027207.2	12:19552778-19553953	1047	6	0	9	0	0	0	0.186306	0	0.305362	0	0	0	0.163889	0	Inf	0.00392331	0.171635	-
NONHSAT192019.1	22:20090698-20090898	201	27	21	24	6	6	13	4.36731	3.60952	4.24177	1.18406	1.15425	2.24132	4.07287	1.52654	1.41578	0.00394598	0.17244	-
ENST00000571689	17:5192104-5235643	1715	6	43	35	2	4	12	0.113739	0.86624	0.725001	0.0462654	0.0901787	0.242466	0.568327	0.126303	2.16983	0.00397589	0.173559	-
ENST00000432153	20:38446724-38450921	1181	57	59	42	18	18	24	1.56918	1.72596	1.26339	0.604527	0.589343	0.704229	1.51951	0.6327	1.26401	0.00400291	0.174034	-
NONHSAT031991.2	12:130872072-130876279	1239	16	20	10	3	7	2	0.419844	0.557689	0.286736	0.0960433	0.218449	0.0559456	0.421423	0.123479	1.771	0.00399727	0.174034	-
NONHSAT159337.1	11:69367455-69368862	1069	321	373	399	158	139	144	9.76292	12.0548	13.2596	5.86221	5.02795	4.66804	11.6924	5.18607	1.17286	0.004004	0.174034	-
NONHSAT166894.1	13:66106610-66136989	1417	92	84	94	252	203	300	2.11091	2.04805	2.35663	7.05361	5.53961	7.33669	2.17187	6.6433	-1.61297	0.00399143	0.174034	-
NONHSAT160635.1	11:94188204-94189029	721	34	0	0	0	0	0	1.5332	0	0	0	0	0	0.511068	0	Inf	0.00403204	0.175064	-
NONHSAT195906.1	3:75667549-75671971	2995	0	0	0	35	0	0	0	0	0	0.463506	0	0	0	0.154502	#NAME?	0.00405191	0.175738	-
NONHSAT078220.2	20:3173699-3175567	1869	34	27	28	10	11	12	0.59146	0.499098	0.532207	0.212223	0.227584	0.222488	0.540922	0.220765	1.29291	0.00406187	0.175792	-
NONHSAT212649.1	7:124965879-124966796	554	0	0	0	5	2	3	0	0	0	0.357947	0.139618	0.187649	0	0.228405	#NAME?	0.00406097	0.175792	-
ENST00000569431	7:155399922-155401782	1861	2	5	3	0	0	0	0.0349445	0.092814	0.0572721	0	0	0	0.0616768	0	Inf	0.00407861	0.176328	-
NONHSAT056599.2	17:81927967-81930752	1754	0	0	0	0	36	0	0	0	0	0	0.793653	0	0	0.264551	#NAME?	0.00408899	0.176505	-
NONHSAT184648.1	2:55139810-55141347	719	0	2	4	13	14	8	0	0.0961216	0.197634	0.717112	0.752931	0.385579	0.0979187	0.618541	-2.65921	0.00409146	0.176505	-
NONHSAT173474.1	16:89613677-89638428	2302	6	6	72	2	6	5	0.0847359	0.090052	1.11113	0.0344679	0.100784	0.0752711	0.428639	0.0701743	2.61075	0.00410286	0.176808	-
NONHSAT115435.2	6:146841901-146915885	2019	0	0	0	9	0	6	0	0	0	0.176797	0	0.102979	0	0.0932587	#NAME?	0.00410962	0.176911	-
NONHSAT162930.1	12:123973923-124012140	758	1	1	2	12	6	6	0.0428969	0.0455652	0.0937565	0.627903	0.306075	0.274294	0.0607396	0.402757	-2.7292	0.00411542	0.176972	-
ENST00000454752	13:100535741-100580112	2367	2	3	4	24	3	23	0.0274743	0.0437895	0.0600334	0.402155	0.0490082	0.336721	0.0437658	0.262628	-2.58515	0.00412183	0.177059	-
ENST00000518098	8:10477870-10480986	524	3	2	5	0	0	0	0.186159	0.131892	0.33896	0	0	0	0.219004	0	Inf	0.00413071	0.177149	-
ENST00000629576	7:38341577-38342702	670	3	2	5	0	0	0	0.145593	0.103151	0.265097	0	0	0	0.171281	0	Inf	0.00413271	0.177149	-
NONHSAT150249.1	1:193466049-193472812	4551	1	2	1	9	9	5	0.00714477	0.015186	0.00780396	0.078434	0.0764682	0.0380738	0.0100449	0.0643254	-2.67892	0.00414445	0.177464	-
NONHSAT071667.2	2:74148086-74150884	2571	0	33	0	0	0	0	0	0.443452	0	0	0	0	0.147817	0	Inf	0.00415001	0.177469	-
NONHSAT076365.2	2:201114774-201115664	791	4	4	5	0	0	1	0.164429	0.174701	0.224545	0	0	0.0437937	0.187892	0.0145979	3.68607	0.00415335	0.177469	-
ENST00000486094	7:144307148-144355685	819	21	20	19	3	10	7	0.833659	0.843683	0.824151	0.145296	0.472114	0.296204	0.833831	0.304538	1.45313	0.00416383	0.177541	-
NONHSAT168489.1	14:56360708-56365469	4762	0	0	0	5	3	2	0	0	0	0.0416428	0.02436	0.0145562	0	0.026853	#NAME?	0.00415975	0.177541	-
ENST00000458178	22:21938293-21977632	37852	62	48	33	19	10	22	0.0532543	0.0438109	0.0309718	0.0199091	0.0102151	0.020141	0.042679	0.0167551	1.34893	0.00418341	0.178101	-
NONHSAT217800.1	8:144098639-144100044	931	3	2	79	1	0	5	0.104777	0.0742335	3.01446	0.0425914	0	0.186116	1.06449	0.0762358	3.80355	0.00418579	0.178101	-
NONHSAT172570.1	16:2980648-2982829	1628	9	9	8	1	2	3	0.179736	0.191001	0.174569	0.0243566	0.0475111	0.0638559	0.181768	0.0452412	2.00639	0.0041921	0.178182	-
NONHSAT047830.2	15:82478039-82478318	280	1	1	1	1	11	17	0.116128	0.123352	0.126842	0.141616	1.51913	2.10394	0.122107	1.25489	-3.36134	0.00420592	0.178401	-
NONHSAT081860.2	21:34167367-34167902	536	9	10	7	29	26	26	0.545913	0.644567	0.46396	2.1459	1.87568	1.68093	0.55148	1.90084	-1.78525	0.00420608	0.178401	-
ENST00000606203	5:10195187-10197622	2436	12	8	11	29	35	30	0.160163	0.113455	0.160419	0.472169	0.555572	0.426769	0.144679	0.484837	-1.74464	0.00421906	0.178763	-
NONHSAT172602.1	16:5236084-5236860	777	1	0	0	4	7	3	0.0418479	0	0	0.204183	0.348338	0.133793	0.0139493	0.228772	-4.03564	0.0042275	0.178933	-
ENST00000623972	10:85526880-85531115	4236	0	1	1	4	6	6	0	0.00815355	0.00838429	0.0374528	0.0547697	0.0490828	0.00551261	0.0471018	-3.09497	0.00423501	0.179063	-
ENST00000428862	10:78943328-78962394	2851	3	15	39	4	2	4	0.0342152	0.181766	0.485961	0.0556472	0.0271302	0.0486139	0.233981	0.0437971	2.41748	0.00424378	0.179246	-
NONHSAT107357.2	6:4242402-4244816	1498	4	0	3	9	13	11	0.0868247	0	0.0711504	0.238286	0.335583	0.254465	0.0526584	0.276112	-2.39052	0.00425583	0.179567	-
ENST00000508640	5:116449628-116496121	756	0	0	0	4	0	13	0	0	0	0.209855	0	0.595907	0	0.268587	#NAME?	0.00427257	0.179842	-
NONHSAT040317.2	14:105065701-105073925	2388	18	18	22	9	3	7	0.245067	0.260412	0.327288	0.149478	0.0485772	0.101587	0.277589	0.0998808	1.47467	0.00427013	0.179842	-
NONHSAT085064.2	22:35450041-35455356	3495	51	41	42	14	20	18	0.474433	0.405291	0.426912	0.158883	0.221277	0.178478	0.435545	0.186212	1.22587	0.0042757	0.179842	-
ENST00000536679	12:7108571-7110470	550	4	21	21	1	5	3	0.236479	1.31912	1.35638	0.0720955	0.351546	0.189014	0.97066	0.204218	2.24885	0.0042829	0.179957	-
ENST00000434051	9:113113073-113119928	6100	422	601	459	222	176	196	2.24923	3.40388	2.67312	1.44346	1.11567	1.11346	2.77541	1.2242	1.18086	0.00429693	0.180359	-
ENST00000562917	8:103464389-103468985	4597	0	4	2	7	13	11	0	0.0300605	0.0154595	0.0603976	0.109355	0.0829213	0.0151734	0.0842245	-2.4727	0.00431982	0.180664	-
NONHSAT005319.2	1:113131111-113132124	911	7	7	0	0	0	0	0.249811	0.265465	0	0	0	0	0.171759	0	Inf	0.00432931	0.180664	-
NONHSAT102629.2	5:88282379-88288011	1141	0	0	0	6	1	4	0	0	0	0.208585	0.0338775	0.121471	0	0.121311	#NAME?	0.0043256	0.180664	-
NONHSAT123398.2	7:131087820-131105898	18079	1521	1346	1256	3536	3651	3820	2.73531	2.57217	2.46803	7.75746	7.8089	7.32213	2.59184	7.6295	-1.55761	0.00433103	0.180664	-
NONHSAT151433.1	1:36675866-36703789	1992	18	37	33	8	14	7	0.293785	0.641718	0.588526	0.159287	0.271766	0.121782	0.50801	0.184279	1.46297	0.00430946	0.180664	-
NONHSAT216422.1	8:128226383-128228749	2367	0	0	0	6	1	4	0	0	0	0.100547	0.0163305	0.0585544	0	0.0584774	#NAME?	0.00432769	0.180664	-
NONHSAT028343.2	12:52210925-52223777	428	0	0	0	0	35	0	0	0	0	0	3.16209	0	0	1.05403	#NAME?	0.00435425	0.180741	-
NONHSAT184498.1	2:38540871-38543388	2348	0	0	31	0	0	0	0	0	0.469028	0	0	0	0.156343	0	Inf	0.00435525	0.180741	-
NONHSAT217433.1	8:102253903-102258024	1005	43	36	253	27	28	25	1.39109	1.23758	8.94312	1.06557	1.07733	0.862025	3.85726	1.00164	1.94521	0.00435035	0.180741	-
NONHSAT221521.1	9:137615332-137618529	1180	0	5	9	0	0	0	0	0.146379	0.270944	0	0	0	0.139108	0	Inf	0.00434743	0.180741	-
NONHSAT223549.1	X:120236907-120245305	1747	0	0	31	0	0	0	0	0	0.630382	0	0	0	0.210127	0	Inf	0.00435432	0.180741	-
MSTRG.9986.1	12:79510027-79516154	5178	99	106	121	275	296	329	0.621618	0.707251	0.830152	2.10645	2.21045	2.20182	0.719674	2.17291	-1.59421	0.00436465	0.18093	-
NONHSAT169524.1	14:77426675-77428466	1059	1	1	1	1	53	1	0.0307043	0.0326142	0.0335372	0.0374434	1.93525	0.0327109	0.0322852	0.668467	-4.37191	0.00436877	0.18093	-
ENST00000565623	16:89492017-89504460	871	13	8	6	33	27	24	0.485273	0.31731	0.244738	1.5027	1.19865	0.954873	0.349107	1.21874	-1.80365	0.00437723	0.181094	-
NONHSAT001153.2	1:16607310-16626815	11116	2	0	0	8	3	7	0.00585028	0	0	0.0285445	0.0104356	0.0218236	0.00195009	0.0202679	-3.37758	0.00441171	0.181962	-
NONHSAT002369.2	1:35592376-35593655	436	2	0	1	6	7	6	0.149155	0	0.0814584	0.545861	0.620777	0.476869	0.0768712	0.547836	-2.83323	0.00441109	0.181962	-
NONHSAT072537.2	2:96018387-96023382	2230	40	50	26	14	11	18	0.583184	0.774637	0.414198	0.249012	0.190742	0.279722	0.590673	0.239825	1.30038	0.00440537	0.181962	-
ENST00000430107	1:116463721-116466452	480	0	0	0	3	3	3	0	0	0	0.247912	0.241671	0.216578	0	0.235387	#NAME?	0.00442401	0.181985	-
ENST00000561529	16:71565789-71578187	873	0	0	0	3	3	3	0	0	0	0.136309	0.132878	0.119081	0	0.129422	#NAME?	0.0044258	0.181985	-
ENST00000594101	3:195708154-195717778	955	0	0	0	3	3	3	0	0	0	0.124605	0.121468	0.108856	0	0.11831	#NAME?	0.00442489	0.181985	-
NONHSAT051779.2	16:522483-527855	5373	0	0	0	0	0	36	0	0	0	0	0	0.232184	0	0.0773947	#NAME?	0.0044499	0.182419	-
NONHSAT079610.2	20:37289648-37317258	1107	17	2	0	0	0	0	0.49928	0.0624313	0	0	0	0	0.187237	0	Inf	0.00444599	0.182419	-
NONHSAT152267.1	1:148385081-148385701	621	2	2	0	5	10	9	0.104721	0.111291	0	0.319328	0.622643	0.50221	0.0720038	0.481394	-2.74107	0.00444335	0.182419	-
ENST00000590523	19:27790491-27793940	2053	19	58	24	0	4	17	0.300894	0.976043	0.415292	0	0.075332	0.286948	0.564076	0.12076	2.22375	0.00446967	0.182529	-
NONHSAT134024.2	9:112742771-112750515	1900	11	12	8	0	4	4	0.188232	0.21821	0.149578	0	0.0813982	0.0729465	0.18534	0.0514482	1.84898	0.00447519	0.182529	-
NONHSAT195066.1	3:184715872-184740295	1248	0	1	0	7	3	4	0	0.027675	0	0.222474	0.0929506	0.111056	0.00922501	0.14216	-3.94582	0.00447041	0.182529	-
NONHSAT195671.1	3:42568181-42581947	995	28	36	21	8	13	9	0.914919	1.25001	0.74976	0.318895	0.505229	0.31344	0.971564	0.379188	1.3574	0.00446523	0.182529	-
NONHSAT212696.1	7:129782076-129783168	928	20	17	9	5	5	3	0.700701	0.632895	0.34452	0.213688	0.208352	0.112023	0.559372	0.178021	1.65176	0.00447302	0.182529	-
NONHSAT179500.1	19:16086514-16102338	1382	3	22	11	14	4	542	0.0705843	0.549966	0.282765	0.401806	0.111908	13.5906	0.301105	4.70145	-3.96477	0.00448684	0.182819	-
ENST00000621310	15:33850538-33851178	641	6	8	5	23	22	18	0.304309	0.431165	0.27709	1.42317	1.32716	0.973135	0.337521	1.24115	-1.87863	0.00450016	0.182966	-
NONHSAT100714.2	5:21471396-21474058	908	8	0	6	0	0	0	0.286447	0	0.234765	0	0	0	0.173737	0	Inf	0.00450403	0.182966	-
NONHSAT178268.1	18:22452208-22474245	16545	8	14	10	27	45	30	0.0157204	0.029234	0.0214727	0.0647265	0.105172	0.0628353	0.0221424	0.077578	-1.80884	0.00449909	0.182966	-
NONHSAT099141.2	4:168775419-168778471	3053	59	68	41	164	136	167	0.628312	0.769507	0.477086	2.13058	1.72253	1.89556	0.624968	1.91622	-1.61641	0.00451417	0.18301	-
NONHSAT156267.1	10:123419006-123542901	2503	1	5	1	9	13	11	0.0129907	0.0690079	0.0141893	0.14261	0.20084	0.152293	0.0320627	0.165248	-2.36566	0.00451192	0.18301	-
ENST00000418602	1:160202199-160208869	1578	0	7	6	0	0	0	0	0.153256	0.135087	0	0	0	0.0961142	0	Inf	0.00454052	0.183749	-
NONHSAT060678.2	19:5194644-5195008	365	0	0	0	2	7	2	0	0	0	0.217384	0.741531	0.189909	0	0.382941	#NAME?	0.00454151	0.183749	-
NONHSAT082897.2	21:44921035-44929680	2257	0	0	0	0	34	0	0	0	0	0	0.582507	0	0	0.194169	#NAME?	0.0045627	0.18426	-
NONHSAT184217.1	2:10783862-10788759	780	0	0	0	0	34	0	0	0	0	0	1.68554	0	0	0.561846	#NAME?	0.00456327	0.18426	-
ENST00000498967	12:123575891-123585115	8279	31	46	66	11	8	28	0.121741	0.191958	0.283205	0.0526994	0.037366	0.117199	0.198968	0.0690882	1.52602	0.0045962	0.185405	-
NONHSAT119833.2	7:29684772-29685821	1050	25	15	33	9	5	10	0.774124	0.493538	1.11652	0.339955	0.184143	0.330046	0.794727	0.284715	1.48094	0.0046176	0.186082	-
NONHSAT193682.1	3:30021581-30025110	3530	2	4	2	11	10	12	0.0184226	0.0391468	0.0201324	0.123597	0.109536	0.117799	0.0259006	0.116977	-2.17517	0.00462646	0.186253	-
NONHSAT046609.2	15:63431175-63438300	1746	3	3	3	0	0	0	0.0558691	0.0593642	0.0610443	0	0	0	0.0587592	0	Inf	0.00464598	0.186852	-
ENST00000588784	19:27794024-27796424	2401	49	1	1	1	1	1	0.66352	0.014385	0.0147921	0.016515	0.0160992	0.0144277	0.230899	0.0156806	3.88021	0.00466249	0.18733	-
NONHSAT194313.1	3:111072501-111133974	1736	45	0	30	245	45	264	0.842788	0	0.613918	5.59756	1.00235	5.26989	0.485569	3.9566	-3.02651	0.00468891	0.188204	-
ENST00000556286	14:44290997-44291718	722	3	4	3	14	13	11	0.135107	0.191397	0.147622	0.769108	0.696265	0.527963	0.158042	0.664445	-2.07184	0.00472665	0.189413	-
NONHSAT169506.1	14:75650898-75651873	840	294	311	307	741	792	917	11.3794	12.7912	12.9836	34.9881	36.4585	37.8302	12.3847	36.4256	-1.55639	0.00472841	0.189413	-
ENST00000620490	10:121965764-121967700	1937	3	2	3	19	9	8	0.0503601	0.0356796	0.0550249	0.389055	0.179663	0.143124	0.0470215	0.237281	-2.3352	0.00473537	0.189504	-
NONHSAT035281.2	13:112588169-112589413	1245	8	2	6	11	23	26	0.208911	0.0555112	0.171218	0.35044	0.714349	0.723676	0.145213	0.596155	-2.03751	0.00474459	0.189685	-
NONHSAT221549.1	9:2681754-2684900	3147	6	5	2	20	16	12	0.0619835	0.0548862	0.0225826	0.252066	0.196602	0.132135	0.0464841	0.193601	-2.05828	0.00475408	0.189876	-
NONHSAT159179.1	11:62142624-62143144	521	12	8	14	2	1	6	0.748862	0.530473	0.954635	0.152294	0.0741923	0.399069	0.744657	0.208518	1.8364	0.00475996	0.189924	-
NONHSAT055522.2	17:68207596-68209772	1571	2	27	0	130	50	44	0.0413951	0.593771	0	3.28208	1.23067	0.970564	0.211722	1.82777	-3.10984	0.00476823	0.190065	-
NONHSAT162282.1	12:57527952-57530148	982	9	5	0	0	0	0	0.297973	0.175893	0	0	0	0	0.157955	0	Inf	0.00477468	0.190135	-
ENST00000565633	16:88663335-88673647	829	24	21	11	47	57	62	0.941271	0.875168	0.471389	2.24867	2.65873	2.59172	0.76261	2.49971	-1.71274	0.00478252	0.190259	-
NONHSAT185941.1	2:176173189-176188572	3891	32	7	0	1	1	1	0.267388	0.0621532	0	0.0101908	0.00993426	0.00890281	0.109847	0.00967597	3.50495	0.00478853	0.190311	-
NONHSAT182926.1	2:150720209-150721681	1473	1	1	0	4	7	5	0.0220746	0.0234477	0	0.107706	0.183747	0.117633	0.0151741	0.136362	-3.16776	0.00482453	0.191553	-
NONHSAT055100.2	17:60664593-60666274	1682	4	42	4	1	1	5	0.0773266	0.862681	0.0844822	0.0235746	0.0229811	0.103017	0.341497	0.0498575	2.77599	0.00484121	0.191719	-
NONHSAT151865.1	1:86318008-86325741	7734	10	18	11	30	64	33	0.0420384	0.0804066	0.0505277	0.153853	0.319982	0.147862	0.0576576	0.207232	-1.84567	0.00484295	0.191719	-
NONHSAT157798.1	10:782672-786584	3913	7	1	7	18	20	17	0.0581594	0.00882659	0.0635529	0.182455	0.197639	0.15055	0.043513	0.176882	-2.02327	0.00483556	0.191719	-
ENST00000602289	9:96726730-96727469	740	31	27	38	4	1	20	1.36202	1.26056	1.82427	0.214392	0.0522354	0.936569	1.48228	0.401066	1.88591	0.00489271	0.193492	-
ENST00000606645	1:2546465-2547460	996	17	12	13	7	1	3	0.554923	0.416264	0.463668	0.278763	0.0388094	0.104375	0.478285	0.140649	1.76577	0.00490882	0.193492	-
NONHSAT168631.1	14:73787332-73803447	883	0	2	0	0	115	0	0	0.0782689	0	0	5.03604	0	0.0260896	1.67868	-6.00771	0.00490849	0.193492	-
NONHSAT171111.1	15:83112824-83136901	1056	0	0	0	2	3	4	0	0	0	0.0751375	0.109851	0.131248	0	0.105412	#NAME?	0.00490778	0.193492	-
NONHSAT175178.1	17:39573663-39576480	352	1	2	0	5	7	8	0.0923745	0.196339	0	0.56336	0.768917	0.78759	0.0962379	0.706622	-2.87626	0.00491168	0.193492	-
NONHSAT073809.2	2:113599028-113603717	2158	42	12	139	21	1	1	0.632777	0.192122	2.28823	0.385961	0.017912	0.0160523	1.03771	0.139975	2.89016	0.00492407	0.19379	-
MSTRG.3213.1	1:172872887-172876665	3753	115	97	96	288	226	318	0.996258	0.892938	0.908717	3.04365	2.32853	2.93628	0.932638	2.76949	-1.57023	0.00493264	0.193939	-
ENST00000475371	3:62263875-62318892	733	4	6	6	0	1	1	0.17744	0.28281	0.290814	0	0.0527342	0.047259	0.250355	0.0333311	2.90903	0.00494453	0.194217	-
NONHSAT053045.2	17:35005823-35008629	2651	0	0	30	0	0	0	0	0	0.402022	0	0	0	0.134007	0	Inf	0.00495422	0.19422	-
NONHSAT160437.1	11:65899016-65899956	941	63	78	65	15	36	27	2.17673	2.86375	2.45392	0.632251	1.47935	0.994317	2.49813	1.03531	1.27079	0.0049542	0.19422	-
ENST00000451302	1:93264645-93346025	1212	0	1	2	4	7	10	0	0.0284971	0.0586365	0.1309	0.223316	0.285931	0.0290445	0.213382	-2.8771	0.00497683	0.194695	-
ENST00000539086	11:64291722-64304769	2733	16	19	24	2	11	3	0.190336	0.240189	0.311963	0.0290323	0.155637	0.0380379	0.247496	0.0742356	1.73722	0.0049808	0.194695	-
ENST00000589777	17:60083600-60085401	466	4	11	11	59	7	62	0.279106	0.815507	0.838587	5.02168	0.580813	4.61059	0.6444	3.40436	-2.40136	0.00497597	0.194695	-
NONHSAT181721.1	2:46652734-46658775	4763	46	52	55	128	130	162	0.314003	0.377182	0.410219	1.06588	1.05539	1.17864	0.367135	1.09997	-1.58309	0.00499562	0.195085	-
ENST00000513480	5:38736055-38845768	583	0	2	0	4	5	9	0	0.118544	0	0.272127	0.331647	0.534944	0.0395148	0.379573	-3.26391	0.00501003	0.195459	-
NONHSAT150622.1	1:222899779-222943714	995	0	1	0	5	5	3	0	0.034712	0	0.199299	0.194322	0.10448	0.0115707	0.166034	-3.84293	0.00501767	0.195568	-
ENST00000568134	16:58733912-58862170	572	0	0	0	3	2	4	0	0	0	0.208038	0.135224	0.242305	0	0.195189	#NAME?	0.005041	0.196103	-
NONHSAT183276.1	2:187645646-187648058	2413	1	1	1	4	7	9	0.0134753	0.0143135	0.0147185	0.0657481	0.112167	0.129247	0.0141691	0.102387	-2.85322	0.00504112	0.196103	-
NONHSAT027146.2	12:16466286-16479240	12811	56	64	57	163	152	162	0.142122	0.172595	0.158063	0.504645	0.458789	0.438208	0.157593	0.467214	-1.56788	0.00507789	0.197344	-
NONHSAT188797.1	20:44598702-44619034	1113	35	24	30	11	14	7	1.02242	0.744981	0.957557	0.392002	0.486395	0.217961	0.90832	0.365453	1.31352	0.0050911	0.197667	-
NONHSAT135574.2	9:136717580-136718771	1120	47	52	47	14	20	23	1.36436	1.60403	1.49078	0.4958	0.690502	0.711624	1.48639	0.632642	1.23235	0.00510657	0.197697	-
NONHSAT188349.1	20:1273410-1326734	2158	3	7	106	5	5	5	0.0452027	0.112066	1.74497	0.0918919	0.089597	0.0802938	0.63408	0.0872609	2.86126	0.00510509	0.197697	-
NONHSAT212691.1	7:129456762-129456962	201	8	13	8	3	2	2	1.294	2.23452	1.41392	0.592028	0.384816	0.344859	1.64748	0.440568	1.90282	0.00510328	0.197697	-
ENST00000316124	11:64449074-64451657	2340	25	24	20	9	5	11	0.347363	0.354344	0.303631	0.152544	0.0826284	0.162901	0.335113	0.132691	1.33657	0.00512736	0.198046	-
NONHSAT052840.2	17:30907374-30910853	3480	27	29	21	6	9	13	0.25225	0.2879	0.214371	0.0683895	0.100002	0.129456	0.251507	0.0992824	1.34099	0.00512196	0.198046	-
NONHSAT213994.1	7:131078836-131079237	307	12	13	16	32	39	51	1.27087	1.46299	1.85145	4.13421	4.91228	5.75683	1.52844	4.93444	-1.69083	0.00513029	0.198046	-
NONHSAT011080.2	10:4200637-4243765	6792	0	2	1	7	13	3	0	0.0101754	0.00522907	0.0408787	0.074014	0.0153059	0.00513483	0.0433995	-3.07929	0.00514059	0.198065	-
NONHSAT172879.1	16:31180155-31185423	1065	49	207	30	13	29	31	1.49588	6.71505	1.00071	0.484135	1.05293	1.00869	3.07055	0.848583	1.85537	0.00513604	0.198065	-
ENST00000439790	13:106376563-106377375	497	17	14	21	9	3	3	1.11208	0.973192	1.50103	0.718215	0.233405	0.20917	1.19543	0.38693	1.62739	0.00515223	0.198149	-
ENST00000506340	5:181246525-181257244	687	79	66	51	32	24	11	3.7387	3.31906	2.63722	1.84746	1.35083	0.55486	3.23166	1.25105	1.36914	0.00517532	0.198149	-
ENST00000596594	19:23935220-23936173	954	14	14	8	3	3	4	0.477137	0.506998	0.297902	0.124736	0.121596	0.145281	0.427346	0.130537	1.71094	0.00516179	0.198149	-
ENST00000599934	18:41521338-41632124	556	4	3	2	0	0	0	0.233927	0.186421	0.127819	0	0	0	0.182722	0	Inf	0.00517712	0.198149	-
ENST00000612262	15:48327566-48331846	4242	70	57	80	26	16	37	0.53651	0.464233	0.669971	0.243104	0.145852	0.302263	0.556905	0.230406	1.27325	0.00516884	0.198149	-
NONHSAT028298.2	12:51847860-51854459	1997	5	9	0	0	0	0	0.0814117	0.155708	0	0	0	0	0.07904	0	Inf	0.0051633	0.198149	-
NONHSAT115213.2	6:138694214-138697266	857	51	19	63	9	18	17	1.93482	0.765972	2.61152	0.416515	0.812152	0.687402	1.77077	0.63869	1.47119	0.00516883	0.198149	-
NONHSAT052811.2	17:30709608-30770050	728	1	0	0	7	15	0	0.0446646	0	0	0.381385	0.796719	0	0.0148882	0.392701	-4.72119	0.00518309	0.198189	-
ENST00000476274	9:127867864-127886787	1071	167	216	264	86	99	72	5.06967	6.96777	8.75688	3.18487	3.57437	2.32964	6.93144	3.02963	1.19401	0.00520117	0.198691	-
ENST00000585863	17:76799044-76807102	3085	8	4	6	14	23	22	0.0843091	0.0447936	0.0690978	0.179999	0.288287	0.247124	0.0660668	0.23847	-1.85181	0.00522761	0.198691	-
NONHSAT015183.2	10:79764481-79786549	2576	305	17	11	11	21	16	3.84952	0.227999	0.151701	0.16937	0.315224	0.215242	1.40974	0.233279	2.5953	0.00523532	0.198691	-
NONHSAT135709.2	9:137224816-137227615	2369	25	27	42	5	5	20	0.343111	0.393759	0.629826	0.0837074	0.0816169	0.292554	0.455565	0.152626	1.57766	0.00523247	0.198691	-
NONHSAT175141.1	17:36619649-36622176	2528	26	19	13	50	59	58	0.33438	0.259667	0.182679	0.784473	0.902465	0.795056	0.258909	0.827332	-1.67602	0.00523189	0.198691	-
NONHSAT176564.1	17:74770552-74776323	1741	8	4	19	2	3	0	0.149393	0.079373	0.387697	0.0455745	0.0666297	0	0.205488	0.0374014	2.45789	0.00523556	0.198691	-
NONHSAT177411.1	18:9396395-9399768	575	1	1	1	4	14	5	0.0565493	0.0600669	0.0617667	0.275913	0.941491	0.301346	0.0594609	0.50625	-3.08984	0.00521324	0.198691	-
NONHSAT208644.1	6:4002508-4018689	1097	1	20	0	0	0	0	0.0296407	0.629878	0	0	0	0	0.21984	0	Inf	0.00522441	0.198691	-
NONHSAT034390.2	13:76989982-76992766	2585	0	0	0	0	32	0	0	0	0	0	0.478674	0	0	0.159558	#NAME?	0.00524119	0.198717	-
NONHSAT223361.1	X:55488037-55489803	1177	3	1	8	0	0	0	0.0828781	0.0293445	0.24146	0	0	0	0.117894	0	Inf	0.0052489	0.198823	-
ENST00000537068	11:62851988-62855881	629	17	14	14	6	3	5	0.878701	0.768961	0.790723	0.378371	0.184423	0.275475	0.812795	0.279423	1.54044	0.00529096	0.19892	-
ENST00000594579	3:37820916-37835163	670	1	2	1	8	9	5	0.0485311	0.103151	0.0530087	0.473583	0.519413	0.258618	0.0682304	0.417205	-2.61227	0.0052656	0.19892	-
ENST00000623755	10:114424445-114427398	2954	25	6	9	39	49	41	0.275162	0.0701759	0.108231	0.523646	0.641412	0.480974	0.15119	0.548677	-1.8596	0.00528244	0.19892	-
NONHSAT017950.2	11:9784608-9808355	677	7	15	8	2	2	3	0.336156	0.765458	0.419791	0.117201	0.114251	0.153556	0.507135	0.128336	1.98244	0.00529353	0.19892	-
NONHSAT037592.2	14:70809931-70816870	2504	32	34	37	16	9	14	0.415498	0.46911	0.524938	0.253435	0.13898	0.193749	0.469849	0.195388	1.26585	0.00527165	0.19892	-
NONHSAT149978.1	1:163327406-163328963	893	14	8	8	3	1	3	0.50973	0.309492	0.318251	0.133256	0.0432858	0.116414	0.379158	0.0976519	1.95708	0.00526337	0.19892	-
NONHSAT155396.1	10:38428146-38452153	5253	15	14	13	32	39	48	0.092843	0.0920762	0.0879142	0.241615	0.287087	0.316655	0.0909445	0.281786	-1.63154	0.00528353	0.19892	-
NONHSAT162589.1	12:93377963-93394646	497	9	3	8	1	1	1	0.588751	0.208551	0.571828	0.0797838	0.077775	0.0696999	0.456377	0.0757529	2.59085	0.00528885	0.19892	-
NONHSAT193897.1	3:52249245-52250598	1007	6	4	1	20	12	12	0.193706	0.137228	0.035269	0.787737	0.460784	0.412939	0.122068	0.55382	-2.18174	0.00529581	0.19892	-
ENST00000586808	17:75818815-75820055	890	4	3	5	14	15	13	0.146139	0.116461	0.199567	0.623928	0.651698	0.506186	0.154055	0.593937	-1.94686	0.00531349	0.199381	-
ENST00000595842	7:143220468-143222267	1800	0	0	2	6	5	5	0	0	0.0394819	0.13222	0.107417	0.0962634	0.0131606	0.111967	-3.08877	0.00534327	0.199381	-
ENST00000623215	2:233865496-233867359	1864	80	24	22	7	16	15	1.39539	0.444831	0.419294	0.148953	0.331924	0.278856	0.753171	0.253244	1.57245	0.005332	0.199381	-
NONHSAT005235.2	1:112499066-112500326	1261	13	20	14	39	45	54	0.335189	0.547959	0.394421	1.22669	1.37992	1.48398	0.425856	1.36353	-1.67891	0.00533758	0.199381	-
NONHSAT086656.2	22:38078109-38078948	720	124	95	119	40	53	46	5.5994	4.5585	5.87152	2.20348	2.84643	2.21399	5.34314	2.4213	1.14191	0.00533767	0.199381	-
NONHSAT164044.1	12:116008993-116019809	629	30	0	0	0	0	0	1.55068	0	0	0	0	0	0.516892	0	Inf	0.00534757	0.199381	-
NONHSAT176071.1	17:29925224-29930099	587	11	17	5	0	0	6	0.609269	1.00056	0.302581	0	0	0.354199	0.637469	0.118066	2.43276	0.00534526	0.199381	-
NONHSAT212026.1	7:45796218-45807990	2391	19	15	14	0	1	10	0.258358	0.216736	0.208015	0	0.0161665	0.144939	0.227703	0.0537017	2.08411	0.00534259	0.199381	-
NONHSAT039670.2	14:100239172-100239757	586	5	4	5	3	5	127	0.277439	0.235816	0.303097	0.203068	0.32995	7.51023	0.272117	2.68108	-3.30051	0.00535941	0.199638	-
NONHSAT087282.2	22:46129815-46138032	618	0	0	0	3	4	2	0	0	0	0.192553	0.250253	0.112163	0	0.18499	#NAME?	0.00541175	0.200684	-
NONHSAT150320.1	1:201957511-201970349	1181	0	0	0	0	0	33	0	0	0	0	0	0.968304	0	0.322768	#NAME?	0.0054094	0.200684	-
NONHSAT178451.1	18:46771146-46773490	2076	16	18	16	47	42	53	0.250572	0.299549	0.273794	0.897953	0.782308	0.884696	0.274638	0.854986	-1.63837	0.00540249	0.200684	-
NONHSAT214104.1	7:149515099-149518746	568	0	0	0	3	4	2	0	0	0	0.209503	0.272283	0.122036	0	0.201274	#NAME?	0.00541124	0.200684	-
NONHSAT222751.1	X:65588382-65600751	801	0	0	0	3	4	2	0	0	0	0.148561	0.193079	0.0865376	0	0.142726	#NAME?	0.00541235	0.200684	-
NONHSAT075921.2	2:182789360-182794979	5620	3	7	8	17	22	23	0.0173572	0.0430317	0.0505691	0.119974	0.151372	0.141818	0.036986	0.137721	-1.8967	0.0054309	0.201146	-
NONHSAT104617.2	5:151555911-151568946	1951	0	0	1	4	6	3	0	0	0.0182039	0.0813174	0.118916	0.0532842	0.00606797	0.0845058	-3.79976	0.00543476	0.201146	-
NONHSAT221457.1	9:135444973-135449754	4782	6	2	2	10	18	12	0.0407909	0.0144524	0.0148614	0.0829456	0.145549	0.0869573	0.0233682	0.105151	-2.16983	0.00544773	0.201441	-
ENST00000450004	1:46046818-46048368	649	1	5	3	11	15	13	0.0501014	0.266143	0.164227	0.672262	0.8937	0.694154	0.160157	0.753372	-2.23387	0.00546481	0.201888	-
ENST00000541615	11:62852290-62855488	748	112	103	88	45	37	44	4.8682	4.75735	4.17943	2.3861	1.91273	2.03844	4.60166	2.11243	1.12325	0.0055048	0.203097	-
NONHSAT145811.2	17:15428956-15430001	1046	25	13	14	60	46	46	0.777084	0.429386	0.475492	2.2751	1.70051	1.52397	0.560654	1.83319	-1.70917	0.00550759	0.203097	-
ENST00000505522	5:139274131-139283145	629	0	0	0	4	3	2	0	0	0	0.252226	0.184423	0.110201	0	0.182284	#NAME?	0.00554535	0.204303	-
NONHSAT151844.1	1:84613963-84618825	1255	1	0	0	7	2	5	0.025909	0	0	0.221233	0.061632	0.138067	0.00863634	0.140311	-4.02206	0.00555118	0.204331	-
ENST00000540733	12:24223271-24227508	401	10	0	4	0	0	0	0.810786	0	0.354362	0	0	0	0.388383	0	Inf	0.00560551	0.204837	-
ENST00000551361	15:24981994-25002830	550	10	4	0	0	0	0	0.591137	0.251251	0	0	0	0	0.280796	0	Inf	0.00557218	0.204837	-
ENST00000619671	19:9538739-9539734	859	92	118	123	47	29	57	3.48214	4.74588	5.08684	2.17014	1.30544	2.29949	4.43829	1.92502	1.20513	0.00560469	0.204837	-
NONHSAT008755.2	1:201507241-201533608	340	0	0	0	0	2	18	0	0	0	0	0.227494	1.83465	0	0.68738	#NAME?	0.00559226	0.204837	-
NONHSAT087919.2	3:10280952-10293449	1948	0	1	0	0	3	27	0	0.0177302	0	0	0.0595494	0.480314	0.00591007	0.179955	-4.92831	0.00558568	0.204837	-
NONHSAT148633.1	1:30718094-30726828	4380	3	1	2	8	25	4	0.0222711	0.00788549	0.0162254	0.072443	0.220711	0.0316434	0.0154607	0.108266	-2.8079	0.00560168	0.204837	-
NONHSAT155674.1	10:74825542-74842911	515	1	1	1	3	35	1	0.0631375	0.067065	0.0689628	0.231064	2.62791	0.0672638	0.0663884	0.975412	-3.87701	0.00559533	0.204837	-
NONHSAT160325.1	11:47383149-47409191	1113	0	0	1	7	2	5	0	0	0.03191	0.249459	0.0694952	0.155682	0.0106367	0.158212	-3.89474	0.00559269	0.204837	-
NONHSAT190980.1	21:39313192-39329280	1178	7	6	0	0	0	0	0.19319	0.175976	0	0	0	0	0.123055	0	Inf	0.00562812	0.205477	-
NONHSAT034595.2	13:87681685-87688283	4483	7	0	6	0	0	0	0.0507646	0	0.04755	0	0	0	0.0327715	0	Inf	0.00563569	0.205568	-
ENST00000620777	20:3811384-3823882	562	10	9	6	38	10	50	0.578515	0.553291	0.3793	2.68185	0.688009	3.08304	0.503702	2.15097	-2.09434	0.00564643	0.205774	-
ENST00000417513	13:21376977-21377874	440	0	0	0	0	6	8	0	0	0	0	0.527283	0.630072	0	0.385785	#NAME?	0.00567899	0.205971	-
ENST00000564854	4:86012296-86013874	1579	0	0	0	5	1	4	0	0	0	0.125588	0.0244802	0.087776	0	0.0792813	#NAME?	0.00567061	0.205971	-
ENST00000620617	13:19863858-19865048	1191	25	41	30	6	16	12	0.682477	1.18933	0.894846	0.199828	0.519484	0.349143	0.922217	0.356152	1.37261	0.00570285	0.205971	-
ENST00000626089	3:195680892-195689438	792	6	6	8	1	1	2	0.24629	0.261742	0.358836	0.0500664	0.0488058	0.087521	0.288956	0.062131	2.21746	0.00570224	0.205971	-
NONHSAT074910.2	2:149646794-149648524	1462	3	8	3	14	21	18	0.066722	0.18904	0.0729024	0.379819	0.555415	0.426662	0.109555	0.453965	-2.05093	0.00569947	0.205971	-
NONHSAT115211.2	6:138692479-138697280	823	24	20	29	7	2	14	0.948134	0.839582	1.25182	0.337361	0.0939831	0.589485	1.01318	0.340276	1.57411	0.005681	0.205971	-
NONHSAT131953.2	9:76516494-76528144	1994	0	0	0	0	10	5	0	0	0	0	0.193912	0.0868977	0	0.0936033	#NAME?	0.0056978	0.205971	-
NONHSAT183954.1	2:242165013-242167603	2591	20	10	16	47	39	45	0.250965	0.133342	0.219373	0.719471	0.582042	0.601851	0.201227	0.634455	-1.6567	0.00568714	0.205971	-
NONHSAT212821.1	7:144195321-144299589	990	15	1	7	0	0	2	0.492631	0.0348873	0.251194	0	0	0.0700168	0.259571	0.0233389	3.47532	0.00569991	0.205971	-
NONHSAT222881.1	X:103431499-103488649	3274	5	14	21	6	0	0	0.0496577	0.147733	0.227859	0.0726926	0	0	0.14175	0.0242309	2.54843	0.00566716	0.205971	-
NONHSAT058557.2	18:15305523-15308438	954	0	0	0	2	6	2	0	0	0	0.083171	0.243191	0.0726589	0	0.133007	#NAME?	0.00575676	0.207177	-
NONHSAT135407.2	9:134769084-134769535	452	2	4	3	0	0	0	0.143875	0.305726	0.235804	0	0	0	0.228468	0	Inf	0.00574147	0.207177	-
NONHSAT160319.1	11:47129386-47129645	260	1	1	2	8	7	6	0.125061	0.13284	0.273336	1.22039	1.041	0.799673	0.177079	1.02035	-2.5266	0.00574797	0.207177	-
NONHSAT221036.1	9:94455320-94466617	739	8	14	6	34	27	27	0.351954	0.654501	0.288453	1.82483	1.41275	1.26611	0.431636	1.50123	-1.79826	0.00575542	0.207177	-
NONHSAT131066.2	9:37485962-37506554	1562	1	78	1	2	2	2	0.0208168	1.72522	0.0227374	0.0507972	0.0495186	0.0443768	0.589591	0.0482309	3.61169	0.00579803	0.208291	-
NONHSAT221517.1	9:137391797-137395408	1545	19	9	9	6	1	1	0.399828	0.201262	0.206935	0.154042	0.0250189	0.0224213	0.269342	0.0671608	2.00375	0.0057972	0.208291	-
NONHSAT037174.2	14:59419621-59444361	1438	10	20	19	53	40	56	0.226095	0.480512	0.469388	1.46183	1.07561	1.3495	0.391998	1.29565	-1.72475	0.00585999	0.210176	-
NONHSAT099505.2	4:184019303-184023524	4222	5	166	5	8	8	5	0.0385076	1.35837	0.0420689	0.0751541	0.0732716	0.0410408	0.479649	0.0631555	2.925	0.00586093	0.210176	-
NONHSAT033382.2	13:41205521-41206163	643	0	0	0	6	7	0	0	0	0	0.370133	0.420931	0	0	0.263688	#NAME?	0.00587504	0.210495	-
NONHSAT138251.2	X:115110719-115112352	1634	2	3	1	8	10	9	0.0397991	0.0634332	0.0217355	0.194186	0.236635	0.190864	0.0416559	0.207228	-2.31463	0.00590261	0.211296	-
ENST00000451781	X:3893292-3905709	490	31	14	26	0	12	0	2.05692	0.987095	1.88503	0	0.946958	0	1.64301	0.315653	2.37994	0.0059089	0.211333	-
NONHSAT061184.2	19:11673998-11686569	2000	0	0	0	0	29	0	0	0	0	0	0.560684	0	0	0.186895	#NAME?	0.00591644	0.211416	-
NONHSAT047128.2	15:72786500-72792897	1436	0	0	0	7	1	3	0	0	0	0.193348	0.026918	0.0723938	0	0.0975533	#NAME?	0.00593636	0.21194	-
ENST00000569809	16:29817983-29821220	967	10	19	16	0	0	9	0.336221	0.678839	0.587794	0	0	0.322515	0.534285	0.107505	2.3132	0.00594409	0.212002	-
NONHSAT095589.2	4:13988826-14001695	1107	46	48	35	103	130	111	1.35104	1.49804	1.12319	3.69038	4.54095	3.47477	1.32409	3.90203	-1.55923	0.00594861	0.212002	-
ENST00000491317	6:10429796-10434817	1228	9	5	3	0	0	2	0.238281	0.140657	0.0867942	0	0	0.0564468	0.155244	0.0188156	3.04454	0.00597172	0.212639	-
NONHSAT183453.1	2:206980397-206985342	3476	0	0	0	4	5	1	0	0	0	0.0456416	0.0556244	0.00996572	0	0.0370772	#NAME?	0.00598526	0.212933	-
ENST00000515627	5:134506552-134509229	1107	1	1	1	13	8	2	0.0293729	0.0312	0.032083	0.465766	0.279451	0.0626166	0.0308853	0.269278	-3.1241	0.00600079	0.213298	-
NONHSAT058364.2	18:12308258-12329823	770	0	0	27	0	0	0	0	0	1.24569	0	0	0	0.415229	0	Inf	0.00601254	0.213339	-
NONHSAT124680.2	8:1761265-1764550	1781	2	2	1	1	2	64	0.0365141	0.0388048	0.0199415	0.0222642	0.0434296	1.24527	0.0317535	0.436986	-3.7826	0.00600949	0.213339	-
NONHSAT196861.1	3:197550976-197551535	560	5	3	5	14	17	13	0.29032	0.185089	0.31717	0.9916	1.17386	0.804474	0.264193	0.989977	-1.9058	0.00603166	0.21383	-
NONHSAT113765.2	6:82379124-82379394	271	2	4	7	0	0	1	0.239969	0.50992	0.917647	0	0	0.127826	0.555846	0.0426087	3.70547	0.00604193	0.214006	-
NONHSAT032479.2	13:23889129-23892102	1105	0	5	0	8	11	10	0	0.156314	0	0.28715	0.384937	0.313618	0.0521046	0.328568	-2.65671	0.00604754	0.214017	-
NONHSAT079656.2	20:38420592-38435375	1186	81	75	71	29	38	24	2.2205	2.18477	2.1267	0.969818	1.23893	0.70126	2.17733	0.970004	1.1665	0.00605983	0.214167	-
NONHSAT129876.2	9:11987-14525	1655	6	9	8	0	4	0	0.117862	0.187885	0.171721	0	0.093448	0	0.159156	0.0311493	2.35317	0.00606239	0.214167	-
ENST00000610494	13:20699307-20703718	4412	420	421	357	158	164	196	3.09504	3.29668	2.87453	1.42038	1.43734	1.53947	3.08875	1.46573	1.0754	0.00608295	0.214706	-
ENST00000564198	6:170414139-170419325	5187	15	26	8	52	43	57	0.0940244	0.173178	0.0547905	0.39762	0.320556	0.38081	0.107331	0.366329	-1.77107	0.00610875	0.215168	-
NONHSAT150536.1	1:218600651-218603827	3177	65	49	39	129	140	136	0.665197	0.532851	0.436096	1.61047	1.70398	1.48344	0.544714	1.5993	-1.55387	0.006106	0.215168	-
NONHSAT204414.1	5:87318415-87323628	5214	40	31	37	107	86	97	0.249425	0.205409	0.252099	0.813944	0.637793	0.644684	0.235644	0.698807	-1.56828	0.00611203	0.215168	-
NONHSAT027206.2	12:19533337-19613445	8984	108	97	68	228	234	257	0.390848	0.373018	0.268891	1.00657	1.00716	0.991316	0.344253	1.00168	-1.54089	0.00613892	0.215926	-
NONHSAT083932.2	22:23638492-23693594	3950	0	0	40	88	191	190	0	0	0.359745	0.883622	1.86978	1.66688	0.119915	1.47343	-3.61909	0.00618511	0.217334	-
NONHSAT192902.1	22:37507889-37510360	816	56	42	50	17	24	18	2.23128	1.77822	2.17679	0.826291	1.13728	0.764436	2.06209	0.909335	1.18123	0.00618972	0.217334	-
ENST00000435921	12:7108052-7111606	572	2	15	17	0	4	1	0.113692	0.90597	1.05579	0	0.270378	0.0605609	0.691818	0.110313	2.64879	0.00619705	0.217384	-
NONHSAT046867.2	15:67540787-67542594	1808	0	0	0	16	0	2	0	0	0	0.350996	0	0.0383388	0	0.129778	#NAME?	0.00621396	0.217384	-
NONHSAT054372.2	17:48046952-48048083	894	5	8	0	0	0	0	0.181856	0.309146	0	0	0	0	0.163667	0	Inf	0.00620909	0.217384	-
NONHSAT059774.2	18:70348970-70352446	613	21	5	13	1	0	7	1.11381	0.281773	0.753366	0.0646861	0	0.395743	0.716317	0.153476	2.22258	0.00622079	0.217384	-
NONHSAT161350.1	11:85644969-85646629	1661	2	2	3	7	13	10	0.0391521	0.0416083	0.0641681	0.167157	0.302651	0.208638	0.0483095	0.226149	-2.22689	0.00622342	0.217384	-
NONHSAT173106.1	16:57443150-57447359	3435	0	0	0	5	4	1	0	0	0	0.0577301	0.0450237	0.0100847	0	0.0376128	#NAME?	0.00621	0.217384	-
NONHSAT103603.2	5:127030761-127037487	1728	4	4	4	0	1	0	0.0752681	0.0799701	0.0822333	0	0.0223693	0	0.0791572	0.00745644	3.40816	0.00623167	0.217484	-
ENST00000426089	1:246789094-246792385	2545	3	6	5	12	23	17	0.0383291	0.0814537	0.0697898	0.187014	0.349456	0.231475	0.0631909	0.255982	-2.01825	0.00624951	0.21773	-
NONHSAT175911.1	17:7856687-7885515	793	27	18	28	11	8	0	1.10697	0.784193	1.25434	0.550187	0.390104	0	1.0485	0.31343	1.74211	0.00624946	0.21773	-
ENST00000434897	2:24972126-25039694	4660	0	1	0	0	15	7	0	0.00741168	0	0	0.124466	0.0520581	0.00247056	0.0588414	-4.57392	0.00625754	0.217822	-
ENST00000451919	22:23683725-23687980	654	28	0	0	0	0	0	1.39196	0	0	0	0	0	0.463988	0	Inf	0.00629999	0.218358	-
ENST00000506899	4:12859101-12864961	2694	3	1	6	11	13	15	0.0362092	0.0128205	0.0791264	0.161952	0.186601	0.192943	0.0427187	0.180498	-2.07905	0.00629251	0.218358	-
ENST00000620618	3:4896809-4979961	2355	0	0	4	11	4	13	0	0	0.0603393	0.185265	0.0656715	0.191298	0.0201131	0.147411	-2.87364	0.00628438	0.218358	-
NONHSAT054386.2	17:48129451-48130906	1456	5	8	6	18	15	31	0.111662	0.189819	0.146406	0.490348	0.39836	0.737809	0.149295	0.542172	-1.86058	0.00629748	0.218358	-
NONHSAT059173.2	18:47820295-47830119	6637	0	27	0	0	0	0	0	0.140548	0	0	0	0	0.0468492	0	Inf	0.00629999	0.218358	-
ENST00000616527	11:65501960-65504463	572	125	9	2	5	7	6	7.10504	0.543618	0.124244	0.346683	0.47318	0.363488	2.59097	0.39445	2.71558	0.00631464	0.218491	-
NONHSAT137215.2	X:54192861-54196088	3228	6	7	75	5	6	4	0.0604281	0.0749189	0.825393	0.0614321	0.0718726	0.0429363	0.320247	0.058747	2.4466	0.00631147	0.218491	-
NONHSAT124617.2	8:640408-644400	3993	7	14	119	8	9	10	0.0569942	0.121131	1.05873	0.0794642	0.0871542	0.0867889	0.412284	0.0844691	2.28714	0.00632809	0.218563	-
NONHSAT155367.1	10:35580341-35586224	2749	17	16	12	37	44	43	0.201056	0.201087	0.155074	0.533832	0.618909	0.542057	0.185739	0.564933	-1.6048	0.00633245	0.218563	-
NONHSAT208005.1	6:126265671-126274077	8407	95	96	82	227	227	257	0.367397	0.394511	0.346503	1.07094	1.04409	1.05935	0.36947	1.05813	-1.51798	0.00633297	0.218563	-
NONHSAT147967.2	16:3125881-3129653	492	12	9	12	2	5	2	0.793002	0.632011	0.866458	0.161271	0.392989	0.140887	0.763824	0.231716	1.72088	0.00634287	0.218718	-
NONHSAT118954.2	7:5840066-5849530	2871	0	2	0	3	28	1	0	0.0240722	0	0.0414482	0.377121	0.0120658	0.00802408	0.143545	-4.16102	0.00636923	0.219289	-
NONHSAT181994.1	2:70929329-70929598	270	22	23	13	4	9	7	2.64919	2.94306	1.71042	0.587594	1.28891	0.898484	2.43422	0.924997	1.39594	0.0063703	0.219289	-
ENST00000498304	1:85488299-85578250	508	0	0	3	10	6	5	0	0	0.20981	0.780799	0.456702	0.341091	0.0699365	0.526197	-2.91148	0.00638841	0.219538	-
ENST00000562471	6:42092233-42094259	2027	11	3	5	22	20	20	0.176439	0.0511346	0.0876246	0.430487	0.38153	0.341915	0.105066	0.384644	-1.87223	0.00638567	0.219538	-
NONHSAT032161.2	12:133023520-133024447	797	0	0	0	6	2	2	0	0	0	0.298614	0.0970491	0.0869719	0	0.160878	#NAME?	0.00639476	0.21957	-
NONHSAT156797.1	10:26971212-26974929	868	0	5	7	0	0	0	0	0.198994	0.2865	0	0	0	0.161831	0	Inf	0.00640558	0.219754	-
ENST00000539278	19:7898804-7903542	4739	33	26	32	82	88	76	0.226403	0.18955	0.23988	0.686295	0.718042	0.555746	0.218611	0.653361	-1.57951	0.00642902	0.220184	-
ENST00000607378	5:141952419-141953375	957	20	9	10	42	35	37	0.679468	0.324921	0.371229	1.7407	1.41418	1.33981	0.458539	1.49823	-1.70814	0.00642499	0.220184	-
ENST00000473595	3:161426427-161448242	2845	0	0	0	8	5	0	0	0	0	0.111529	0.0679615	0	0	0.0598302	#NAME?	0.00643646	0.220253	-
NONHSAT040989.2	15:25015940-25036491	14547	0	0	0	0	28	0	0	0	0	0	0.0744287	0	0	0.0248096	#NAME?	0.00647337	0.221328	-
ENST00000607662	5:8446101-8457532	397	0	0	0	2	2	5	0	0	0	0.199862	0.194832	0.436459	0	0.277051	#NAME?	0.00647916	0.221339	-
ENST00000419813	7:23101228-23105703	2564	39	51	46	14	19	22	0.494534	0.687199	0.637347	0.216574	0.286547	0.297339	0.60636	0.26682	1.18431	0.00651911	0.222479	-
NONHSAT123645.2	7:139561570-139567212	5643	1407	1361	188	340	294	160	8.10655	8.33254	1.18354	2.38973	2.01461	0.982556	5.87421	1.79563	1.7099	0.00652356	0.222479	-
NONHSAT105839.2	5:180829959-180835725	2756	0	0	26	0	0	0	0	0	0.335146	0	0	0	0.111715	0	Inf	0.00654097	0.222884	-
ENST00000607611	1:167379108-167381000	1893	83	77	53	35	26	23	1.42554	1.40529	0.994633	0.733333	0.531097	0.421035	1.27516	0.561822	1.18249	0.0065716	0.223739	-
NONHSAT216418.1	8:128173289-128176072	2784	3	0	3	7	11	10	0.0350386	0	0.0382842	0.0997299	0.152786	0.124479	0.0244409	0.125665	-2.36221	0.00658085	0.223865	-
ENST00000559539	15:76339609-76342063	758	3	5	7	0	1	1	0.128691	0.227872	0.328077	0	0.050995	0.0457003	0.228213	0.0322318	2.82383	0.00658962	0.223975	-
ENST00000421686	9:40265345-40329221	1761	0	1	0	1	7	8	0	0.019613	0	0.0225171	0.153696	0.157428	0.00653766	0.111214	-4.08842	0.00660016	0.224144	-
ENST00000623166	19:18448275-18448802	528	0	0	1	3	4	5	0	0	0.0672649	0.225374	0.29291	0.328171	0.0224216	0.282152	-3.65351	0.0066134	0.224406	-
NONHSAT151256.1	1:23175577-23182033	5811	29	7	13	19	93	78	0.162254	0.0416173	0.0794723	0.129685	0.618852	0.465146	0.094448	0.404561	-2.09877	0.00667618	0.226346	-
NONHSAT022134.2	11:65498958-65506681	6031	21	43	3	4	6	5	0.113209	0.246328	0.0176726	0.0263058	0.0384687	0.0287306	0.125737	0.0311684	2.01225	0.00668718	0.226528	-
NONHSAT006480.2	1:152313459-152366692	4112	11	8	18	6	2	0	0.086975	0.0672122	0.155512	0.0578783	0.0188103	0	0.103233	0.0255629	2.01378	0.00671276	0.227204	-
ENST00000433094	20:48365647-48370629	3071	0	26	0	0	0	0	0	0.292503	0	0	0	0	0.0975009	0	Inf	0.00672243	0.227295	-
ENST00000481349	1:178035274-178037924	2556	34	29	19	1	12	12	0.432488	0.391976	0.264077	0.0155135	0.181537	0.162688	0.362847	0.119913	1.59737	0.00674868	0.227295	-
ENST00000615178	3:4896809-4979961	2215	7	13	0	1	0	0	0.102744	0.202771	0	0.0179018	0	0	0.101838	0.00596728	4.09306	0.00674257	0.227295	-
NONHSAT149971.1	1:162616463-162628421	11959	84	81	81	208	216	210	0.228369	0.234003	0.240617	0.689841	0.698413	0.608518	0.23433	0.665591	-1.5061	0.00674922	0.227295	-
NONHSAT155664.1	10:73782716-73783264	549	13	14	10	5	3	3	0.769896	0.881013	0.647114	0.361207	0.211297	0.189358	0.766008	0.253954	1.59279	0.00673395	0.227295	-
NONHSAT192944.1	22:41936333-41936533	201	6	9	4	1	2	0	0.970458	1.54701	0.706961	0.197276	0.384816	0	1.07481	0.194031	2.46972	0.00673711	0.227295	-
NONHSAT103885.2	5:134926672-134928307	1636	0	0	0	0	0	30	0	0	0	0	0	0.635458	0	0.211819	#NAME?	0.00676163	0.227523	-
ENST00000531363	11:27217152-27220102	745	29	13	21	6	10	4	1.26558	0.60287	1.00136	0.319457	0.519008	0.186038	0.956604	0.341501	1.48603	0.00681271	0.229051	-
NONHSAT015230.2	10:80143444-80148172	1582	75	87	62	179	225	184	1.54138	1.89994	1.39226	4.48774	5.49958	4.0305	1.61119	4.67261	-1.5361	0.00681892	0.229069	-
ENST00000430222	11:3854612-3855399	527	21	26	23	9	5	12	1.29557	1.70451	1.55043	0.67733	0.366889	0.789051	1.51684	0.61109	1.31161	0.006835	0.229418	-
ENST00000624094	11:117204967-117210292	5326	50	4	69	165	176	186	0.305225	0.025946	0.46024	1.22875	1.27781	1.21021	0.263803	1.23892	-2.23155	0.00684432	0.22954	-
ENST00000470970	3:115837870-115838159	290	1	0	0	3	5	4	0.112124	0	0	0.410337	0.666726	0.477925	0.0373745	0.518329	-3.79374	0.00687028	0.229968	-
NONHSAT054531.2	17:49366718-49367886	1169	1	1	0	6	4	5	0.0278151	0.0295453	0	0.203589	0.132298	0.148224	0.0191201	0.16137	-3.07721	0.00687415	0.229968	-
NONHSAT177470.1	18:13163927-13165735	1192	4	7	6	18	14	26	0.109114	0.202884	0.178831	0.598948	0.454159	0.755853	0.16361	0.602987	-1.88187	0.00686383	0.229968	-
NONHSAT084834.2	22:30971422-30976005	1758	1604	196	196	184	137	161	29.6646	3.85182	3.96071	4.15126	3.01339	3.17363	12.4924	3.44609	1.85801	0.00688872	0.230265	-
ENST00000502284	11:72014291-72020910	4233	46	41	37	100	113	109	0.353318	0.33463	0.310523	0.936985	1.03224	0.892334	0.332824	0.953853	-1.51901	0.00689869	0.230407	-
NONHSAT213993.1	7:130983916-131108082	688	7	13	12	29	27	39	0.330782	0.652817	0.619618	1.67181	1.51747	1.96436	0.534406	1.71788	-1.68462	0.00691981	0.230921	-
ENST00000598586	2:69996758-70012216	693	0	1	0	9	0	11	0	0.049839	0	0.515084	0	0.550056	0.016613	0.355047	-4.41762	0.00696434	0.232024	-
NONHSAT067110.2	19:48806997-48813555	3746	4	2	8	1	0	0	0.0347206	0.0184494	0.0758671	0.0105853	0	0	0.0430124	0.00352843	3.60765	0.00696284	0.232024	-
NONHSAT128965.2	8:125376335-125377101	767	2	2	7	13	11	23	0.084787	0.0901061	0.324227	0.672234	0.55457	1.03914	0.166374	0.755314	-2.18265	0.00702281	0.233779	-
NONHSAT202055.1	5:473236-480891	1781	28	27	25	7	13	11	0.511142	0.523759	0.498658	0.155894	0.282259	0.214031	0.511186	0.217395	1.23353	0.00709164	0.235876	-
ENST00000583900	18:31724198-31726956	2759	102	101	103	45	40	47	1.20199	1.26473	1.32624	0.646903	0.56061	0.590327	1.26432	0.59928	1.07706	0.00713176	0.237015	-
ENST00000589657	19:19776636-19806376	803	4	5	6	1	0	1	0.161972	0.215102	0.265463	0.0493805	0	0.0431393	0.214179	0.0308399	2.79594	0.0071387	0.237051	-
ENST00000604448	4:25220403-25220913	511	2	2	1	6	10	8	0.127264	0.135247	0.0695026	0.465744	0.756675	0.542527	0.110671	0.588316	-2.41031	0.00715002	0.237231	-
ENST00000440461	10:102845983-102854512	579	0	6	5	0	0	0	0	0.358031	0.306762	0	0	0	0.221597	0	Inf	0.00719228	0.237591	-
NONHSAT047996.2	15:84631827-84638413	604	0	6	5	0	0	0	0	0.343211	0.294065	0	0	0	0.212425	0	Inf	0.00719455	0.237591	-
NONHSAT068351.2	19:58305382-58315542	988	0	6	5	0	0	0	0	0.209818	0.179772	0	0	0	0.129863	0	Inf	0.00719349	0.237591	-
NONHSAT160081.1	11:11810510-11811533	606	0	0	0	3	6	1	0	0	0	0.196366	0.382846	0.0571631	0	0.212125	#NAME?	0.00718318	0.237591	-
NONHSAT203396.1	5:149063318-149109788	4313	8	11	9	56	13	32	0.0603046	0.0881119	0.074128	0.514979	0.116555	0.257112	0.0741815	0.296216	-1.99752	0.00718594	0.237591	-
NONHSAT207025.1	6:27802015-27821127	917	0	0	0	26	0	0	0	0	0	1.12459	0	0	0	0.374862	#NAME?	0.00719617	0.237591	-
ENST00000470274	22:21473009-21477143	2414	2	2	5	12	46	2	0.0269394	0.0286294	0.073577	0.197163	0.736839	0.0287144	0.0430486	0.320905	-2.89811	0.00721937	0.238084	-
NONHSAT017958.2	11:10294305-10302686	1433	3	2	4	13	9	12	0.0680722	0.0482285	0.099162	0.359807	0.242852	0.290181	0.0718209	0.297613	-2.05096	0.00722287	0.238084	-
NONHSAT145185.2	17:5192077-5223606	830	6	3	2	27	8	11	0.235014	0.124879	0.0856234	1.29024	0.372714	0.459264	0.148506	0.707406	-2.25202	0.0072293	0.238101	-
ENST00000567102	4:40166675-40167831	1157	18	26	25	75	55	65	0.505807	0.776384	0.767598	2.57105	1.83815	1.94684	0.683263	2.11868	-1.63265	0.00724795	0.238479	-
ENST00000606054	5:108727825-108728260	436	9	11	13	0	3	6	0.671123	0.87162	1.0592	0	0.26606	0.476869	0.867316	0.247643	1.80829	0.00725258	0.238479	-
NONHSAT107168.2	6:3593889-3719897	1182	0	5	6	0	0	0	0	0.146131	0.180344	0	0	0	0.108825	0	Inf	0.00729127	0.239556	-
NONHSAT106139.2	6:800387-804534	2776	0	1	0	5	6	2	0	0.0124418	0	0.0714347	0.0835751	0.02497	0.00414727	0.0599933	-3.85457	0.00731468	0.24013	-
ENST00000608472	3:139349024-139349371	348	2	1	1	6	8	7	0.186873	0.0992484	0.102057	0.683895	0.888945	0.6971	0.129393	0.756646	-2.54786	0.00732228	0.240184	-
ENST00000441095	21:45593654-45603056	6721	6	3	7	0	0	2	0.0290228	0.0154218	0.0370008	0	0	0.0103134	0.0271485	0.00343781	2.98131	0.00733398	0.240301	-
NONHSAT058984.2	18:37243776-37247216	411	7	5	0	0	0	0	0.553717	0.42026	0	0	0	0	0.324659	0	Inf	0.00733774	0.240301	-
NONHSAT138505.2	X:129675937-129678433	387	3	1	6	0	0	0	0.252061	0.0892466	0.550818	0	0	0	0.297375	0	Inf	0.00734476	0.240336	-
NONHSAT056685.2	17:82382878-82384030	806	62	59	66	23	29	26	2.50097	2.52898	2.909	1.13182	1.39128	1.11784	2.64632	1.21365	1.12464	0.00735875	0.240598	-
ENST00000532619	11:118433121-118435206	2086	1	0	1	8	3	5	0.0155876	0	0.0170258	0.15211	0.0556099	0.0830652	0.0108712	0.0969282	-3.15641	0.00737219	0.240843	-
MSTRG.39888.45	7:131036328-131041436	2701	123	80	81	229	269	237	1.48058	1.02328	1.06536	3.36274	3.85106	3.0407	1.18974	3.41816	-1.52258	0.00738657	0.241117	-
ENST00000399751	6:57946078-57961380	1621	2	1	32	1	1	1	0.0401182	0.0213069	0.701291	0.0244618	0.0238459	0.02137	0.254239	0.0232259	3.45238	0.00741472	0.241725	-
ENST00000623335	17:17616043-17617745	1703	0	0	0	6	1	3	0	0	0	0.139751	0.0226977	0.0610437	0	0.0744974	#NAME?	0.00741716	0.241725	-
NONHSAT155255.1	10:27577730-27585985	8256	110	104	80	270	256	230	0.433185	0.435203	0.344237	1.29711	1.19901	0.965398	0.404208	1.15384	-1.51327	0.00743332	0.242057	-
ENST00000424336	2:202614853-202615529	677	1	0	0	4	5	3	0.0480293	0	0	0.234343	0.285599	0.153556	0.0160098	0.224499	-3.80969	0.00747232	0.242544	-
ENST00000545688	11:62852749-62855460	610	5	9	12	2	2	2	0.266523	0.509753	0.698848	0.130074	0.1268	0.113634	0.491708	0.123503	1.99326	0.00746729	0.242544	-
ENST00000609744	19:33207129-33207639	511	233	184	197	62	105	96	14.8247	12.4402	13.6956	4.81233	7.94552	6.51026	13.6535	6.4227	1.08802	0.00746198	0.242544	-
NONHSAT107410.2	6:4369199-4429826	4899	1	0	0	4	5	3	0.00663724	0	0	0.0323842	0.0394673	0.0212201	0.00221241	0.0310239	-3.80969	0.00746656	0.242544	-
ENST00000399413	17:8079482-8081565	1804	140	139	125	54	60	64	2.52315	2.66201	2.46154	1.18725	1.28608	1.22939	2.5489	1.23424	1.04625	0.00750404	0.243183	-
ENST00000439819	14:95157678-95179925	810	9	3	4	0	1	1	0.361246	0.127963	0.175431	0	0.0477212	0.0427665	0.221547	0.0301626	2.87678	0.00750302	0.243183	-
ENST00000603538	8:63167725-63168442	718	12	13	6	1	4	3	0.543394	0.62554	0.296889	0.0552264	0.215399	0.144788	0.488608	0.138471	1.81909	0.00754026	0.243595	-
NONHSAT142277.2	16:46983285-46984337	1053	12	3	4	18	25	20	0.370519	0.0984329	0.134947	0.678012	0.918055	0.658178	0.2013	0.751415	-1.90026	0.00754091	0.243595	-
NONHSAT149092.1	1:63724769-63732250	7482	4	8	7	21	21	18	0.0173835	0.0369389	0.0332374	0.111321	0.108529	0.0833707	0.0291866	0.101074	-1.79203	0.00752338	0.243595	-
NONHSAT169495.1	14:74426208-74439701	13494	19	1	14	36	35	60	0.0457785	0.00255954	0.0368582	0.105814	0.100294	0.154085	0.0283987	0.120064	-2.07991	0.00753278	0.243595	-
ENST00000464428	1:177928791-178038007	5890	9	9	5	2	1	2	0.049679	0.0527928	0.0301553	0.0134712	0.00656268	0.0117685	0.0442091	0.0106008	2.06017	0.00763104	0.243604	-
ENST00000527426	11:47383148-47395640	836	3	4	5	0	1	0	0.116684	0.165297	0.212458	0	0.0462371	0	0.164813	0.0154124	3.41867	0.00756755	0.243604	-
ENST00000567614	X:154517840-154518631	792	8	10	6	17	30	26	0.328401	0.436222	0.26915	0.85133	1.46468	1.1376	0.344591	1.1512	-1.74018	0.00763168	0.243604	-
ENST00000568384	3:134347288-134349233	1946	37	28	23	84	78	71	0.618167	0.497098	0.419876	1.71205	1.5499	1.26434	0.511714	1.50876	-1.55996	0.00759823	0.243604	-
ENST00000622847	14:93334528-93335057	530	5	14	8	36	20	31	0.306753	0.912597	0.536223	2.69406	1.45917	2.02689	0.585191	2.06004	-1.81569	0.00762251	0.243604	-
ENST00000628855	7:32760279-32762924	2646	3	3	69	165	147	184	0.036866	0.0391723	0.926393	2.47329	2.14822	2.40977	0.334144	2.34376	-2.81028	0.00762022	0.243604	-
NONHSAT056676.2	17:82273764-82278667	1683	19	1	17	0	4	1	0.367044	0.020522	0.358831	0	0.0918933	0.0205828	0.248799	0.037492	2.73032	0.00755414	0.243604	-
NONHSAT080691.2	20:61930981-61935179	1060	6	6	5	1	1	1	0.184021	0.195566	0.167561	0.0374081	0.0364662	0.03268	0.182383	0.0355181	2.36034	0.00758566	0.243604	-
NONHSAT124417.2	7:156472099-156603195	758	2	3	2	11	4	18	0.0857938	0.136741	0.0937565	0.575591	0.204032	0.822928	0.105431	0.534184	-2.34104	0.00760969	0.243604	-
NONHSAT138033.2	X:103491229-103497799	507	15	7	7	2	3	2	0.961942	0.476998	0.490498	0.156499	0.228801	0.136719	0.643146	0.174007	1.886	0.00756977	0.243604	-
NONHSAT156452.1	10:133017755-133028171	9885	51	54	42	111	146	125	0.167743	0.188733	0.150942	0.445377	0.571122	0.438211	0.169139	0.484903	-1.51948	0.00759622	0.243604	-
NONHSAT183181.1	2:178480472-178490786	683	126	77	82	4	55	19	5.99795	3.8949	4.26508	0.232284	3.11381	0.964013	4.71931	1.4367	1.71581	0.00760261	0.243604	-
NONHSAT200342.1	4:122912040-122922938	926	10	4	6	22	18	20	0.351107	0.149231	0.230202	0.942329	0.751635	0.748446	0.243513	0.814137	-1.74127	0.00756061	0.243604	-
NONHSAT202683.1	5:66204785-66209452	2195	8	13	10	26	30	33	0.118494	0.204619	0.161852	0.469816	0.528484	0.520987	0.161655	0.506429	-1.64744	0.00762602	0.243604	-
NONHSAT208998.1	6:32190773-32192588	1048	0	0	24	0	0	0	0	0	0.813545	0	0	0	0.271182	0	Inf	0.00760545	0.243604	-
ENST00000547364	19:58002921-58009930	852	6	0	6	0	0	0	0.228946	0	0.250196	0	0	0	0.159714	0	Inf	0.0077132	0.246001	-
NONHSAT022813.2	11:73200609-73205396	563	6	0	6	0	0	0	0.346469	0	0.378626	0	0	0	0.241698	0	Inf	0.00771894	0.246001	-
ENST00000621058	1:120913275-120953463	767	23	41	31	0	17	1	0.974965	1.84679	1.43582	0	0.857053	0.0451641	1.41919	0.300739	2.23849	0.00773194	0.246027	-
NONHSAT180237.1	19:18899521-18911075	883	477	421	445	132	258	175	17.5635	16.4722	17.9034	5.92917	11.2983	6.86793	17.313	8.03179	1.10806	0.00772734	0.246027	-
ENST00000445174	2:215611563-215843536	3690	0	0	1	25	2	0	0	0	0.00962489	0.268714	0.0209615	0	0.0032083	0.0965585	-4.91152	0.00776009	0.246147	-
ENST00000585279	18:74593149-74597800	756	7	0	5	0	0	0	0.301029	0	0.23494	0	0	0	0.178656	0	Inf	0.0077581	0.246147	-
NONHSAT047198.2	15:74050006-74053874	454	5	5	4	20	13	13	0.358104	0.380455	0.312994	1.74725	1.10728	0.992303	0.350518	1.28228	-1.87115	0.00775667	0.246147	-
NONHSAT105621.2	5:179788128-179793535	1798	1	0	1	32	1	1	0.0180844	0	0.019753	0.705897	0.0214984	0.0192663	0.0126125	0.248887	-4.30257	0.00775699	0.246147	-
NONHSAT150182.1	1:186568361-186574595	4049	2	1	2	9	2	20	0.0160612	0.00853012	0.0175519	0.0881583	0.019103	0.171169	0.0140477	0.09281	-2.72394	0.00777357	0.246381	-
NONHSAT107353.2	6:4226731-4230390	1773	0	2	4	10	6	13	0	0.0389799	0.0801462	0.223714	0.130854	0.254092	0.0397087	0.202887	-2.35315	0.00778905	0.246484	-
NONHSAT175440.1	17:60026532-60027522	991	30	23	19	9	9	10	0.984234	0.801843	0.68111	0.360195	0.351167	0.349695	0.822395	0.353686	1.21736	0.00778308	0.246484	-
NONHSAT173603.1	16:11756329-11763545	536	5	8	1	28	7	24	0.303319	0.515628	0.0662609	2.07193	0.50496	1.55167	0.295069	1.37618	-2.22155	0.00779648	0.246526	-
NONHSAT213072.1	7:1057300-1059912	2235	0	0	1	1	1	24	0	0	0.0158908	0.0177416	0.0172949	0.372123	0.00529692	0.13572	-4.67933	0.00780985	0.246756	-
ENST00000632192	10:86948677-86949875	1199	10	7	6	21	18	32	0.271164	0.2017	0.177787	0.694665	0.580495	0.924876	0.216884	0.733346	-1.75757	0.00782425	0.246824	-
NONHSAT101423.2	5:53109969-53114656	978	0	0	0	7	0	5	0	0	0	0.283894	0	0.177172	0	0.153688	#NAME?	0.00782069	0.246824	-
ENST00000453636	2:138604510-138613167	680	1	0	2	5	8	5	0.0478174	0	0.104511	0.291622	0.45493	0.254815	0.0507761	0.333789	-2.71671	0.00786273	0.246881	-
ENST00000598625	10:13652052-13655476	612	2	2	0	18	19	0	0.106261	0.112927	0	1.16658	1.2005	0	0.0730627	0.789027	-3.43287	0.00784341	0.246881	-
NONHSAT030453.2	12:105399369-105412787	2208	1	1	25	131	54	18	0.0147264	0.0156424	0.402224	2.35317	0.945689	0.282509	0.144198	1.19379	-3.04943	0.00785716	0.246881	-
NONHSAT041671.2	15:36864443-36886533	2987	0	0	0	1	3	5	0	0	0	0.013275	0.0388357	0.0580094	0	0.0367067	#NAME?	0.00785866	0.246881	-
NONHSAT144101.2	16:85018649-85026779	1760	0	0	0	5	2	2	0	0	0	0.112672	0.0439478	0.0393844	0	0.0653348	#NAME?	0.00785173	0.246881	-
NONHSAT194869.1	3:170913835-170916782	2948	8	9	7	1	3	2	0.0882272	0.105478	0.0843563	0.0134507	0.0393495	0.0235131	0.0926872	0.0254378	1.8654	0.00785813	0.246881	-
NONHSAT174758.1	17:2040313-2043422	1309	0	37	0	222	33	176	0	0.976549	0	6.72659	0.97484	4.6593	0.325516	4.12024	-3.66193	0.00789826	0.247804	-
ENST00000517732	8:10477199-10481466	562	3	3	2	7	11	13	0.173572	0.18443	0.126455	0.494036	0.756859	0.801611	0.161486	0.684169	-2.08295	0.00791134	0.247876	-
NONHSAT124686.2	8:1800003-1801356	706	0	0	0	0	0	28	0	0	0	0	0	1.37435	0	0.458118	#NAME?	0.00791284	0.247876	-
ENST00000630558	5:142317620-142318322	703	105	67	86	35	33	42	4.85609	3.2927	4.34587	1.97468	1.81517	2.07033	4.16489	1.95339	1.0923	0.00796816	0.248591	-
NONHSAT075128.2	2:159923939-159935967	4997	46	20	11	11	4	8	0.299299	0.138278	0.0782032	0.087312	0.0309499	0.0554796	0.171927	0.0579138	1.56981	0.0079558	0.248591	-
NONHSAT129549.2	8:143261247-143262395	1074	18	12	16	6	3	7	0.544897	0.386033	0.529233	0.221597	0.10801	0.225876	0.486721	0.185161	1.39432	0.00794246	0.248591	-
NONHSAT152370.1	1:155316864-155324177	3516	61	16	71	14	14	21	0.564069	0.157221	0.717369	0.157934	0.15397	0.206979	0.479553	0.172961	1.47124	0.00797261	0.248591	-
NONHSAT192035.1	22:20702689-20704600	718	25	0	0	0	0	0	1.13207	0	0	0	0	0	0.377358	0	Inf	0.00796802	0.248591	-
NONHSAT208003.1	6:126218886-126243932	583	4	5	4	15	14	15	0.223093	0.296272	0.243738	1.02049	0.928572	0.891573	0.254368	0.94688	-1.89627	0.00796784	0.248591	-
NONHSAT084833.2	22:30971367-30978845	4892	171	6916	723	350	461	587	1.13648	48.8425	5.25034	2.83768	3.6439	4.15815	18.4098	3.54658	2.37597	0.00798594	0.248623	-
NONHSAT216908.1	8:30382120-30385402	1171	3	1	13	1	0	0	0.0833027	0.0294948	0.394375	0.0338621	0	0	0.169058	0.0112874	3.90473	0.00798176	0.248623	-
NONHSAT179370.1	19:4262007-4269086	759	0	0	0	0	0	27	0	0	0	0	0	1.23274	0	0.410914	#NAME?	0.00800037	0.24888	-
NONHSAT221485.1	9:136558339-136577809	8014	855	760	672	1671	2004	2065	3.46872	3.27638	2.9789	8.27006	9.66943	8.92933	3.24133	8.95627	-1.46631	0.00802275	0.249385	-
NONHSAT221360.1	9:128300310-128300576	267	4	2	5	9	12	20	0.487129	0.258844	0.665225	1.3369	1.73786	2.59574	0.470399	1.89017	-2.00656	0.00803058	0.249436	-
NONHSAT087411.2	22:49661971-49668803	2141	5	3	1	0	0	0	0.0759361	0.0484119	0.0165884	0	0	0	0.0469788	0	Inf	0.0080558	0.250027	-
NONHSAT088506.2	3:16241747-16249006	7115	0	0	1	3	3	6	0	0	0.00499169	0.0167249	0.0163039	0.0292221	0.0016639	0.0207503	-3.6405	0.00808886	0.250613	-
NONHSAT107555.2	6:6683118-6686987	3870	40	36	41	21	14	11	0.336047	0.321386	0.376368	0.215221	0.139886	0.0984985	0.3446	0.151202	1.18845	0.00809779	0.250613	-
NONHSAT165784.1	13:57785317-57791642	3981	11	8	5	0	3	2	0.089837	0.0694239	0.0446157	0	0.029139	0.0174119	0.0679589	0.0155169	2.13082	0.00808391	0.250613	-
NONHSAT191964.1	22:18064041-18070400	942	0	0	2	5	4	6	0	0	0.0754432	0.210513	0.164179	0.220716	0.0251477	0.198469	-2.98042	0.0080995	0.250613	-
ENST00000452378	1:11068471-11073097	2682	2	3	6	11	13	19	0.0242475	0.0386465	0.0794805	0.162676	0.187436	0.245496	0.0474581	0.198536	-2.06467	0.00817256	0.252487	-
NONHSAT059286.2	18:50953350-50954262	913	1	1	1	1	1	42	0.0356143	0.0378296	0.0389002	0.0434311	0.0423376	1.59413	0.037448	0.559966	-3.90238	0.00816764	0.252487	-
NONHSAT068003.2	19:55189708-55193251	1027	2	2	5	0	0	0	0.063322	0.0672945	0.172945	0	0	0	0.101187	0	Inf	0.00819405	0.252957	-
NONHSAT171773.1	15:73916139-73927705	562	49	104	68	15	19	47	2.83472	6.3933	4.29844	1.05863	1.30731	2.89807	4.50882	1.75467	1.36155	0.00823466	0.254016	-
NONHSAT211773.1	7:22856521-22859487	997	0	0	1	6	0	14	0	0	0.0356227	0.238712	0	0.486606	0.0118742	0.241773	-4.34774	0.00826229	0.254674	-
NONHSAT138388.2	X:120614741-120630039	2691	16	23	21	55	42	72	0.193306	0.29529	0.277225	0.810647	0.60352	0.927183	0.255274	0.78045	-1.61226	0.00830231	0.255712	-
ENST00000358234	19:49331659-49340303	573	8	8	9	0	2	4	0.453916	0.482333	0.557965	0	0.134988	0.241882	0.498071	0.125623	1.98725	0.00832395	0.256183	-
ENST00000569710	7:39947522-39949755	2234	5	0	7	0	0	0	0.0727749	0	0.111317	0	0	0	0.061364	0	Inf	0.00833706	0.256287	-
NONHSAT146952.2	19:1005773-1009306	3377	75	57	72	16	36	31	0.722078	0.583144	0.757424	0.187919	0.41222	0.318108	0.687549	0.306082	1.16754	0.00833999	0.256287	-
NONHSAT129743.2	8:144413790-144415531	1166	12	17	3	3	2	2	0.334611	0.50371	0.0914093	0.102056	0.0663363	0.0594482	0.30991	0.075947	2.02879	0.00836464	0.256848	-
ENST00000449175	9:123109494-123115477	5984	1	1	271	1	12	1	0.0054338	0.0057718	1.60884	0.00662643	0.0775416	0.00578891	0.540015	0.0299857	4.17066	0.00840641	0.256864	-
ENST00000555562	14:89417354-89419793	1077	22	20	19	9	7	8	0.664143	0.641575	0.626722	0.331433	0.251308	0.257411	0.644147	0.280051	1.2017	0.00838933	0.256864	-
ENST00000563004	15:69296345-69298763	2419	11	12	15	4	4	4	0.147847	0.171393	0.22029	0.0655851	0.0639341	0.0572957	0.179843	0.0622716	1.53009	0.00839347	0.256864	-
ENST00000611296	20:31580890-31581214	325	4	4	3	14	14	10	0.400195	0.425195	0.327949	1.7086	1.66571	1.0663	0.384446	1.48021	-1.94495	0.00838563	0.256864	-
NONHSAT174133.1	16:85014708-85019560	985	0	0	0	2	3	3	0	0	0	0.0805535	0.117769	0.105541	0	0.101288	#NAME?	0.00840968	0.256864	-
NONHSAT184046.1	2:3531994-3534200	687	25	21	19	5	8	12	1.18316	1.05606	0.982503	0.28865	0.450295	0.605284	1.07391	0.448076	1.26105	0.00837556	0.256864	-
NONHSAT217485.1	8:109135185-109179699	255	3	1	2	10	7	9	0.382539	0.135445	0.278696	1.55547	1.06141	1.22303	0.26556	1.27997	-2.269	0.00839697	0.256864	-
NONHSAT221426.1	9:133786025-133786505	481	43	31	27	13	15	13	2.90655	2.22662	1.99413	1.07194	1.20585	0.936602	2.37577	1.07146	1.14881	0.00842011	0.256988	-
NONHSAT199986.1	4:56686402-56693102	6701	0	0	0	2	3	3	0	0	0	0.0118408	0.0173112	0.0155137	0	0.0148886	#NAME?	0.00844039	0.257413	-
ENST00000413987	1:28505980-28510892	2201	442	327	484	63	189	230	6.52911	5.13283	7.81197	1.13528	3.32043	3.62123	6.4913	2.69231	1.26966	0.00848565	0.257432	-
ENST00000530759	11:76441338-76444574	599	44	24	68	15	15	21	2.38825	1.38425	4.03292	0.993236	0.9683	1.21492	2.60181	1.05882	1.29706	0.0084484	0.257432	-
ENST00000558209	15:39071571-39427195	489	0	0	0	2	3	3	0	0	0	0.16226	0.237224	0.212592	0	0.204025	#NAME?	0.00847937	0.257432	-
ENST00000565451	16:47724568-47863599	547	0	0	0	2	3	3	0	0	0	0.145055	0.21207	0.19005	0	0.182392	#NAME?	0.00847383	0.257432	-
ENST00000626574	2:69996771-70086273	887	0	0	0	2	3	3	0	0	0	0.0894534	0.130781	0.117201	0	0.112478	#NAME?	0.00847924	0.257432	-
NONHSAT099232.2	4:173324607-173326148	1542	98	89	81	37	43	36	2.06631	1.99405	1.86611	0.951689	1.07829	0.80903	1.97549	0.946337	1.06178	0.00848127	0.257432	-
NONHSAT221254.1	9:120290997-120293886	2890	3	6	6	11	17	25	0.0337535	0.07173	0.0737601	0.150968	0.22746	0.29977	0.0597478	0.226066	-1.91979	0.00845547	0.257432	-
ENST00000310542	8:8240369-8244863	2829	170	166	161	78	62	80	1.95375	2.02723	2.02176	1.09357	0.847449	0.979951	2.00091	0.973656	1.03918	0.00853343	0.258601	-
ENST00000622035	22:18078055-18078775	721	1	1	1	8	15	1	0.0450982	0.0479035	0.0492591	0.440084	0.804454	0.0480455	0.0474203	0.430861	-3.18365	0.008537	0.258601	-
ENST00000612804	19:37265946-37268248	2303	10	6	9	72	20	11	0.141175	0.0900129	0.138825	1.23999	0.335806	0.165518	0.123338	0.580439	-2.23453	0.00860146	0.260358	-
NONHSAT191049.1	21:44308144-44308525	382	24	24	22	6	5	15	2.04271	2.17059	2.04598	0.623025	0.506153	1.3607	2.08642	0.829959	1.32992	0.0086277	0.260957	-
NONHSAT022122.2	11:65481500-65481868	369	0	0	0	1	5	3	0	0	0	0.107459	0.523985	0.281728	0	0.304391	#NAME?	0.00865762	0.26108	-
NONHSAT035196.2	13:110983181-110990875	7695	67	69	46	155	154	154	0.283088	0.309791	0.212366	0.798922	0.773865	0.693521	0.268415	0.755436	-1.49284	0.00864884	0.26108	-
NONHSAT130171.2	9:7177838-7202875	471	0	0	0	1	5	3	0	0	0	0.084188	0.41051	0.220716	0	0.238472	#NAME?	0.00865562	0.26108	-
NONHSAT171313.1	15:99402250-99403591	757	0	0	1	0	11	8	0	0	0.0469166	0	0.561896	0.366224	0.0156389	0.309373	-4.30614	0.00864772	0.26108	-
NONHSAT017009.2	10:129782853-129786547	2705	0	23	0	0	0	0	0	0.293762	0	0	0	0	0.0979206	0	Inf	0.00868558	0.261532	-
NONHSAT087930.2	3:10285754-10293449	1482	0	23	0	0	0	0	0	0.536185	0	0	0	0	0.178728	0	Inf	0.00868473	0.261532	-
ENST00000556379	14:23938731-23954197	2852	215	78	102	31	44	74	2.45099	0.944878	1.27053	0.431118	0.596557	0.899146	1.55546	0.642274	1.27608	0.00869587	0.261647	-
NONHSAT137310.2	X:63427971-63561056	561	20	20	12	0	9	6	1.15909	1.23169	0.759888	0	0.620333	0.370615	1.05022	0.330316	1.66878	0.00872451	0.262313	-
NONHSAT067276.2	19:49887382-49929529	723	13	0	10	0	1	1	0.58461	0	0.491377	0	0.0534636	0.0479126	0.358662	0.0337921	3.40787	0.00873712	0.262497	-
NONHSAT148119.2	16:4303785-4307896	4112	91	96	112	36	50	44	0.719515	0.80658	0.96761	0.34724	0.470181	0.370806	0.831235	0.396076	1.06948	0.00875373	0.262801	-
NONHSAT157293.1	10:87208170-87342383	784	38	25	22	11	11	12	1.57585	1.10166	0.996892	0.556503	0.542545	0.530395	1.2248	0.543148	1.17313	0.00877856	0.26335	-
ENST00000457168	17:66676372-66677404	484	4	4	5	11	16	17	0.268726	0.285513	0.366973	0.901443	1.27832	1.21716	0.307071	1.13231	-1.88262	0.00879769	0.26368	-
NONHSAT054150.2	17:45574238-45583780	738	14	12	15	34	37	38	0.616787	0.561788	0.722061	1.8273	1.93865	1.78434	0.633545	1.85009	-1.54608	0.00880263	0.26368	-
NONHSAT033261.2	13:38050817-38093548	935	14	3	4	15	28	29	0.486833	0.110855	0.151978	0.636309	1.15798	1.07483	0.249889	0.956375	-1.93629	0.00882293	0.264093	-
ENST00000425991	9:127818119-127821431	521	0	5	5	0	0	0	0	0.331529	0.340912	0	0	0	0.224147	0	Inf	0.00890907	0.266079	-
NONHSAT101389.2	5:51370221-51383123	12903	0	5	5	0	0	0	0	0.0133866	0.0137654	0	0	0	0.00905065	0	Inf	0.00890475	0.266079	-
NONHSAT163253.1	12:6976194-6977497	958	66	38	48	14	25	22	2.23992	1.3704	1.77995	0.579641	1.00909	0.795802	1.79676	0.794846	1.17665	0.00890748	0.266079	-
NONHSAT128552.2	8:123447931-123466014	326	14	16	15	3	5	8	1.39628	1.69567	1.6346	0.365024	0.593099	0.850404	1.57552	0.602842	1.38597	0.00891988	0.266205	-
NONHSAT144776.2	17:988195-991184	2990	3	1	3	10	9	9	0.0326246	0.0115513	0.0356466	0.132657	0.11639	0.104305	0.0266075	0.117784	-2.14624	0.00896046	0.266825	-
NONHSAT149592.1	1:111161243-111184988	1354	10	8	51	4	8	4	0.240122	0.204119	1.33809	0.117172	0.228473	0.102362	0.59411	0.149336	1.99217	0.00895834	0.266825	-
NONHSAT169395.1	14:61555689-61570654	5204	6	3	16	4	65	70	0.0374831	0.0199173	0.109223	0.0304862	0.482982	0.466135	0.0555411	0.326534	-2.55561	0.00895275	0.266825	-
NONHSAT160433.1	11:65582806-65590372	2879	3	0	3	4	14	12	0.0338824	0	0.0370209	0.055106	0.188037	0.144436	0.0236345	0.129193	-2.45056	0.00897465	0.26705	-
ENST00000447009	7:77684785-77696253	902	12	6	10	31	20	31	0.432547	0.229822	0.393864	1.36314	0.857386	1.19096	0.352078	1.13716	-1.69147	0.00900804	0.267145	-
NONHSAT001903.2	1:27518854-27526449	669	0	0	0	3	3	2	0	0	0	0.177874	0.173397	0.103612	0	0.151628	#NAME?	0.00901294	0.267145	-
NONHSAT024384.2	11:117195613-117201914	3598	46	50	35	95	121	120	0.415674	0.480111	0.345574	1.04724	1.3004	1.15576	0.413787	1.1678	-1.49683	0.00903022	0.267145	-
NONHSAT052795.2	17:30600437-30634200	1671	2	1	2	16	11	2	0.0389178	0.0206693	0.0425299	0.379773	0.254551	0.0414821	0.034039	0.225269	-2.72639	0.00901317	0.267145	-
NONHSAT079311.2	20:31572215-31574488	2274	138	132	136	292	384	344	1.97307	2.00546	2.12463	5.09299	6.5297	5.24224	2.03439	5.62164	-1.4664	0.00903077	0.267145	-
NONHSAT126237.2	8:41545331-41548664	1145	6	8	7	2	1	2	0.17036	0.241377	0.21719	0.0692971	0.0337591	0.0605385	0.209642	0.0545316	1.94277	0.00902918	0.267145	-
NONHSAT163650.1	12:62206948-62259729	2266	10	0	6	10	27	31	0.14348	0	0.0940718	0.175042	0.460733	0.474073	0.0791839	0.36995	-2.22405	0.00901249	0.267145	-
NONHSAT207522.1	6:79233752-79243921	754	10	12	3	1	2	2	0.431201	0.549867	0.141357	0.0525896	0.102584	0.0919319	0.374141	0.0823684	2.18342	0.00901288	0.267145	-
NONHSAT161967.1	12:24223272-24276616	1141	6	0	5	0	0	0	0.170957	0	0.155666	0	0	0	0.108874	0	Inf	0.00904126	0.26726	-
ENST00000574290	17:2375061-2379306	846	40	29	34	14	15	14	1.53724	1.18427	1.42773	0.656378	0.685593	0.573459	1.38308	0.638477	1.11518	0.00906076	0.26764	-
NONHSAT194565.1	3:141936707-142012176	1840	0	0	0	3	5	1	0	0	0	0.0646727	0.105082	0.0188265	0	0.0628603	#NAME?	0.00907749	0.267743	-
NONHSAT219239.1	9:16063164-16078994	1341	0	0	0	3	5	1	0	0	0	0.088738	0.144184	0.0258321	0	0.0862513	#NAME?	0.00907747	0.267743	-
ENST00000323813	18:649620-658340	844	49	8	31	8	12	4	1.88757	0.32746	1.30483	0.375948	0.549774	0.164216	1.17329	0.363313	1.69127	0.00911025	0.268384	-
ENST00000529883	11:8693357-8696607	744	23	14	16	47	43	50	1.00511	0.650103	0.763974	2.50558	2.23485	2.32886	0.806394	2.35643	-1.54705	0.00911251	0.268384	-
ENST00000434792	10:104323369-104327004	954	2	3	3	0	0	0	0.0681674	0.108648	0.111723	0	0	0	0.0961792	0	Inf	0.00913565	0.268512	-
ENST00000595595	10:73625996-73626790	795	5	2	5	0	1	0	0.204502	0.0869326	0.223415	0	0.0486216	0	0.171617	0.0162072	3.40448	0.00914515	0.268512	-
NONHSAT008547.2	1:192935683-192947364	423	0	0	0	2	2	4	0	0	0	0.187577	0.182856	0.327656	0	0.232696	#NAME?	0.00915824	0.268512	-
NONHSAT105154.2	5:172954783-172959368	1593	16	25	4	48	39	59	0.326546	0.542186	0.0892022	1.19511	0.946685	1.28348	0.319311	1.14176	-1.83822	0.00913874	0.268512	-
NONHSAT107044.2	6:3266967-3270241	2409	3	1	1	3	2	41	0.0404929	0.0143373	0.014743	0.0493971	0.032108	0.589788	0.0231911	0.223764	-3.27034	0.00916343	0.268512	-
NONHSAT115434.2	6:146841486-146851326	2126	0	0	0	0	1	17	0	0	0	0	0.0181817	0.277095	0	0.0984255	#NAME?	0.00915808	0.268512	-
NONHSAT189891.1	20:58637619-58641857	3426	2	0	1	6	6	5	0.0189818	0	0.0103666	0.0694674	0.0677188	0.0505762	0.00978279	0.0625875	-2.67756	0.00915176	0.268512	-
ENST00000383461	3:129318106-129326225	2600	0	0	0	0	4	9	0	0	0	0	0.0594833	0.119951	0	0.0598114	#NAME?	0.00919339	0.268636	-
ENST00000617990	17:38450394-38452399	702	3	10	17	1	1	4	0.138957	0.492148	0.860274	0.0564851	0.055063	0.197433	0.497126	0.102994	2.27105	0.00919426	0.268636	-
ENST00000623234	11:65568482-65570423	1942	3	5	17	1	2	1	0.0502304	0.0889427	0.310974	0.0204184	0.0398291	0.0178377	0.150049	0.0260284	2.52728	0.00918899	0.268636	-
NONHSAT015987.2	10:100969511-100970721	1064	0	0	0	2	2	4	0	0	0	0.0745725	0.0726956	0.130262	0	0.0925099	#NAME?	0.00918144	0.268636	-
MSTRG.7434.5	11:65459176-65463591	1336	52	47	69	179	105	167	1.26546	1.21541	1.83476	5.31408	3.03904	4.3317	1.43854	4.22827	-1.55546	0.00923677	0.269099	-
NONHSAT037781.2	14:74289127-74294425	1366	0	0	2	0	12	15	0	0	0.052026	0	0.339685	0.380518	0.017342	0.240067	-3.7911	0.00923105	0.269099	-
NONHSAT040198.2	14:103695416-103697123	1426	20	24	26	5	10	12	0.455996	0.581462	0.64773	0.139062	0.271151	0.291606	0.561729	0.23394	1.26374	0.00922533	0.269099	-
NONHSAT148843.1	1:44030455-44040430	619	9	12	6	0	0	6	0.472713	0.669789	0.344373	0	0	0.335888	0.495625	0.111963	2.14623	0.009232	0.269099	-
ENST00000572715	16:10721698-10723068	1371	0	0	0	6	0	5	0	0	0	0.173593	0	0.126385	0	0.0999926	#NAME?	0.00924765	0.269222	-
ENST00000510832	4:188455578-188538552	2435	2	30	15	64	67	54	0.026707	0.425653	0.218842	1.04247	1.06396	0.768503	0.223734	0.95831	-2.09871	0.00930775	0.27055	-
NONHSAT033378.2	13:41132971-41162866	769	1	7	5	1	0	0	0.0422833	0.314484	0.230969	0.0515638	0	0	0.195912	0.0171879	3.51074	0.00930487	0.27055	-
NONHSAT069112.2	2:10449605-10457629	3493	0	0	0	10	3	0	0	0	0	0.113554	0.0332099	0	0	0.0489215	#NAME?	0.00931336	0.27055	-
ENST00000541558	12:8180269-8199881	2087	0	22	0	0	0	0	0	0.364184	0	0	0	0	0.121395	0	Inf	0.00933646	0.270725	-
NONHSAT022131.2	11:65498945-65506462	4364	0	22	0	0	0	0	0	0.174164	0	0	0	0	0.0580548	0	Inf	0.00933732	0.270725	-
NONHSAT072648.2	2:97438541-97439154	362	0	22	0	0	0	0	0	2.09959	0	0	0	0	0.699865	0	Inf	0.00933951	0.270725	-
NONHSAT163526.1	12:49989166-49990833	1328	216	282	217	24	108	126	5.2882	7.33635	5.80493	0.716793	3.1447	3.28792	6.14316	2.38314	1.36612	0.00935041	0.270847	-
ENST00000526091	11:79093299-79097854	1897	5	10	4	3	0	0	0.0857033	0.182123	0.0749073	0.0627294	0	0	0.114245	0.0209098	2.44988	0.0093792	0.271486	-
ENST00000505133	4:128292751-128466661	637	1	3	1	9	5	10	0.0510453	0.162716	0.0557549	0.560366	0.303533	0.544032	0.0898386	0.46931	-2.38513	0.00941358	0.272201	-
NONHSAT184884.1	2:69976508-69996292	1813	5	6	6	16	15	23	0.0896741	0.114341	0.117577	0.350028	0.319918	0.439613	0.107197	0.369853	-1.78669	0.00941739	0.272201	-
ENST00000613486	1:120913379-120953449	486	0	0	0	8	0	4	0	0	0	0.652882	0	0.285182	0	0.312688	#NAME?	0.00943703	0.272279	-
NONHSAT175682.1	17:78345579-78345860	282	6	6	10	1	1	3	0.691709	0.735105	1.25981	0.140612	0.137072	0.368643	0.895541	0.215442	2.05546	0.00943801	0.272279	-
NONHSAT182515.1	2:119745643-119757497	6476	0	6	0	6	14	14	0	0.0320105	0	0.0367504	0.0835944	0.0749145	0.0106702	0.0650864	-2.60878	0.00944033	0.272279	-
ENST00000398297	X:71527814-71530225	1545	2	1	1	6	4	12	0.0420917	0.022355	0.0229876	0.154042	0.100101	0.269146	0.0291448	0.17443	-2.58134	0.00949852	0.27264	-
ENST00000426044	19:12195017-12237767	917	61	38	425	44	41	48	2.16278	1.43167	16.4647	1.90311	1.72887	1.81395	6.6864	1.81531	1.88101	0.00950685	0.27264	-
NONHSAT075748.2	2:178413945-178435871	2994	37	91	32	0	11	27	0.401788	1.05008	0.37969	0	0.142069	0.312509	0.610519	0.151526	2.01047	0.00950669	0.27264	-
NONHSAT135301.2	9:133330707-133336210	2273	0	0	0	0	0	25	0	0	0	0	0	0.381142	0	0.127047	#NAME?	0.00950592	0.27264	-
NONHSAT170727.1	15:43770285-43771536	535	57	63	83	185	99	322	3.46393	4.06831	5.51134	13.7151	7.15543	20.857	4.34786	13.9092	-1.67766	0.00949078	0.27264	-
NONHSAT180538.1	19:51086150-51087810	1661	15	11	9	3	4	5	0.293621	0.228794	0.192483	0.0716422	0.0931105	0.104319	0.238299	0.0896906	1.40975	0.00947911	0.27264	-
NONHSAT191118.1	21:46581351-46584587	3237	61	53	71	203	89	230	0.612687	0.565664	0.779199	2.48734	1.06316	2.46226	0.652517	2.00425	-1.61898	0.00947577	0.27264	-
NONHSAT222719.1	X:53085806-53088537	1267	92	19	36	3	27	4	2.36082	0.518104	1.00939	0.0939208	0.82401	0.109391	1.2961	0.342441	1.92026	0.00949359	0.27264	-
NONHSAT016761.2	10:123218444-123218955	512	7	11	11	22	28	33	0.444488	0.742239	0.763245	1.70429	2.11468	2.23353	0.649991	2.0175	-1.63408	0.0095337	0.273216	-
NONHSAT121039.2	7:64794388-64853800	2313	3	0	19	0	0	1	0.0421736	0	0.29182	0	0	0.0149766	0.111331	0.00499219	4.47904	0.00955823	0.273337	-
NONHSAT172739.1	16:19093084-19100381	1215	7	0	4	0	0	0	0.187307	0	0.116954	0	0	0	0.10142	0	Inf	0.00955425	0.273337	-
NONHSAT217261.1	8:79374338-79376423	2086	965	977	804	2300	2053	2414	15.0406	16.1812	13.6923	43.7316	38.0564	40.1025	14.9714	40.6301	-1.44034	0.00955233	0.273337	-
NONHSAT222729.1	X:55768878-55769183	306	9	8	7	30	18	22	0.95624	0.903192	0.812688	3.88855	2.27456	2.49143	0.890706	2.88485	-1.69547	0.00956734	0.273404	-
NONHSAT015495.2	10:89027681-89033437	5757	11	12	11	35	24	35	0.0621228	0.0720166	0.0678794	0.241133	0.161198	0.21068	0.0673396	0.204337	-1.60142	0.00957807	0.273517	-
ENST00000433544	1:93752924-93775444	1671	0	0	0	0	23	0	0	0	0	0	0.532235	0	0	0.177412	#NAME?	0.00958892	0.273597	-
NONHSAT186253.1	2:207186718-207236067	1095	10	10	5	17	26	32	0.296918	0.315514	0.162205	0.615757	0.918143	1.01272	0.258213	0.848873	-1.71699	0.00959441	0.273597	-
NONHSAT133730.2	9:101419017-101422804	3788	63	35	40	118	115	120	0.540734	0.319216	0.37513	1.23553	1.17392	1.09779	0.411693	1.16908	-1.50574	0.009613	0.27374	-
NONHSAT176665.1	17:81509973-81510835	714	171	182	123	53	61	95	7.78662	8.80648	6.11988	2.94413	3.30356	4.61079	7.57099	3.61949	1.0647	0.00960818	0.27374	-
ENST00000624948	1:3740137-3743261	714	9	4	7	1	2	1	0.409817	0.193541	0.348295	0.0555358	0.108331	0.0485166	0.317218	0.0707944	2.16377	0.00965246	0.27409	-
NONHSAT056485.2	17:81388185-81393487	4737	0	0	21	0	0	0	0	0	0.157486	0	0	0	0.0524954	0	Inf	0.00964965	0.27409	-
NONHSAT083326.2	22:18998275-18999751	1477	2	2	1	9	6	7	0.0440296	0.0467917	0.0240459	0.241674	0.157078	0.164246	0.0382891	0.187666	-2.29316	0.00964469	0.27409	-
NONHSAT220257.1	9:129437875-129447551	1732	1	5	3	0	0	0	0.0187736	0.0997268	0.0615377	0	0	0	0.0600127	0	Inf	0.00964342	0.27409	-
NONHSAT037312.2	14:63656789-63657330	542	6	1	3	17	11	10	0.359893	0.0637241	0.196648	1.24401	0.784788	0.639388	0.206755	0.889395	-2.1049	0.00966004	0.274093	-
NONHSAT070922.2	2:61140765-61144941	3350	111	44	38	28	24	16	1.07728	0.453773	0.402973	0.331508	0.27702	0.165511	0.644676	0.258013	1.32113	0.00966916	0.274093	-
NONHSAT076807.2	2:216484357-216498747	4027	1	1	1	4	18	2	0.00807446	0.00857672	0.00881943	0.0393966	0.172837	0.017213	0.0084902	0.0764821	-3.17125	0.00967292	0.274093	-
ENST00000581489	17:82290046-82292814	1810	19	17	17	4	8	8	0.34129	0.32449	0.333653	0.0876521	0.170913	0.153167	0.333144	0.137244	1.2794	0.00969516	0.274531	-
ENST00000454219	1:99968383-99969864	655	12	5	6	0	0	4	0.59566	0.263705	0.325445	0	0	0.2116	0.394937	0.0705335	2.48524	0.00971558	0.274724	-
NONHSAT012900.2	10:42523247-42552802	1475	18	10	90	6	10	14	0.396759	0.234229	2.16763	0.161353	0.262143	0.328913	0.932871	0.250803	1.89512	0.00970984	0.274724	-
ENST00000624188	15:25135642-25138055	2414	14	21	11	38	44	41	0.188562	0.300545	0.161881	0.624357	0.704797	0.588566	0.216996	0.63924	-1.55869	0.00974014	0.275033	-
NONHSAT083724.2	22:21938237-21939891	1655	26	28	17	12	5	10	0.510763	0.584503	0.364902	0.287584	0.116828	0.209395	0.486723	0.204602	1.25028	0.00973495	0.275033	-
ENST00000622261	15:41908204-41908714	511	25	31	23	9	4	16	1.59066	2.0959	1.59898	0.698538	0.302655	1.08505	1.76185	0.695416	1.34114	0.00975638	0.275299	-
ENST00000611423	19:47607873-47608454	582	12	9	15	5	3	3	0.670373	0.534278	0.915603	0.340726	0.199317	0.178621	0.706751	0.239555	1.56085	0.009772	0.275533	-
NONHSAT221512.1	9:137221062-137222287	976	7	8	3	0	1	2	0.233174	0.283173	0.109204	0	0.0396047	0.0710211	0.208517	0.0368753	2.49944	0.0097783	0.275533	-
ENST00000515337	5:159331518-159362834	1580	9	0	8	0	1	0	0.185196	0	0.179872	0	0.0244647	0	0.121689	0.00815489	3.89939	0.00981117	0.275848	-
ENST00000606288	5:477245-480665	791	17	30	28	8	8	13	0.69874	1.31032	1.25751	0.401138	0.391091	0.569539	1.08886	0.453923	1.2623	0.00980162	0.275848	-
NONHSAT002059.2	1:30719051-30726043	926	11	10	9	0	0	7	0.386222	0.373097	0.345264	0	0	0.261977	0.368194	0.0873257	2.07599	0.00982631	0.275848	-
NONHSAT056687.2	17:82386877-82388694	1110	114	96	106	50	35	54	3.33914	2.98798	3.39247	1.78662	1.21926	1.68586	3.23986	1.56391	1.05077	0.00982979	0.275848	-
NONHSAT058700.2	18:24398451-24402682	1770	11	12	10	5	2	3	0.202057	0.234237	0.200715	0.112035	0.0436995	0.058733	0.212336	0.0714893	1.57055	0.00981367	0.275848	-
NONHSAT125847.2	8:30187229-30198008	4144	48	41	38	100	105	111	0.376591	0.341817	0.325762	0.957108	0.979768	0.928225	0.348057	0.955034	-1.45623	0.00983048	0.275848	-
NONHSAT121038.2	7:64681133-64686885	2760	6	5	8	0	2	2	0.0706746	0.0625822	0.10297	0	0.0280247	0.0251147	0.0787424	0.0177131	2.15232	0.00984817	0.276152	-
ENST00000566195	1:112715672-112717796	2125	8	11	15	4	3	3	0.122397	0.178836	0.250767	0.0746589	0.0545893	0.0489212	0.184	0.0593898	1.63142	0.00986358	0.276392	-
NONHSAT141063.2	16:22418769-22437715	3269	103	140	61	329	148	425	1.02441	1.4796	0.662906	3.99174	1.75065	4.50528	1.05564	3.41589	-1.69415	0.00988795	0.276883	-
NONHSAT182114.1	2:85584475-85593390	602	4	2	2	0	0	0	0.216052	0.114803	0.118052	0	0	0	0.149636	0	Inf	0.00990645	0.277209	-
ENST00000601106	19:18940322-18946831	957	73	64	88	25	28	44	2.48007	2.31047	3.26668	1.03611	1.13136	1.59327	2.68574	1.25358	1.09927	0.00992402	0.277508	-
NONHSAT010431.2	1:236909291-236909783	493	3	3	3	13	7	13	0.197865	0.210243	0.216193	1.04585	0.549004	0.913805	0.208101	0.836219	-2.0066	0.00997154	0.278451	-
NONHSAT204567.1	5:109320229-109321678	1229	12	0	0	17	22	25	0.317459	0	0	0.54862	0.692197	0.704911	0.10582	0.648576	-2.61567	0.00996845	0.278451	-
ENST00000495431	19:43219988-43220871	496	590	586	505	253	253	262	38.6743	40.8174	36.1697	20.2312	19.7238	18.3049	38.5538	19.42	0.989332	0.00998186	0.278547	-
MSTRG.5924.1	10:110498554-110531486	4742	141	105	100	257	255	353	0.966738	0.764995	0.749159	2.14958	2.07937	2.57966	0.826964	2.26953	-1.4565	0.00999638	0.278661	-
NONHSAT177785.1	18:48873564-48883408	9758	18	7	16	38	33	43	0.0599733	0.0247836	0.0582493	0.154458	0.130771	0.152707	0.0476687	0.145979	-1.61464	0.00999974	0.278661	-
NONHSAT143562.2	16:72391188-72430067	2706	2	16	10	3	1	1	0.0240324	0.204282	0.131288	0.0439755	0.0142846	0.0128015	0.119868	0.0236872	2.33926	0.0100479	0.279761	-
NONHSAT192987.1	22:45903693-45911920	8228	8	14	7	0	4	4	0.0316108	0.0587842	0.0302239	0	0.0187964	0.0168447	0.0402063	0.0118804	1.75884	0.0100531	0.279761	-
ENST00000588182	19:15852043-15862975	375	39	34	50	15	23	11	3.38129	3.13241	4.73669	1.58653	2.37164	1.0165	3.75013	1.65822	1.1773	0.010109	0.281124	-
NONHSAT185895.1	2:172464263-172466023	1077	2	5	4	16	15	10	0.0603822	0.160378	0.13194	0.58923	0.538544	0.321772	0.117567	0.483182	-2.03909	0.0101186	0.281196	-
ENST00000424774	1:16155211-16157329	904	25	25	19	10	7	11	0.899148	0.955423	0.746659	0.438767	0.299401	0.421669	0.867077	0.386613	1.16527	0.0101407	0.281243	-
ENST00000441363	6:73263359-73301401	2403	58	47	44	19	20	25	0.784736	0.675735	0.650475	0.313607	0.321832	0.360522	0.703648	0.331987	1.08373	0.0101582	0.281243	-
ENST00000528887	11:65110714-65111695	544	3	0	4	12	10	8	0.179315	0	0.261212	0.87491	0.710774	0.509617	0.146842	0.698433	-2.24986	0.0101404	0.281243	-
NONHSAT071763.2	2:74917877-74943491	6016	205	35	178	68	5	18	1.10789	0.200996	1.05111	0.448314	0.0321394	0.103687	0.786666	0.194713	2.0144	0.0101492	0.281243	-
NONHSAT135329.2	9:133465036-133467542	832	17	19	17	38	51	52	0.664307	0.788988	0.725856	1.81154	2.37029	2.16585	0.726383	2.11589	-1.54246	0.0101581	0.281243	-
NONHSAT184906.1	2:70017462-70086244	1468	6	5	2	8	25	14	0.132876	0.117661	0.0484111	0.216145	0.658523	0.330481	0.0996495	0.401716	-2.01124	0.010162	0.281243	-
NONHSAT027208.2	12:19602826-19651479	676	2	3	3	7	12	11	0.0962007	0.153328	0.157668	0.410722	0.686404	0.563889	0.135732	0.553672	-2.02827	0.0101812	0.281579	-
NONHSAT213983.1	7:130487058-130491173	3242	0	0	0	0	7	4	0	0	0	0	0.0834851	0.0427509	0	0.0420787	#NAME?	0.0101912	0.281663	-
ENST00000579981	17:81878667-81879557	782	0	0	3	7	8	4	0	0	0.136296	0.355049	0.395592	0.177236	0.0454319	0.309292	-2.76719	0.0102086	0.281951	-
NONHSAT054019.2	17:45146730-45148225	1496	1	3	3	34	4	5	0.0217352	0.0692847	0.0712455	0.901435	0.10338	0.115825	0.0540885	0.373547	-2.7879	0.0102178	0.282013	-
ENST00000626517	2:178584834-178600572	418	4	7	0	0	0	0	0.311156	0.57856	0	0	0	0	0.296572	0	Inf	0.0102624	0.283041	-
NONHSAT175856.1	17:4657572-4664422	645	0	0	2	4	7	4	0	0	0.110182	0.245969	0.419626	0.214881	0.0367274	0.293492	-2.99839	0.0102691	0.283041	-
ENST00000623780	17:69232963-69235012	2050	5	8	2	16	12	22	0.0793069	0.134818	0.034667	0.309561	0.226346	0.371892	0.0829306	0.3026	-1.86743	0.0102819	0.2832	-
ENST00000431296	10:26931206-26942001	3620	43	35	32	101	86	90	0.386201	0.334031	0.314031	1.1066	0.918633	0.861555	0.344754	0.962264	-1.48086	0.0103011	0.283447	-
NONHSAT137545.2	X:73820656-73850671	12117	160	155	146	79	67	20	0.429317	0.441942	0.428049	0.258591	0.213811	0.0571974	0.433103	0.176533	1.29477	0.0103065	0.283447	-
NONHSAT192269.1	22:32500560-32511801	2584	0	1	0	5	5	2	0	0.0133663	0	0.0767426	0.074826	0.0268253	0.00445542	0.0594646	-3.7384	0.0103119	0.283447	-
NONHSAT054003.2	17:45006890-45013939	7050	31	31	33	69	77	97	0.142963	0.151915	0.16629	0.388185	0.422333	0.476792	0.153723	0.429103	-1.48099	0.010348	0.284052	-
NONHSAT200144.1	4:82824655-82857739	1660	42	31	55	126	92	121	0.82261	0.645182	1.17703	3.01054	2.14305	2.52595	0.881608	2.55985	-1.53785	0.0103446	0.284052	-
ENST00000599993	19:21453196-21463872	929	55	45	35	9	13	31	1.92487	1.6735	1.3384	0.384234	0.541123	1.15635	1.64559	0.693903	1.2458	0.0104317	0.286096	-
NONHSAT014048.2	10:74096166-74102547	480	0	0	3	8	7	4	0	0	0.222049	0.661043	0.563873	0.288746	0.0740162	0.504554	-2.7691	0.0104366	0.286096	-
ENST00000534991	21:32393130-32393960	831	133	116	160	56	67	60	5.20358	4.82266	6.83995	2.67281	3.11762	2.50207	5.62207	2.76417	1.02426	0.0104541	0.286382	-
NONHSAT185285.1	2:106083296-106084895	1464	4	5	3	8	13	21	0.0888411	0.117983	0.0728028	0.216735	0.343376	0.497088	0.0932089	0.3524	-1.91867	0.0104696	0.286612	-
NONHSAT072817.2	2:101250581-101252882	2302	18	17	19	40	49	52	0.254222	0.255137	0.293215	0.689184	0.82308	0.782792	0.267525	0.765019	-1.51582	0.0104844	0.286823	-
NONHSAT175147.1	17:36731067-36749644	9006	0	0	0	12	2	0	0	0	0	0.0528482	0.00858851	0	0	0.0204789	#NAME?	0.0104941	0.286894	-
ENST00000623836	2:191154118-191156070	1953	4	2	6	0	0	1	0.0665967	0.0353873	0.109148	0	0	0.0177372	0.0703774	0.00591241	3.57329	0.0105206	0.287229	-
NONHSAT003525.2	1:58785160-58900996	2273	0	0	0	0	22	0	0	0	0	0	0.374268	0	0	0.124756	#NAME?	0.0105136	0.287229	-
ENST00000612303	11:65423285-65424404	572	21	17	5	4	4	4	1.19365	1.02679	0.310516	0.277361	0.270378	0.242305	0.843652	0.263348	1.67968	0.0105642	0.287642	-
NONHSAT114468.2	6:111483472-111578180	2195	44	47	70	7	30	22	0.651738	0.739768	1.13292	0.126491	0.528484	0.347325	0.841474	0.3341	1.33264	0.0105512	0.287642	-
NONHSAT211925.1	7:33851688-33853169	1482	0	1	0	4	4	3	0	0.0233053	0	0.107051	0.104357	0.0701467	0.00776843	0.0938516	-3.59469	0.0105496	0.287642	-
NONHSAT220676.1	9:35900157-35912518	4072	2	4	2	0	0	0	0.0159704	0.0339362	0.0174527	0	0	0	0.0224531	0	Inf	0.0105626	0.287642	-
NONHSAT028086.2	12:49189080-49190434	1355	30	24	15	8	10	9	0.719835	0.611929	0.39327	0.23417	0.285359	0.230164	0.575011	0.249898	1.20225	0.0105753	0.287749	-
ENST00000439598	2:227221052-227325164	2568	4	2	2	7	10	13	0.0506477	0.0269125	0.0276742	0.108118	0.150569	0.175431	0.0350782	0.144706	-2.04448	0.0106104	0.288316	-
NONHSAT131632.2	9:40992281-41014133	1041	19	13	7	33	28	50	0.593405	0.431449	0.238888	1.25731	1.04007	1.66443	0.421247	1.3206	-1.64846	0.0106048	0.288316	-
NONHSAT047245.2	15:74487596-74503894	1398	10	9	12	2	2	6	0.232565	0.222425	0.304934	0.0567562	0.0553277	0.148723	0.253308	0.0869357	1.54287	0.01063	0.288655	-
NONHSAT010206.2	1:232311492-232313111	1082	1	1	0	6	4	4	0.0300516	0.0319209	0	0.219959	0.142936	0.128095	0.0206575	0.163663	-2.98599	0.0106571	0.289196	-
NONHSAT159880.1	11:129279660-129282655	2996	4	4	3	0	1	0	0.0434123	0.0461243	0.0355752	0	0.0129019	0	0.0417039	0.00430064	3.27756	0.0106695	0.289337	-
NONHSAT174182.1	16:87269260-87270740	1481	4	5	3	10	16	13	0.0878213	0.116628	0.0719671	0.267823	0.417762	0.30419	0.092139	0.329925	-1.84025	0.01068	0.289427	-
NONHSAT168834.1	14:94081341-94102713	651	14	24	35	2	11	11	0.699215	1.27368	1.90995	0.121882	0.653387	0.585544	1.29428	0.453604	1.51264	0.0106874	0.289434	-
NONHSAT000543.2	1:3738607-3740216	1506	0	0	20	0	0	0	0	0	0.471777	0	0	0	0.157259	0	Inf	0.0107031	0.289472	-
NONHSAT175978.1	17:15652166-16046481	514	0	0	20	0	0	0	0	0	1.38229	0	0	0	0.460762	0	Inf	0.010698	0.289472	-
NONHSAT175406.1	17:57132713-57133579	867	6	6	0	9	20	18	0.224985	0.2391	0	0.411711	0.891998	0.719469	0.154695	0.674392	-2.12416	0.0107253	0.289684	-
NONHSAT176590.1	17:76718490-76725589	1145	23	66	26	12	0	17	0.653099	1.99144	0.806692	0.415678	0	0.514501	1.15041	0.31006	1.89153	0.010721	0.289684	-
ENST00000562942	9:38540567-38542765	844	23	23	19	1	1	16	0.886017	0.9415	0.799739	0.0469817	0.0457988	0.656947	0.875752	0.249909	1.80912	0.0107484	0.28992	-
ENST00000623283	8:93740121-93740773	653	1	0	1	5	3	6	0.0497945	0	0.0543887	0.30368	0.177645	0.3184	0.0347278	0.266575	-2.94038	0.0107482	0.28992	-
NONHSAT027840.2	12:45894820-45896739	1920	1	0	1	5	3	6	0.0169353	0	0.0184978	0.103283	0.0604179	0.108289	0.0118111	0.0906632	-2.94038	0.0107564	0.289942	-
ENST00000606270	5:74865893-74867854	1962	11	13	10	3	4	4	0.182284	0.228918	0.181073	0.0606512	0.0788259	0.0706413	0.197425	0.0700395	1.49507	0.0107791	0.29036	-
NONHSAT054918.2	17:57989059-57993455	2930	13	16	18	5	7	6	0.144257	0.188665	0.218247	0.0676801	0.092375	0.0709607	0.183723	0.0770053	1.2545	0.0107883	0.290415	-
NONHSAT010429.2	1:236907044-236928321	7360	21	30	15	52	51	78	0.0927672	0.140824	0.0724023	0.280225	0.267946	0.367251	0.101998	0.30514	-1.58093	0.0108153	0.290694	-
NONHSAT199328.1	4:159366106-159367293	1188	7	2	1	13	13	11	0.191564	0.0581746	0.0298955	0.43401	0.423151	0.320866	0.0932113	0.392676	-2.07476	0.0108091	0.290694	-
NONHSAT212624.1	7:122303659-122310078	3313	7	11	1	2	0	0	0.0686924	0.114708	0.0107201	0.0239496	0	0	0.0647067	0.00798321	3.01887	0.0108203	0.290694	-
NONHSAT199153.1	4:141386824-141389900	1608	8	7	8	25	20	20	0.16175	0.150397	0.17674	0.616638	0.480946	0.431008	0.162962	0.509531	-1.64463	0.0108446	0.291154	-
ENST00000476426	7:102364168-102376318	537	7	6	2	0	1	1	0.423795	0.386033	0.132342	0	0.0719817	0.0645081	0.314056	0.0454966	2.78719	0.0108526	0.291173	-
ENST00000424450	10:133295187-133295977	626	76	62	79	25	41	26	3.94724	3.42173	4.48317	1.58395	2.53255	1.43926	3.95072	1.85192	1.09309	0.0108685	0.291243	-
ENST00000583195	17:38925168-38928057	2365	40	36	18	68	87	93	0.549895	0.525904	0.270386	1.1404	1.42246	1.3627	0.448729	1.30852	-1.54402	0.0108696	0.291243	-
NONHSAT169455.1	14:68818616-68841077	9704	191	171	156	360	508	407	0.639935	0.608801	0.571095	1.47141	2.02426	1.45342	0.60661	1.6497	-1.44336	0.0108797	0.291322	-
ENST00000448624	1:2550074-2551598	808	2	2	4	0	0	0	0.0804847	0.0855339	0.175865	0	0	0	0.113961	0	Inf	0.0109271	0.292062	-
NONHSAT000415.2	1:2322345-2324055	1711	2	2	4	0	0	0	0.038008	0.0403924	0.0830503	0	0	0	0.0538169	0	Inf	0.0109291	0.292062	-
NONHSAT107889.2	6:16150763-16152842	412	2	2	4	0	0	0	0.157844	0.167746	0.344901	0	0	0	0.223497	0	Inf	0.0109282	0.292062	-
ENST00000603624	9:135462727-135472249	2919	0	0	0	21	0	0	0	0	0	0.285339	0	0	0	0.0951129	#NAME?	0.0109408	0.292181	-
NONHSAT166180.1	13:99922718-99923548	831	0	0	0	4	2	2	0	0	0	0.190915	0.0930784	0.0834135	0	0.122469	#NAME?	0.0109637	0.292408	-
NONHSAT207200.1	6:36596883-36602783	1246	4	9	3	0	2	0	0.104385	0.249558	0.0855404	0	0.0620771	0	0.146494	0.0206924	2.82367	0.0109603	0.292408	-
NONHSAT011200.2	10:5977414-5979718	2305	15	19	14	6	4	8	0.211585	0.284789	0.215777	0.103252	0.0670961	0.120274	0.237384	0.096874	1.29304	0.0109987	0.293146	-
NONHSAT185510.1	2:127955062-127989734	632	6	6	1	5	8	64	0.308642	0.328006	0.056196	0.31377	0.489482	3.5092	0.230948	1.43749	-2.63791	0.0110264	0.293692	-
NONHSAT128586.2	8:124472307-124474766	2460	11	7	8	120	7	12	0.145383	0.0983082	0.115528	1.93476	0.110024	0.169037	0.11974	0.73794	-2.6236	0.0110364	0.293765	-
NONHSAT135677.2	9:137101834-137104134	2179	51	25	43	17	3	21	0.760965	0.396376	0.701044	0.309433	0.0532365	0.333978	0.619462	0.232216	1.41555	0.011047	0.293852	-
ENST00000609067	12:121797511-121801972	572	0	0	0	1	3	4	0	0	0	0.0693226	0.202801	0.242305	0	0.171476	#NAME?	0.0110733	0.294233	-
NONHSAT156542.1	10:4191098-4233846	13584	0	0	0	1	3	4	0	0	0	0.00291906	0.00853963	0.0102031	0	0.00722058	#NAME?	0.0110759	0.294233	-
NONHSAT216007.1	8:78966609-78979952	13344	2	3	1	10	5	11	0.00487348	0.00776753	0.00266156	0.0297246	0.0144897	0.0285663	0.00510085	0.0242602	-2.24978	0.0110869	0.294331	-
NONHSAT186357.1	2:224511518-224585361	1071	39	11	54	3	14	15	1.18393	0.354833	1.79118	0.111109	0.505469	0.485329	1.10998	0.367302	1.59549	0.0111	0.294486	-
NONHSAT059680.2	18:64004828-64021026	2448	1	0	1	4	8	3	0.0132826	0	0.0145081	0.0648081	0.12637	0.0424663	0.00926357	0.0778813	-3.07164	0.0111613	0.295918	-
NONHSAT099253.2	4:173479349-173480891	1450	0	1	0	6	1	6	0	0.0238196	0	0.164135	0.0266581	0.14339	0.00793987	0.111394	-3.81041	0.0111834	0.296101	-
NONHSAT123889.2	7:143851384-143852853	1470	239	242	231	20	104	132	5.28607	5.68759	5.58252	0.539627	2.73569	3.11175	5.51873	2.12902	1.37414	0.0111902	0.296101	-
NONHSAT192024.1	22:20215086-20216006	921	8	4	10	1	1	3	0.282404	0.150042	0.385739	0.0430538	0.0419698	0.112875	0.272728	0.0659661	2.04767	0.0111825	0.296101	-
NONHSAT219645.1	9:78365295-78529652	2739	5	2	6	13	11	18	0.0593571	0.0252324	0.0778264	0.188245	0.155296	0.22774	0.0541386	0.190427	-1.81451	0.0112206	0.29671	-
ENST00000608290	22:46013606-46015498	1207	0	20	0	0	0	0	0	0.572474	0	0	0	0	0.190825	0	Inf	0.0112389	0.29686	-
ENST00000616222	10:13651066-13655433	744	0	20	0	0	0	0	0	0.928731	0	0	0	0	0.309577	0	Inf	0.011241	0.29686	-
ENST00000453342	7:124929921-125144566	3252	0	0	2	5	3	8	0	0	0.0218535	0.0609787	0.0356711	0.0852496	0.00728449	0.0606331	-3.05721	0.0112865	0.297071	-
ENST00000621997	13:26222191-26222654	464	6	7	2	1	0	1	0.420392	0.521203	0.153163	0.0854581	0	0.074657	0.364919	0.0533717	2.77343	0.0112618	0.297071	-
NONHSAT081780.2	21:33362130-33363109	980	22	15	10	42	36	46	0.72988	0.528791	0.362516	1.69984	1.42048	1.6266	0.540396	1.58231	-1.54994	0.0112866	0.297071	-
NONHSAT151376.1	1:31908248-31938318	1958	170	104	71	87	1816	96	2.82286	1.83505	1.28819	1.76234	35.8638	1.69905	1.98203	13.1084	-2.72544	0.0112931	0.297071	-
NONHSAT151623.1	1:54031691-54053055	1292	8	3	0	0	0	0	0.201311	0.0802243	0	0	0	0	0.0938451	0	Inf	0.0112736	0.297071	-
NONHSAT168357.1	14:40282503-40318544	4351	0	2	0	6	6	3	0	0.015884	0	0.054699	0.0533221	0.0238928	0.00529468	0.0439713	-3.05395	0.011292	0.297071	-
NONHSAT179366.1	19:3578010-3579081	677	472	747	519	258	231	293	22.6676	38.1207	27.2341	15.1152	13.194	14.9978	29.3408	14.4356	1.02327	0.0113225	0.297649	-
ENST00000424862	1:8907393-8907744	352	4	9	1	0	0	1	0.369498	0.883379	0.100897	0	0	0.0984115	0.451258	0.0328038	3.78202	0.0113326	0.297723	-
ENST00000548587	9:127872712-127885432	464	6	17	24	71	35	48	0.420392	1.26579	1.83749	6.06908	2.91675	3.58489	1.17456	4.19024	-1.83492	0.0113593	0.298049	-
ENST00000617142	2:69993863-70018081	658	2	0	0	2	3	16	0.0988323	0	0	0.120585	0.176295	0.842649	0.0329441	0.379843	-3.52731	0.0113598	0.298049	-
ENST00000512678	4:44017062-44022063	2622	0	0	0	0	0	23	0	0	0	0	0	0.303974	0	0.101325	#NAME?	0.0113685	0.298083	-
ENST00000447307	7:130881762-130913176	726	3	9	0	0	0	0	0.134363	0.428305	0	0	0	0	0.187556	0	Inf	0.0114113	0.298996	-
MSTRG.43959.4	KI270733.1:174314-175295	626	69	48	55	13	35	21	3.58364	2.64909	3.1212	0.823648	2.16194	1.16252	3.11798	1.3827	1.17312	0.0114184	0.298996	-
NONHSAT186144.1	2:199867581-199911083	2117	0	0	0	0	15	1	0	0	0	0	0.273978	0.0163632	0	0.0967804	#NAME?	0.0114255	0.298996	-
NONHSAT121053.2	7:64888523-64893907	5276	0	34	0	0	1	0	0	0.222641	0	0	0.00732642	0	0.0742136	0.00244214	4.92547	0.0115337	0.301632	-
NONHSAT219557.1	9:63812990-63819028	4225	5	4	5	23	28	4	0.0384803	0.0327073	0.042039	0.215917	0.256264	0.0328043	0.0377422	0.168328	-2.15703	0.011542	0.301653	-
ENST00000447882	1:16035178-16040029	704	85	74	66	27	42	30	3.92554	3.63154	3.33047	1.52116	2.30692	1.47672	3.62919	1.76827	1.03731	0.0115505	0.301679	-
ENST00000515364	5:118760474-118785459	497	0	1	3	8	5	8	0	0.0694939	0.214453	0.638432	0.389035	0.55781	0.0946491	0.528426	-2.48104	0.0115667	0.301908	-
MSTRG.24436.3	2:92395583-92417901	573	40	0	1	0	0	2	2.26964	0	0.0619823	0	0	0.120971	0.777206	0.0403238	4.26859	0.0115978	0.302525	-
NONHSAT173769.1	16:30887799-30893950	755	6	10	5	0	0	4	0.25836	0.4576	0.235252	0	0	0.183574	0.317071	0.0611913	2.37341	0.0116439	0.30353	-
NONHSAT148160.2	16:4685830-4690969	5032	1	1	3	5	8	10	0.00646181	0.00686376	0.0211811	0.0394083	0.0614771	0.0688689	0.0115022	0.0565848	-2.2985	0.0116899	0.304534	-
ENST00000315302	4:182141650-182144466	2260	89	28	7	0	3	19	1.28036	0.428032	0.110036	0	0.0513285	0.291337	0.606143	0.114222	2.40782	0.0116997	0.304592	-
NONHSAT084951.2	22:32205142-32213444	6414	16	8	0	33	26	30	0.0811019	0.0430896	0	0.204062	0.156746	0.162084	0.0413971	0.174297	-2.07395	0.0117135	0.304754	-
NONHSAT203348.1	5:142698251-142741278	3118	3	2	2	10	10	7	0.0312853	0.0221653	0.0227926	0.127212	0.124009	0.0778033	0.0254144	0.109675	-2.10951	0.011726	0.304884	-
NONHSAT176261.1	17:45149112-45161685	2121	89	51	43	29	23	23	1.36427	0.83073	0.720214	0.542293	0.419314	0.375775	0.971737	0.445794	1.12419	0.0117343	0.304903	-
NONHSAT101050.2	5:37077632-37079942	2311	0	0	1	3	5	3	0	0	0.0153682	0.0514919	0.0836653	0.0449838	0.00512272	0.060047	-3.55111	0.0117499	0.305094	-
NONHSAT154958.1	10:3806811-3812651	5003	21	0	0	0	0	0	0.136471	0	0	0	0	0	0.0454905	0	Inf	0.0117708	0.305094	-
NONHSAT179586.1	19:24033457-24126705	984	21	0	0	0	0	0	0.693868	0	0	0	0	0	0.231289	0	Inf	0.0117719	0.305094	-
NONHSAT181633.1	2:38644223-38734688	1032	21	0	0	0	0	0	0.661595	0	0	0	0	0	0.220532	0	Inf	0.0117697	0.305094	-
NONHSAT047199.2	15:74054299-74056217	725	4	2	3	7	11	14	0.179398	0.0953261	0.147011	0.382963	0.586697	0.669168	0.140578	0.546276	-1.95825	0.0117856	0.305254	-
ENST00000420465	11:5304976-5505613	1001	0	0	2	5	5	4	0	0	0.0709965	0.198105	0.193157	0.13846	0.0236655	0.176574	-2.89942	0.0118184	0.30547	-
ENST00000606070	6:107957413-107959986	2574	13	13	14	25	51	33	0.164209	0.17449	0.193226	0.385219	0.766153	0.444276	0.177308	0.531883	-1.58485	0.0118242	0.30547	-
NONHSAT172515.1	16:552154-554631	1924	69	54	73	23	35	28	1.16599	0.969661	1.34789	0.474142	0.703417	0.50431	1.16118	0.560623	1.05049	0.0118179	0.30547	-
NONHSAT213561.1	7:65695740-65750929	482	12	0	5	0	1	0	0.809454	0	0.368496	0	0.0801954	0	0.39265	0.0267318	3.87661	0.0118118	0.30547	-
NONHSAT150902.1	1:247912106-247913515	1410	20	12	10	44	32	36	0.461171	0.294042	0.251962	1.2377	0.877568	0.884769	0.335725	1.00001	-1.57467	0.0118369	0.305603	-
ENST00000513259	5:139274104-139280059	444	5	12	10	1	3	3	0.366169	0.933783	0.800148	0.0893075	0.261266	0.234138	0.700033	0.194904	1.84466	0.0118467	0.30563	-
ENST00000623047	21:6630182-6638337	5990	12	18	16	6	7	3	0.0651347	0.103817	0.0948909	0.0397321	0.0451851	0.0173552	0.0879476	0.0340908	1.36726	0.0118581	0.30563	-
NONHSAT170830.1	15:55340416-55355646	1229	75	62	43	8	30	31	1.9841	1.74288	1.24294	0.258178	0.943876	0.874085	1.65664	0.692046	1.25932	0.0118607	0.30563	-
NONHSAT093374.2	3:178525487-178860397	1768	13	11	12	5	4	3	0.239068	0.214947	0.241118	0.112162	0.0874754	0.0587995	0.231711	0.0861457	1.42748	0.011877	0.305711	-
NONHSAT208305.1	6:157249098-157257686	6725	5	5	0	0	0	0	0.0241753	0.0256843	0	0	0	0	0.0166199	0	Inf	0.011879	0.305711	-
NONHSAT175616.1	17:75786618-75794189	1464	70	11	12	5	10	10	1.55456	0.259581	0.291187	0.135453	0.264113	0.236713	0.701776	0.212093	1.72631	0.0119021	0.306111	-
ENST00000606274	6:87151159-87155285	4127	0	0	3	4	8	7	0	0	0.0258259	0.038442	0.0749583	0.0587814	0.00860862	0.0573939	-2.73704	0.0119151	0.306251	-
ENST00000594576	19:23403280-23416065	470	13	9	7	1	3	4	0.899304	0.661595	0.529112	0.0843671	0.246813	0.29489	0.69667	0.20869	1.73911	0.0119265	0.306348	-
NONHSAT186107.1	2:192947529-193004473	5013	6	7	7	23	17	18	0.0389112	0.0482422	0.0496075	0.181977	0.131131	0.124432	0.045587	0.145847	-1.67776	0.011953	0.306835	-
ENST00000530779	16:1963745-1964095	351	44	29	27	24	122	209	4.07568	2.85439	2.7327	2.71197	13.4402	20.6342	3.22092	12.2621	-1.92866	0.0120355	0.308755	-
ENST00000413911	2:190880797-190882059	919	10	2	7	0	2	1	0.353782	0.0752028	0.270601	0	0.0841655	0.0376941	0.233195	0.0406199	2.52128	0.0120651	0.309318	-
NONHSAT102042.2	5:72098778-72108282	623	15	17	11	4	7	5	0.782832	0.942739	0.627258	0.254655	0.434444	0.278129	0.784276	0.322409	1.28247	0.0120823	0.309564	-
NONHSAT083957.2	22:23683724-23691622	1531	105	307	276	93	91	94	2.22981	6.92777	6.40425	2.40928	2.29837	2.12765	5.18728	2.27843	1.18694	0.0121095	0.310062	-
NONHSAT028691.2	12:55829799-55831543	1611	8	32	12	3	6	7	0.161449	0.686245	0.264617	0.0738657	0.144013	0.150584	0.37077	0.122821	1.59397	0.0121544	0.310622	-
NONHSAT150981.1	1:2189553-2193913	635	91	63	82	5	36	41	4.65928	3.42763	4.58748	0.312288	2.19223	2.23748	4.2248	1.58067	1.41835	0.0121518	0.310622	-
NONHSAT175148.1	17:36742710-36749644	6935	7	7	9	22	23	20	0.0328158	0.0348721	0.0461015	0.125825	0.128243	0.0999368	0.0379298	0.118002	-1.6374	0.0121477	0.310622	-
ENST00000515103	4:141405172-141407586	2415	14	13	7	32	28	31	0.188484	0.185978	0.102974	0.52555	0.448329	0.444824	0.159145	0.472901	-1.57119	0.0121701	0.310825	-
ENST00000483578	16:30740667-30751381	883	9	7	4	24	22	13	0.331381	0.273882	0.160928	1.07803	0.963432	0.510199	0.255397	0.850554	-1.73566	0.0121878	0.310908	-
NONHSAT059175.2	18:47870473-47895725	551	2	2	1	2	2	40	0.118025	0.125429	0.0644571	0.144002	0.140378	2.51571	0.102637	0.933364	-3.18489	0.0121887	0.310908	-
ENST00000537925	11:62851988-62855867	1487	47	7	39	15	3	0	1.02763	0.162635	0.931725	0.4001	0.078011	0	0.707329	0.15937	2.15	0.0122549	0.312271	-
NONHSAT107364.2	6:4256157-4258571	1498	6	5	0	13	15	12	0.130215	0.115305	0	0.344194	0.387191	0.27759	0.08184	0.336325	-2.03898	0.0122576	0.312271	-
NONHSAT203306.1	5:140175206-140243787	563	39	37	20	11	11	18	2.25219	2.27052	1.26198	0.774952	0.755515	1.10796	1.92823	0.879475	1.13256	0.0122688	0.312359	-
NONHSAT093734.2	3:184715805-184738755	917	0	0	0	5	0	5	0	0	0	0.216252	0	0.188958	0	0.13507	#NAME?	0.0122774	0.312382	-
NONHSAT000464.2	1:2566410-2577372	1497	7	7	4	15	16	21	0.152023	0.161549	0.0949226	0.397427	0.413297	0.48613	0.136165	0.432285	-1.66663	0.0123218	0.31301	-
NONHSAT178396.1	18:39307094-39310344	1801	11	15	18	3	8	5	0.198579	0.287737	0.355061	0.0660731	0.171767	0.0962099	0.280459	0.11135	1.33269	0.0123193	0.31301	-
NONHSAT199858.1	4:37584769-37588876	657	8	9	11	1	3	5	0.395881	0.473287	0.594797	0.060354	0.176564	0.263735	0.487988	0.166884	1.548	0.0123254	0.31301	-
NONHSAT169244.1	14:39031919-39040762	1591	2	3	3	38	4	4	0.0408747	0.0651476	0.0669914	0.947327	0.0972071	0.087114	0.0576712	0.377216	-2.70947	0.0123534	0.313525	-
NONHSAT099430.2	4:182139006-182144515	4953	233	249	216	45	154	82	1.52946	1.73685	1.54925	0.360348	1.20228	0.573712	1.60519	0.712113	1.17256	0.0123699	0.313746	-
NONHSAT175957.1	17:14029293-14069459	2413	6	1	1	1	17	33	0.080838	0.0143135	0.0147185	0.0164329	0.272424	0.473919	0.0366233	0.254259	-2.79546	0.012399	0.314232	-
NONHSAT215440.1	8:12437625-12565975	938	2	0	10	0	0	0	0.0693301	0	0.378748	0	0	0	0.149359	0	Inf	0.0124046	0.314232	-
NONHSAT152561.1	1:173863904-173866185	759	111	1	7	5	8	1	4.7548	0.0455052	0.327645	0.261269	0.407579	0.0456401	1.70932	0.238163	2.8434	0.0124196	0.314415	-
NONHSAT035326.2	13:113151345-113153810	827	8	15	26	0	0	10	0.314503	0.62662	1.11688	0	0	0.419043	0.686002	0.139681	2.29608	0.0124294	0.314466	-
ENST00000397057	2:177283508-177392687	5202	5	6	7	3	74	18	0.0312532	0.03985	0.0478052	0.0228754	0.550066	0.119912	0.0396361	0.230951	-2.5427	0.0124913	0.315584	-
ENST00000576871	17:57078298-57085022	713	13	10	11	2	7	0	0.592809	0.484555	0.548081	0.111284	0.379606	0	0.541815	0.16363	1.72737	0.0125518	0.315584	-
ENST00000602951	11:66474250-66474725	476	1	1	1	4	12	3	0.0683106	0.0725598	0.0746131	0.333299	0.974809	0.218398	0.0718278	0.508835	-2.82458	0.0125273	0.315584	-
NONHSAT069085.2	2:10039113-10043500	1743	0	19	0	0	0	0	0	0.376614	0	0	0	0	0.125538	0	Inf	0.0125451	0.315584	-
NONHSAT102535.2	5:84384795-84391583	3844	0	13	4	0	0	1	0	0.116841	0.0369665	0	0	0.00901166	0.0512693	0.00300389	4.09319	0.0125054	0.315584	-
NONHSAT115526.2	6:149939317-149941495	1794	0	19	0	0	0	0	0	0.365907	0	0	0	0	0.121969	0	Inf	0.0125511	0.315584	-
NONHSAT151452.1	1:37957405-37968093	965	52	64	50	21	23	30	1.75198	2.29131	1.84068	0.863113	0.921621	1.07732	1.96132	0.954016	1.03974	0.0125188	0.315584	-
NONHSAT163955.1	12:107689102-107712453	478	2	6	1	0	0	0	0.13605	0.433681	0.0743009	0	0	0	0.214677	0	Inf	0.0125491	0.315584	-
NONHSAT191560.1	21:43773952-43776271	554	17	22	11	3	6	9	0.997659	1.37194	0.705382	0.214797	0.418781	0.562947	1.02499	0.398842	1.36173	0.0124904	0.315584	-
NONHSAT212183.1	7:64666083-64687830	4001	197	230	295	68	2	107	1.60085	1.98604	2.61932	0.674095	0.0193322	0.926751	2.06874	0.54006	1.93756	0.0125141	0.315584	-
ENST00000389897	1:151790842-151794402	992	0	1	2	0	5	31	0	0.034817	0.0716406	0	0.19491	1.08291	0.0354859	0.425941	-3.58534	0.0125968	0.31593	-
NONHSAT040350.2	14:105417611-105419535	1434	55	37	32	16	0	19	1.24701	0.891424	0.792743	0.442539	0	0.45915	0.977057	0.300563	1.70078	0.0125762	0.31593	-
NONHSAT070107.2	2:37196492-37204743	3335	49	47	50	16	12	33	0.477694	0.486894	0.532611	0.190285	0.139133	0.342899	0.499066	0.224106	1.15505	0.0125834	0.31593	-
NONHSAT176444.1	17:63702842-63704051	957	9	2	5	193	1	1	0.305757	0.0722167	0.185596	7.99886	0.040391	0.0361973	0.187856	2.69181	-3.84088	0.012593	0.31593	-
ENST00000541092	11:94472908-94473570	581	44	35	35	14	17	20	2.46225	2.08122	2.14006	0.955759	1.13143	1.19288	2.22784	1.09335	1.02689	0.0126208	0.316334	-
NONHSAT059300.2	18:51106754-51107046	293	15	10	7	5	2	2	1.66452	1.17914	0.848746	0.676801	0.263987	0.236576	1.2308	0.392455	1.649	0.0126383	0.31638	-
NONHSAT222577.1	X:24807962-24808731	770	42	29	27	14	14	14	1.77342	1.30116	1.24569	0.721164	0.703061	0.63006	1.44009	0.684762	1.07248	0.0126342	0.31638	-
NONHSAT176215.1	17:42314872-42322385	1139	273	264	505	125	185	136	7.79277	8.00773	15.7508	4.35277	6.2806	4.13775	10.5171	4.92371	1.09492	0.0126524	0.316495	-
NONHSAT220164.1	9:125410472-125412447	455	6	5	5	0	1	2	0.428708	0.379619	0.390363	0	0.0849543	0.152344	0.399563	0.0790995	2.33668	0.0126585	0.316495	-
ENST00000429940	10:42475543-42495336	2253	126	64	90	16	51	45	1.81829	0.98141	1.41911	0.281669	0.875312	0.692142	1.40627	0.616375	1.18999	0.0126747	0.316685	-
MSTRG.43944.16	KI270467.1:1598-3920	2118	550	0	716	2931	1970	7719	8.44285	0	12.0094	54.8872	35.9661	126.294	6.81743	72.3825	-3.40834	0.0126929	0.316685	-
NONHSAT055690.2	17:72403328-72423026	1731	0	0	0	0	20	0	0	0	0	0	0.446772	0	0	0.148924	#NAME?	0.0127097	0.316685	-
NONHSAT076091.2	2:190624534-190627365	2832	49	36	46	95	99	130	0.562539	0.439182	0.577033	1.33049	1.35175	1.59073	0.526251	1.42432	-1.43645	0.0127021	0.316685	-
NONHSAT137549.2	X:73820671-73850609	16923	18	182	8	110	929	284	0.0345813	0.371555	0.0167936	0.257809	2.12271	0.581554	0.140977	0.987358	-2.80812	0.0127132	0.316685	-
NONHSAT188706.1	20:37881738-37883159	1422	1	0	0	2	5	4	0.0228663	0	0	0.0557983	0.135971	0.0974672	0.00762209	0.0964121	-3.66096	0.0127008	0.316685	-
ENST00000603850	17:35912635-35918010	5376	17	26	23	5	4	15	0.102809	0.16709	0.151986	0.0368867	0.028768	0.0966866	0.140629	0.0541138	1.37782	0.0127376	0.317098	-
ENST00000448049	21:43446601-43453893	3507	10	4	54	0	7	6	0.0927075	0.0394036	0.547008	0	0.0771767	0.0592857	0.226373	0.0454875	2.31516	0.0127904	0.318113	-
ENST00000499966	16:66408524-66412135	2147	22	23	16	8	0	11	0.333154	0.37011	0.26474	0.147788	0	0.177545	0.322668	0.108444	1.5731	0.012802	0.318113	-
ENST00000567997	16:88685133-88687180	2048	222	183	203	435	513	504	3.52433	3.08709	3.52129	8.42443	9.68589	8.52803	3.37757	8.87945	-1.39448	0.0128	0.318113	-
ENST00000417110	16:31059477-31062763	3287	1	7	2	9	15	16	0.00989225	0.0735741	0.0216208	0.108595	0.176456	0.168684	0.035029	0.151245	-2.11026	0.0128424	0.318724	-
ENST00000554894	15:92882888-92892034	556	10	0	2	0	0	0	0.584758	0	0.127819	0	0	0	0.237526	0	Inf	0.0128402	0.318724	-
ENST00000428471	2:239401748-239402355	414	3	1	4	0	0	0	0.235622	0.0834262	0.343235	0	0	0	0.220761	0	Inf	0.0129141	0.318758	-
NONHSAT036986.2	14:55086874-55094615	247	8	7	7	1	2	3	1.05301	0.979102	1.00681	0.160537	0.31315	0.42088	1.01297	0.298189	1.7643	0.0128599	0.318758	-
NONHSAT040751.2	15:22278817-22282844	504	3	1	4	0	0	0	0.193547	0.0685287	0.281943	0	0	0	0.181339	0	Inf	0.0129125	0.318758	-
NONHSAT051729.2	16:22891-25033	1108	14	18	5	0	6	4	0.41082	0.56125	0.160302	0	0.20939	0.125089	0.377457	0.111493	1.75936	0.0128594	0.318758	-
NONHSAT151799.1	1:77728534-77759762	1067	25	17	185	30	12	11	0.76179	0.550446	6.15946	1.11518	0.434873	0.357253	2.49057	0.635769	1.9699	0.0129115	0.318758	-
NONHSAT163910.1	12:98603851-98606372	1907	3	1	4	0	0	0	0.0511523	0.0181114	0.0745145	0	0	0	0.0479261	0	Inf	0.0129148	0.318758	-
NONHSAT170902.1	15:63098315-63099099	669	3	1	4	0	0	0	0.145811	0.051627	0.212405	0	0	0	0.136614	0	Inf	0.0129137	0.318758	-
NONHSAT200826.1	4:186837538-186840357	2820	26	24	29	9	16	6	0.299756	0.29403	0.365335	0.126579	0.219399	0.0737287	0.319707	0.139902	1.19233	0.012868	0.318758	-
NONHSAT208282.1	6:154510888-154522310	1065	5	2	13	1	0	2	0.152656	0.0648933	0.433627	0.0372324	0	0.065086	0.217059	0.0341062	2.66998	0.0128959	0.318758	-
NONHSAT001180.2	1:16646369-16650419	2736	0	7	0	3	34	14	0	0.0883911	0	0.0434933	0.480526	0.17732	0.0294637	0.23378	-2.98814	0.012937	0.318916	-
NONHSAT221003.1	9:91076905-91098548	1787	1	1	0	6	7	2	0.0181958	0.0193276	0	0.133182	0.15146	0.0387894	0.0125078	0.10781	-3.1076	0.0129338	0.318916	-
ENST00000511950	4:119454791-119460244	605	18	4	10	1	1	6	0.967304	0.22841	0.587216	0.0655414	0.0638912	0.343661	0.59431	0.157698	1.91405	0.0129733	0.319449	-
NONHSAT214103.1	7:149498627-149504793	3067	1	0	1	3	7	4	0.0106018	0	0.01158	0.0387994	0.0882487	0.0451902	0.00739394	0.0574128	-2.95696	0.0129745	0.319449	-
ENST00000622120	9:129496009-129503597	355	0	0	0	0	6	4	0	0	0	0	0.653534	0.390418	0	0.347984	#NAME?	0.012986	0.319538	-
NONHSAT083726.2	22:21938293-21943427	3647	0	0	19	0	0	0	0	0	0.185078	0	0	0	0.0616927	0	Inf	0.0130002	0.319693	-
ENST00000499948	12:12979837-12984645	1746	2	0	0	14	9	0	0.0372461	0	0	0.318039	0.199317	0	0.0124154	0.172452	-3.796	0.0130248	0.319972	-
NONHSAT058942.2	18:35714547-35718274	3728	39	68	40	135	163	91	0.340125	0.630178	0.381167	1.43628	1.69069	0.845888	0.45049	1.32429	-1.55565	0.0130353	0.319972	-
NONHSAT173553.1	16:4257189-4262555	1648	131	139	187	69	37	91	2.58443	2.91399	4.03106	1.66062	0.868156	1.91351	3.17649	1.48076	1.10109	0.0130336	0.319972	-
NONHSAT010327.2	1:234959686-234961684	499	3	3	5	1	0	0	0.195486	0.207715	0.355942	0.079464	0	0	0.253048	0.026488	3.256	0.0130691	0.320606	-
ENST00000579125	17:64762687-64781707	1318	4	8	2	7	25	19	0.0986823	0.209694	0.0539207	0.210659	0.733469	0.49956	0.120766	0.481229	-1.99451	0.0130908	0.320944	-
ENST00000505628	4:14235249-14242812	499	0	0	0	4	1	3	0	0	0	0.317936	0.0774633	0.208332	0	0.201244	#NAME?	0.0131161	0.321172	-
NONHSAT199467.1	4:183099262-183208156	675	17	11	18	2	9	5	0.818819	0.563002	0.947354	0.117548	0.515566	0.256702	0.776392	0.296606	1.38824	0.0131157	0.321172	-
ENST00000531702	6:111599875-111602295	2421	10	1	2	11	78	2	0.134294	0.0142662	0.0293546	0.180214	1.24581	0.0286314	0.0593049	0.484884	-3.03142	0.0131325	0.321381	-
ENST00000429901	7:131052444-131108099	565	0	0	0	3	4	1	0	0	0	0.210615	0.273728	0.0613112	0	0.181885	#NAME?	0.0131899	0.32259	-
ENST00000417860	10:87319856-87330952	448	23	2	3	1	2	1	1.66919	0.154267	0.237909	0.0885102	0.172652	0.0773233	0.687123	0.112828	2.60644	0.0132392	0.323001	-
NONHSAT009306.2	1:211639663-211654714	1758	6	5	3	2	0	0	0.110957	0.0982519	0.0606276	0.0451338	0	0	0.0899454	0.0150446	2.5798	0.0132452	0.323001	-
NONHSAT070188.2	2:38539981-38542141	1991	35	41	11	85	66	94	0.57155	0.711447	0.196274	1.69327	1.28181	1.63608	0.49309	1.53705	-1.64024	0.0132467	0.323001	-
NONHSAT142358.2	16:48744248-48745734	1487	7	8	7	1	2	3	0.153045	0.185862	0.167238	0.0266661	0.0520162	0.0699109	0.168715	0.0495311	1.76818	0.0132221	0.323001	-
NONHSAT151103.1	1:10595073-10595279	207	1	1	1	4	5	8	0.157081	0.166852	0.171574	0.766426	0.93406	1.33928	0.165169	1.01326	-2.61698	0.013226	0.323001	-
ENST00000399492	12:6439239-6451502	1094	20	0	0	0	0	0	0.594379	0	0	0	0	0	0.198126	0	Inf	0.0132691	0.323214	-
ENST00000620302	10:73496610-73499663	501	20	31	23	7	13	10	1.29791	2.13773	1.6309	0.554188	1.0034	0.691713	1.68884	0.749767	1.17152	0.0132715	0.323214	-
ENST00000442865	7:29598795-29685255	590	0	0	0	0	4	7	0	0	0	0	0.26213	0.411171	0	0.224433	#NAME?	0.0133061	0.323863	-
NONHSAT222581.1	X:24909367-24909855	489	5	6	5	0	2	1	0.332473	0.423926	0.363221	0	0.158176	0.0708402	0.373206	0.0763388	2.28949	0.0133143	0.323866	-
NONHSAT124030.2	7:149547180-149558778	2914	14	6	11	1	4	4	0.156207	0.0711392	0.134105	0.0136076	0.0530736	0.0475629	0.120484	0.0380814	1.66168	0.013343	0.324368	-
ENST00000548760	12:98512973-98516422	3357	44	52	34	17	19	0	0.426144	0.535156	0.359804	0.20085	0.218858	0	0.440368	0.139903	1.65428	0.0133809	0.324943	-
NONHSAT003302.2	1:53237699-53242834	2143	3	2	19	0	1	2	0.0455191	0.0322498	0.31497	0	0.0180374	0.0323456	0.130913	0.0167943	2.96256	0.0133827	0.324943	-
NONHSAT211883.1	7:30261785-30276869	15085	29	35	23	68	67	84	0.0625032	0.0801585	0.054165	0.17879	0.171743	0.192967	0.0656089	0.181167	-1.46536	0.0134018	0.325212	-
MSTRG.42907.1	9:94523779-94529774	1082	23	23	21	67	52	51	0.691126	0.734405	0.689475	2.45601	1.85835	1.63341	0.705002	1.98259	-1.49169	0.013429	0.325425	-
NONHSAT118738.2	7:1570073-1589625	5808	3	3	5	96	1	2	0.0167954	0.0178461	0.0305811	0.65558	0.00665534	0.0119347	0.0217408	0.224723	-3.36967	0.0134291	0.325425	-
NONHSAT198298.1	4:11434243-11438452	462	5	5	6	1	2	0	0.351903	0.373867	0.4614	0.085828	0.16742	0	0.395723	0.0844161	2.2289	0.0134348	0.325425	-
NONHSAT144698.2	17:352622-357534	1121	2	7	3	0	1	0	0.0580122	0.215734	0.0950788	0	0.0344819	0	0.122942	0.011494	3.41903	0.0134475	0.325538	-
NONHSAT081927.2	21:36005159-36008601	1975	1	0	0	3	2	8	0.0164637	0	0	0.060252	0.0391636	0.14037	0.0054879	0.0799287	-3.86439	0.0134713	0.325917	-
ENST00000553791	14:70275296-70291859	448	20	10	19	9	3	4	1.45145	0.771179	1.50665	0.79677	0.258934	0.309371	1.24309	0.455025	1.44992	0.013538	0.327337	-
NONHSAT085062.2	22:35381143-35386850	339	4	4	2	14	18	5	0.383668	0.407635	0.209639	1.63804	2.05314	0.511133	0.333647	1.40077	-2.06983	0.0135662	0.327624	-
NONHSAT178311.1	18:28147290-28177971	1504	96	92	106	32	50	53	2.07528	2.11334	2.50375	0.843884	1.2855	1.22116	2.23079	1.11685	0.998124	0.0135616	0.327624	-
NONHSAT169637.1	14:92905261-92907482	1874	2	1	1	6	6	7	0.0347021	0.0184303	0.0189519	0.126999	0.123802	0.129451	0.0240281	0.12675	-2.3992	0.0135767	0.327683	-
NONHSAT186198.1	2:201146315-201147366	916	0	1	0	5	2	4	0	0.0377057	0	0.216488	0.0844412	0.151308	0.0125686	0.150746	-3.58422	0.0136168	0.328455	-
ENST00000420293	6:39888874-39897380	440	0	0	0	6	0	4	0	0	0	0.540899	0	0.314996	0	0.285298	#NAME?	0.0136281	0.328532	-
ENST00000608113	2:55617909-55618373	465	1	2	2	2	18	8	0.0699265	0.148627	0.152833	0.170635	1.4968	0.596197	0.123795	0.754545	-2.60765	0.0136399	0.328619	-
ENST00000508458	5:41870030-41872241	1731	1	2	0	4	6	6	0.0187844	0.0399257	0	0.0916524	0.134029	0.120113	0.01957	0.115265	-2.55823	0.0136499	0.328663	-
NONHSAT004455.2	1:92398974-92402057	3084	1	2	1	1	41	1	0.0105434	0.0224097	0.0115162	0.0128575	0.514066	0.0112324	0.0148231	0.179385	-3.59714	0.0136721	0.329001	-
ENST00000511954	11:71794363-71813845	1574	11	3	7	1	0	3	0.227218	0.0658512	0.157994	0.0251922	0	0.0660467	0.150354	0.030413	2.30561	0.0137191	0.329936	-
NONHSAT056481.2	17:81383010-81385363	2237	0	0	3	6	6	5	0	0	0.0476456	0.10639	0.103712	0.0774582	0.0158819	0.0958537	-2.59345	0.0137312	0.330031	-
NONHSAT214113.1	7:149973322-149983395	8729	0	1	2	4	6	6	0	0.00395675	0.00814153	0.0181751	0.0265786	0.0238189	0.00403276	0.0228575	-2.50283	0.0137531	0.330361	-
NONHSAT173685.1	16:21771803-21774236	2434	0	1	0	1	8	4	0	0.01419	0	0.0162911	0.127096	0.0569426	0.00473	0.0667767	-3.81943	0.0137715	0.330605	-
NONHSAT160407.1	11:64245927-64246127	201	6	9	4	1	1	2	0.970458	1.54701	0.706961	0.197276	0.192309	0.344859	1.07481	0.244815	2.13432	0.0137901	0.330856	-
NONHSAT125810.2	8:29281861-29303958	19195	20	13	17	39	45	40	0.033876	0.0233987	0.031462	0.0805861	0.0906525	0.0722145	0.0295789	0.081151	-1.45604	0.0138248	0.33134	-
NONHSAT190914.1	21:34180678-34189920	2253	35	16	25	52	70	76	0.505084	0.245356	0.39419	0.915425	1.2014	1.16897	0.381544	1.09526	-1.52136	0.0138267	0.33134	-
NONHSAT140451.2	16:9141597-9143651	2055	40	34	24	85	75	80	0.632847	0.571607	0.414888	1.64054	1.41124	1.34904	0.539781	1.46694	-1.44236	0.0138533	0.33178	-
ENST00000592884	19:1852382-1853622	500	1	0	0	3	7	2	0.0650317	0	0	0.237995	0.541318	0.138633	0.0216772	0.305982	-3.8192	0.013887	0.332365	-
NONHSAT116219.2	6:169724682-169726784	2103	77	74	62	33	32	33	1.19044	1.21569	1.04734	0.622375	0.588384	0.543779	1.15116	0.584846	0.976956	0.0138942	0.332365	-
NONHSAT220963.1	9:88527514-88534407	1645	61	60	53	22	34	20	1.20563	1.26014	1.14458	0.530454	0.799221	0.421314	1.20345	0.583663	1.04397	0.013926	0.33293	-
ENST00000451140	17:47898274-47941410	1225	3	6	7	2	0	1	0.0796306	0.169224	0.203006	0.0647716	0	0.0282782	0.15062	0.0310166	2.2798	0.0139432	0.333145	-
NONHSAT099658.2	4:186416126-186501058	1783	2	2	1	8	8	5	0.0364732	0.0387613	0.0199191	0.177959	0.173501	0.0971812	0.0317179	0.149547	-2.23723	0.0140453	0.335384	-
NONHSAT098179.2	4:123321536-123321976	441	8	6	3	17	11	24	0.589782	0.470067	0.241685	1.52892	0.964524	1.88593	0.433845	1.45979	-1.75051	0.0140609	0.335559	-
ENST00000624964	11:117611101-117612017	917	12	14	12	25	28	48	0.425471	0.527455	0.464883	1.0813	1.18071	1.81395	0.472603	1.35865	-1.52348	0.0141088	0.336502	-
ENST00000566747	11:76800364-76804555	4192	70	46	63	119	165	151	0.54291	0.379107	0.533891	1.12592	1.52201	1.24826	0.485303	1.29873	-1.42014	0.0141857	0.337937	-
NONHSAT221000.1	9:90973825-90985023	3027	5	7	3	15	18	12	0.0537097	0.0798937	0.0352109	0.196547	0.229935	0.137374	0.0562714	0.187952	-1.73989	0.0141818	0.337937	-
ENST00000429104	10:49972763-49981370	562	51	57	47	29	1	16	2.95043	3.50405	2.97095	2.04663	0.0687797	0.986589	3.14181	1.034	1.60336	0.0142519	0.338495	-
ENST00000562897	17:17011914-17014990	3077	23	17	27	12	4	10	0.243028	0.190876	0.311725	0.15468	0.0502621	0.112625	0.248543	0.105856	1.2314	0.0142366	0.338495	-
NONHSAT007621.2	1:172898145-172914185	1101	42	30	34	91	83	84	1.24027	0.941384	1.09706	3.2782	2.91503	2.64388	1.0929	2.94571	-1.43045	0.0142762	0.338495	-
NONHSAT068733.2	2:3558387-3561750	1046	24	24	28	12	12	8	0.745998	0.7927	0.95095	0.45502	0.443603	0.26504	0.829883	0.387888	1.09727	0.0142725	0.338495	-
NONHSAT168343.1	14:39654848-39663640	1364	3	14	3	2	1	0	0.0715158	0.354601	0.0781402	0.0581709	0.0283389	0	0.168086	0.0288366	2.54323	0.0142241	0.338495	-
NONHSAT202561.1	5:43702706-43705485	1262	3	4	21	1	3	1	0.077296	0.109499	0.591134	0.0314204	0.0919194	0.0274492	0.25931	0.050263	2.36711	0.0142536	0.338495	-
NONHSAT203872.1	5:10285687-10307884	1410	22	28	23	4	8	17	0.507292	0.686066	0.579489	0.112518	0.219399	0.417804	0.590949	0.249907	1.24164	0.0142728	0.338495	-
NONHSAT220409.1	9:137433291-137434406	872	118	86	78	24	54	46	4.39966	3.4073	3.1777	1.09163	2.39459	1.82806	3.66155	1.77143	1.04754	0.0142542	0.338495	-
ENST00000612598	13:100086031-100088848	913	180	118	155	59	64	88	6.40995	4.46518	6.03109	2.56309	2.71056	3.3401	5.63541	2.87125	0.972841	0.0142853	0.338513	-
ENST00000414763	1:30718782-30721723	887	8	11	10	6	0	1	0.293228	0.42844	0.400525	0.268315	0	0.0390539	0.374065	0.102456	1.86828	0.0143322	0.339067	-
ENST00000606839	3:158782547-158783124	578	7	5	5	12	19	17	0.393733	0.298835	0.307292	0.823444	1.27112	1.01921	0.333287	1.03793	-1.63887	0.014329	0.339067	-
NONHSAT055688.2	17:72402953-72592792	2517	4	2	5	0	0	1	0.051674	0.0274578	0.0705661	0	0	0.0137627	0.0498993	0.00458758	3.44321	0.0143339	0.339067	-
ENST00000440816	22:26672814-26776882	591	0	0	0	1	2	5	0	0	0	0.067094	0.130877	0.293188	0	0.16372	#NAME?	0.0143628	0.339128	-
NONHSAT155138.1	10:13672998-13673276	279	3	5	2	10	12	11	0.349633	0.619092	0.254722	1.42167	1.66312	1.36627	0.407816	1.48368	-1.8632	0.0143769	0.339128	-
NONHSAT179831.1	19:46871740-46876104	1927	32	28	34	69	79	82	0.539911	0.501999	0.626809	1.42019	1.58526	1.47462	0.55624	1.49336	-1.42478	0.0143856	0.339128	-
NONHSAT184652.1	2:55288090-55299879	911	15	14	21	9	5	4	0.535351	0.530929	0.818893	0.391826	0.21224	0.152139	0.628391	0.252068	1.31785	0.0143661	0.339128	-
NONHSAT213988.1	7:130944160-131109916	3257	32	21	21	44	66	80	0.319437	0.222755	0.229049	0.535816	0.783571	0.851176	0.257081	0.723521	-1.49281	0.0143775	0.339128	-
NONHSAT221283.1	9:122849455-122851182	470	72	62	68	22	33	37	4.98066	4.55746	5.13983	1.85659	2.71503	2.72809	4.89265	2.43324	1.00774	0.0143868	0.339128	-
NONHSAT062871.2	19:17405694-17415736	2077	79	10	88	28	12	8	1.23663	0.16634	1.50516	0.53469	0.223404	0.133477	0.969378	0.29719	1.70567	0.0144158	0.339612	-
NONHSAT156673.1	10:10733752-10751287	13005	0	0	0	2	0	11	0	0	0	0.00610113	0	0.029311	0	0.011804	#NAME?	0.0144261	0.339657	-
NONHSAT009802.2	1:224434740-224459777	704	0	0	0	0	19	0	0	0	0	0	1.04362	0	0	0.347873	#NAME?	0.0144463	0.339794	-
NONHSAT131612.2	9:63802144-63806025	2818	0	0	0	0	19	0	0	0	0	0	0.26072	0	0	0.0869065	#NAME?	0.0144487	0.339794	-
ENST00000556657	14:49629291-49629890	401	2	8	4	1	1	0	0.162174	0.689219	0.354362	0.0988842	0.0963945	0	0.401918	0.0650929	2.62633	0.0144872	0.3405	-
ENST00000533735	6:149998019-150005144	1883	11	17	7	4	4	3	0.189932	0.31191	0.132067	0.084254	0.082133	0.0552084	0.211303	0.0738651	1.51635	0.0145038	0.340692	-
NONHSAT002735.2	1:42336880-42338148	1269	10	6	7	17	18	30	0.256206	0.163357	0.195967	0.531327	0.548474	0.819235	0.205177	0.633012	-1.62537	0.0145467	0.341385	-
NONHSAT031709.2	12:125055246-125056597	1352	10	4	5	1	1	2	0.240477	0.10221	0.131372	0.0293288	0.0285904	0.0512697	0.15802	0.0363963	2.11824	0.0145502	0.341385	-
NONHSAT160910.1	11:129702425-129704062	855	7	3	4	0	2	0	0.266173	0.121228	0.166198	0	0.0904656	0	0.184533	0.0301552	2.6134	0.0145649	0.34153	-
NONHSAT159398.1	11:73185032-73186966	1935	26	4	14	5	1	5	0.436854	0.0714151	0.257036	0.102482	0.0199763	0.0895473	0.255102	0.0706686	1.85193	0.0145867	0.341645	-
NONHSAT173214.1	16:69341209-69342432	1012	208	161	199	2	93	2	6.68244	5.49636	6.98568	0.0784043	3.55351	0.0684947	6.38816	1.23347	2.37268	0.0145838	0.341645	-
NONHSAT075447.2	2:171244693-171301175	603	9	10	9	18	25	33	0.485256	0.572949	0.530206	1.18399	1.60317	1.89646	0.52947	1.56121	-1.56004	0.0146849	0.343747	-
ENST00000371743	20:49278178-49289260	1008	86	110	120	41	54	52	2.77391	3.77017	4.22918	1.61325	2.07151	1.78769	3.59109	1.82415	0.977197	0.0147703	0.34457	-
ENST00000512128	5:116447547-116449861	479	7	10	6	1	4	1	0.47511	0.721269	0.445024	0.0827819	0.322874	0.0723191	0.547135	0.159325	1.77992	0.0147878	0.34457	-
ENST00000599378	10:13636997-13644980	509	0	0	0	18	0	0	0	0	0	1.40264	0	0	0	0.467548	#NAME?	0.014737	0.34457	-
ENST00000609303	9:128391461-128392016	556	2	2	2	40	2	2	0.116963	0.124301	0.127819	2.85342	0.139115	0.12467	0.123028	1.03907	-3.07823	0.0147884	0.34457	-
MSTRG.43964.1	KI270733.1:127763-128648	740	50	51	47	14	26	26	2.19679	2.38105	2.25632	0.7504	1.3586	1.21754	2.27805	1.10885	1.03874	0.0147385	0.34457	-
NONHSAT010079.2	1:229319280-229319698	334	5	0	0	7	10	8	0.486764	0	0	0.831281	1.15767	0.830035	0.162255	0.939661	-2.53388	0.0147512	0.34457	-
NONHSAT124857.2	8:8232270-8237321	1203	20	36	29	11	5	17	0.540524	1.03389	0.856397	0.362675	0.160724	0.489696	0.810269	0.337698	1.26267	0.0147551	0.34457	-
NONHSAT174766.1	17:2376558-2377481	781	28	22	27	13	9	11	1.16561	0.973179	1.22814	0.660184	0.445591	0.488078	1.12231	0.531284	1.07892	0.0147871	0.34457	-
MSTRG.44668.2	X:71426577-71436971	1436	9	12	15	20	19	91	0.203767	0.288718	0.371087	0.552403	0.511635	2.19601	0.287857	1.08668	-1.9165	0.0148209	0.345129	-
ENST00000563018	9:136108105-136109424	775	1	13	0	0	0	0	0.0419559	0.579533	0	0	0	0	0.207163	0	Inf	0.0148343	0.345242	-
ENST00000447311	6:142526455-142637889	2293	5	1	2	0	0	0	0.0709024	0.0150626	0.0309932	0	0	0	0.0389861	0	Inf	0.0148745	0.345778	-
ENST00000549565	12:56300142-56314788	399	13	11	21	4	7	6	1.05933	0.952447	1.8697	0.39762	0.678343	0.52109	1.29383	0.532351	1.2812	0.0148713	0.345778	-
ENST00000428895	9:42566993-42569310	1479	9	2	0	0	0	0	0.197843	0.0467285	0	0	0	0	0.0815238	0	Inf	0.0149348	0.345985	-
ENST00000535913	20:46013500-46022073	1957	1	0	12	0	0	0	0.0166151	0	0.217832	0	0	0	0.0781491	0	Inf	0.0149117	0.345985	-
NONHSAT014113.2	10:75431647-75438497	212	23	18	19	6	9	10	3.52735	2.93332	3.18387	1.12262	1.64154	1.63466	3.21485	1.46627	1.13259	0.0149217	0.345985	-
NONHSAT125145.2	8:12424722-12425384	663	31	24	11	6	11	8	1.5202	1.25063	0.589414	0.358967	0.641561	0.418147	1.12008	0.472892	1.24402	0.0149297	0.345985	-
NONHSAT174844.1	17:8190148-8192639	695	8	4	3	14	13	17	0.374235	0.198832	0.153357	0.798987	0.723314	0.847632	0.242142	0.789977	-1.70596	0.01491	0.345985	-
NONHSAT175424.1	17:58036999-58045537	8539	2	4	1	9	14	5	0.00761584	0.0161832	0.00415925	0.0418027	0.0633982	0.0202921	0.00931943	0.041831	-2.16626	0.0149174	0.345985	-
ENST00000614912	17:29071124-29071594	471	3	2	1	8	11	5	0.207107	0.146733	0.0754052	0.673674	0.903089	0.367886	0.143082	0.648216	-2.17963	0.0149501	0.346142	-
ENST00000447508	6:135055033-135060550	790	2	10	0	0	0	0	0.0823186	0.437327	0	0	0	0	0.173215	0	Inf	0.0149705	0.346414	-
NONHSAT051814.2	16:638662-641079	2418	4	6	6	0	2	1	0.0537896	0.0857319	0.0881582	0	0.0319885	0.0143262	0.0758933	0.0154382	2.29746	0.0150313	0.347141	-
NONHSAT072203.2	2:88686686-88691498	1749	16	10	7	4	2	4	0.29742	0.197535	0.142185	0.0907091	0.0442242	0.0792443	0.21238	0.0713925	1.5728	0.0150285	0.347141	-
NONHSAT124682.2	8:1761268-1763323	1962	207	255	311	154	102	65	3.43023	4.49024	5.63114	3.11318	2.01027	1.14806	4.5172	2.0905	1.11158	0.0150363	0.347141	-
NONHSAT182501.1	2:118477919-118499819	8179	7	11	19	2	1	8	0.0278247	0.0464637	0.082526	0.00970108	0.00472603	0.0338955	0.0522714	0.0161075	1.69829	0.0150298	0.347141	-
NONHSAT112963.2	6:44450574-44451161	588	7	7	2	22	9	20	0.387037	0.411289	0.120863	1.48401	0.591849	1.17868	0.306397	1.08484	-1.82402	0.0150601	0.347295	-
NONHSAT186487.1	2:236948964-236989922	8419	17	16	16	9	4	5	0.0656495	0.0656596	0.0675135	0.0423985	0.0183699	0.0205813	0.0662742	0.0271166	1.28927	0.015058	0.347295	-
NONHSAT023756.2	11:95067938-95069497	1560	1	1	1	7	2	8	0.0208435	0.02214	0.0227666	0.177979	0.0495821	0.177713	0.0219167	0.135091	-2.62383	0.0150891	0.347566	-
NONHSAT209491.1	6:100530602-100530842	241	2	3	1	9	6	9	0.269841	0.430082	0.147369	1.48113	0.962675	1.29408	0.282431	1.24596	-2.14129	0.0150813	0.347566	-
NONHSAT209063.1	6:38160132-38161018	379	0	1	1	3	5	5	0	0.0911305	0.0937093	0.313978	0.510159	0.457188	0.0616133	0.427108	-2.79329	0.0151173	0.348018	-
ENST00000413077	17:5111932-5114377	474	10	9	17	7	1	2	0.685918	0.656012	1.27408	0.585755	0.0815489	0.146238	0.872002	0.271181	1.68508	0.0151519	0.348429	-
NONHSAT183687.1	2:227951041-227961169	3721	0	2	0	8	4	3	0	0.0185733	0	0.0852729	0.0415632	0.027938	0.00619111	0.0515914	-3.05886	0.0151525	0.348429	-
ENST00000418244	1:63320884-63322436	941	109	112	97	39	46	65	3.76606	4.11206	3.66199	1.64384	1.89025	2.39372	3.8467	1.97594	0.961085	0.0152126	0.348807	-
ENST00000572035	11:76441354-76444656	738	23	24	19	0	7	14	1.01328	1.12353	0.914607	0	0.366746	0.65738	1.01714	0.341375	1.57508	0.0152454	0.348807	-
ENST00000624682	16:15701237-15702118	882	119	118	119	47	57	66	4.38665	4.62212	4.79308	2.11355	2.49896	2.59312	4.60061	2.40188	0.937664	0.0152402	0.348807	-
ENST00000625022	3:126973065-126976426	3362	7	21	17	26	55	51	0.0676912	0.215798	0.179629	0.306736	0.63258	0.525683	0.154373	0.488333	-1.66145	0.0152375	0.348807	-
ENST00000625132	2:242001209-242006013	4805	6	3	2	1	0	0	0.0405956	0.0215713	0.0147903	0.00825235	0	0	0.0256524	0.00275078	3.22118	0.01518	0.348807	-
NONHSAT099557.2	4:184623226-184625761	1904	0	0	0	10	2	0	0	0	0	0.208322	0.040624	0	0	0.0829821	#NAME?	0.0152409	0.348807	-
NONHSAT102316.2	5:78355550-78360514	4737	64	217	84	48	38	58	0.439269	1.58265	0.629959	0.401901	0.310191	0.424299	0.88396	0.378797	1.22256	0.0152543	0.348807	-
NONHSAT102794.2	5:93409393-93581264	3392	1	8	1	0	0	0	0.00958604	0.081479	0.0104705	0	0	0	0.0338452	0	Inf	0.0151894	0.348807	-
NONHSAT183278.1	2:187661536-187664100	2558	1	1	0	7	1	9	0.0127114	0.0135021	0	0.108541	0.0151111	0.12192	0.00873785	0.0818575	-3.22776	0.0152553	0.348807	-
NONHSAT188627.1	20:26009792-26051456	1060	2	5	3	6	13	16	0.0613506	0.16295	0.10055	0.224524	0.474248	0.523078	0.108284	0.407284	-1.91122	0.0152525	0.348807	-
ENST00000359074	20:38446710-38450921	1031	15	4	3	2	1	1	0.47304	0.134033	0.103379	0.0769594	0.0374919	0.0335993	0.236817	0.0493502	2.26265	0.0152784	0.349138	-
ENST00000624124	11:86434924-86437282	2359	3	5	3	13	12	10	0.0413512	0.0732203	0.0451816	0.218569	0.196697	0.146905	0.053251	0.18739	-1.81516	0.0152954	0.349329	-
NONHSAT130769.2	9:33602501-33605293	902	3	7	0	0	0	0	0.108146	0.268113	0	0	0	0	0.12542	0	Inf	0.0153075	0.349408	-
NONHSAT136380.2	X:16576405-16578166	780	2	4	2	9	9	10	0.0833739	0.177165	0.0911121	0.457632	0.446163	0.444293	0.117217	0.449362	-1.9387	0.0153188	0.349468	-
NONHSAT016186.2	10:103582361-103583674	1314	2	2	0	6	6	6	0.0494914	0.0525962	0	0.181123	0.176564	0.158231	0.0340292	0.171972	-2.33733	0.0153841	0.350759	-
NONHSAT013049.2	10:44957733-44959568	1836	28	24	24	12	12	9	0.49583	0.451615	0.464376	0.259232	0.252728	0.169865	0.470607	0.227275	1.05008	0.0154711	0.352545	-
ENST00000446807	10:29409580-29483432	1007	15	32	29	5	16	7	0.484314	1.09786	1.02308	0.196924	0.614405	0.240904	0.868418	0.350744	1.30797	0.0155048	0.353113	-
ENST00000481312	3:64685128-65011468	1970	0	0	0	0	0	20	0	0	0	0	0	0.351808	0	0.117269	#NAME?	0.0158012	0.353849	-
ENST00000590740	17:43160290-43170403	5084	710	388	607	220	292	277	4.54051	2.63667	4.24149	1.71632	2.2209	1.88809	3.80622	1.94177	0.970987	0.0156507	0.353849	-
ENST00000608028	3:99802699-99806058	3360	7	1	5	17	13	12	0.0677315	0.0102793	0.0528616	0.200671	0.149614	0.123759	0.0436241	0.158015	-1.85686	0.0158075	0.353849	-
ENST00000617183	12:120224744-120225421	678	3	2	4	9	10	11	0.143875	0.101934	0.209586	0.526479	0.570297	0.562226	0.151798	0.553001	-1.86512	0.0156076	0.353849	-
ENST00000629037	17:48680889-48704837	961	0	7	3	0	0	0	0	0.251653	0.110909	0	0	0	0.120854	0	Inf	0.0155918	0.353849	-
NONHSAT003609.2	1:61668077-61668751	675	0	0	0	2	3	2	0	0	0	0.117548	0.171855	0.102691	0	0.130698	#NAME?	0.015809	0.353849	-
NONHSAT013823.2	10:70025634-70026234	601	0	0	1	3	3	4	0	0	0.0590946	0.198	0.193015	0.230613	0.0196982	0.207209	-3.39495	0.0157748	0.353849	-
NONHSAT042439.2	15:50852436-50861215	466	0	0	0	2	2	3	0	0	0	0.170269	0.165983	0.223085	0	0.186445	#NAME?	0.015809	0.353849	-
NONHSAT074577.2	2:134866633-134918606	1405	6	9	0	0	1	0	0.138834	0.221316	0	0	0.0275119	0	0.12005	0.00917063	3.71047	0.0157675	0.353849	-
NONHSAT082939.2	21:45288210-45289241	301	3	2	12	0	2	0	0.324078	0.229606	1.41627	0	0.25697	0	0.656652	0.0856568	2.93849	0.015655	0.353849	-
NONHSAT104282.2	5:141922675-141923654	980	6	7	9	2	3	1	0.199043	0.246774	0.326239	0.0809644	0.11837	0.0353478	0.257352	0.0782273	1.718	0.0157257	0.353849	-
NONHSAT121824.2	7:87324282-87345521	1699	10	11	0	2	0	0	0.191363	0.223677	0	0.0467011	0	0	0.138346	0.015567	3.15172	0.0156901	0.353849	-
NONHSAT133432.2	9:96502867-96503530	484	0	0	0	2	2	3	0	0	0	0.163936	0.15981	0.214788	0	0.179512	#NAME?	0.015809	0.353849	-
NONHSAT137161.2	X:53162895-53176582	613	0	0	1	3	3	4	0	0	0.0579378	0.194124	0.189237	0.226098	0.0193126	0.203153	-3.39495	0.0157761	0.353849	-
NONHSAT149591.1	1:111147714-111184649	1608	17	34	25	5	11	14	0.343721	0.730505	0.552308	0.123323	0.264524	0.301708	0.542178	0.229852	1.23806	0.015589	0.353849	-
NONHSAT157509.1	10:112412296-112420934	1192	1	1	10	40	1	44	0.0272784	0.0289752	0.298042	1.33096	0.032428	1.27916	0.118098	0.880848	-2.8989	0.0158176	0.353849	-
NONHSAT168677.1	14:79281172-79525467	244296	1	0	1	5	3	5	0.0001331	0	0.00014538	0.000811732	0.000474843	0.000709279	9.28268e-05	0.000665285	-2.84136	0.0157301	0.353849	-
NONHSAT169170.1	14:30876191-30889669	813	0	0	0	0	0	20	0	0	0	0	0	0.852474	0	0.284158	#NAME?	0.0158077	0.353849	-
NONHSAT172072.1	15:101611820-101613329	473	0	0	0	2	3	2	0	0	0	0.167749	0.245248	0.146547	0	0.186515	#NAME?	0.015809	0.353849	-
NONHSAT172596.1	16:4959761-4961120	1205	0	1	0	3	3	4	0	0.0286626	0	0.0987533	0.0962675	0.115019	0.00955421	0.103347	-3.43521	0.0157313	0.353849	-
NONHSAT178400.1	18:39734270-39774595	1712	29	25	14	10	11	6	0.550736	0.504499	0.290517	0.231686	0.248455	0.121446	0.448584	0.200529	1.16157	0.015612	0.353849	-
NONHSAT182446.1	2:113293729-113294447	719	0	1	1	5	3	5	0	0.0480368	0.0493962	0.275804	0.161338	0.240993	0.0324777	0.226045	-2.79909	0.0157675	0.353849	-
NONHSAT183298.1	2:189928513-189931042	2217	0	0	0	2	3	2	0	0	0	0.0357894	0.052324	0.031266	0	0.0397931	#NAME?	0.015809	0.353849	-
NONHSAT183874.1	2:238554137-238570934	731	0	0	1	3	3	4	0	0	0.0485853	0.162788	0.15869	0.189601	0.0161951	0.170359	-3.39495	0.0157725	0.353849	-
NONHSAT189217.1	20:2461646-2470746	893	21	15	10	37	21	79	0.764576	0.580308	0.397834	1.64334	0.909313	3.06567	0.580906	1.87277	-1.6888	0.0155984	0.353849	-
NONHSAT190702.1	21:15928447-15962885	423	0	0	0	2	2	3	0	0	0	0.187577	0.182856	0.245762	0	0.205399	#NAME?	0.015809	0.353849	-
NONHSAT191563.1	21:43773957-43776398	569	0	0	0	0	0	20	0	0	0	0	0	1.21803	0	0.406011	#NAME?	0.0158056	0.353849	-
NONHSAT198555.1	4:44732058-44771390	290	0	0	0	2	2	3	0	0	0	0.273604	0.266718	0.358474	0	0.299599	#NAME?	0.015809	0.353849	-
NONHSAT212943.1	7:155214216-155217085	1815	4	6	3	19	11	11	0.0716602	0.114215	0.0587236	0.415206	0.234355	0.210021	0.0815328	0.286528	-1.81322	0.0156994	0.353849	-
NONHSAT214174.1	7:155286321-155297568	3812	0	0	0	0	0	20	0	0	0	0	0	0.18181	0	0.0606035	#NAME?	0.0158002	0.353849	-
NONHSAT216888.1	8:28746125-28757307	3253	2	3	3	7	11	10	0.0199913	0.0318629	0.0327646	0.0853514	0.130758	0.106532	0.0282063	0.107547	-1.93088	0.0157591	0.353849	-
NONHSAT216953.1	8:38392864-38393181	318	0	0	0	2	2	3	0	0	0	0.249513	0.243233	0.32691	0	0.273219	#NAME?	0.015809	0.353849	-
NONHSAT096708.2	4:67742525-67743594	1070	10	10	14	26	32	30	0.303855	0.322886	0.464827	0.963782	1.15642	0.971598	0.363856	1.0306	-1.50205	0.0158391	0.354134	-
ENST00000431464	X:136909475-137021618	646	19	11	14	1	10	1	0.956246	0.588276	0.769915	0.0613817	0.598547	0.0536236	0.771479	0.237851	1.69757	0.0158763	0.354697	-
NONHSAT103491.2	5:122832356-122834969	2614	75	6	3	5	7	3	0.932845	0.0793036	0.040774	0.0758618	0.103542	0.0397695	0.350974	0.0730578	2.26426	0.0158818	0.354697	-
ENST00000444361	2:47225794-47239207	561	1	0	0	2	6	3	0.0579605	0	0	0.141435	0.413555	0.185307	0.0193202	0.246766	-3.67496	0.0159069	0.35478	-
NONHSAT009549.2	1:219270003-219304884	2906	3	13	4	15	26	24	0.0335676	0.154555	0.0488985	0.204731	0.345962	0.286199	0.0790072	0.278964	-1.82002	0.0158968	0.35478	-
NONHSAT156800.1	10:26983329-26984424	645	11	7	10	22	26	25	0.554482	0.374943	0.5508	1.35286	1.55871	1.34316	0.493408	1.41824	-1.52325	0.0159119	0.35478	-
ENST00000512301	5:53109877-53114197	611	0	0	0	13	0	1	0	0	0	0.843868	0	0.0566953	0	0.300188	#NAME?	0.0159516	0.355078	-
ENST00000594783	19:56478157-56494327	475	0	0	0	13	0	1	0	0	0	1.08548	0	0.0729281	0	0.386136	#NAME?	0.0159482	0.355078	-
NONHSAT163131.1	12:132171895-132174603	1710	0	0	0	0	7	3	0	0	0	0	0.15828	0.0607938	0	0.0730246	#NAME?	0.0159444	0.355078	-
ENST00000591087	19:45641494-45642789	838	2	8	2	12	15	15	0.0776034	0.329805	0.084806	0.56796	0.692138	0.620271	0.164071	0.62679	-1.93366	0.0159763	0.355431	-
ENST00000499568	11:27506852-27698174	2039	0	0	0	0	4	5	0	0	0	0	0.0758492	0.0849799	0	0.0536097	#NAME?	0.0159959	0.355671	-
NONHSAT066046.2	19:36797518-36804688	1940	0	0	0	0	18	0	0	0	0	0	0.35877	0	0	0.11959	#NAME?	0.016014	0.355681	-
NONHSAT169348.1	14:54850889-54866427	2068	11	7	10	23	26	24	0.172941	0.116943	0.171792	0.441126	0.486154	0.402173	0.153892	0.443151	-1.52588	0.0160064	0.355681	-
NONHSAT191039.1	21:43815397-43822768	7372	115	83	64	165	228	234	0.507184	0.388974	0.308413	0.887726	1.19592	1.09996	0.401524	1.0612	-1.40214	0.0160379	0.355821	-
NONHSAT222737.1	X:56732060-56817561	529	7	7	6	25	12	21	0.430204	0.457161	0.402961	1.87439	0.877144	1.37568	0.430109	1.37574	-1.67744	0.0160379	0.355821	-
NONHSAT219420.1	9:33817231-33899281	844	101	104	91	21	57	52	3.89072	4.25715	3.83033	0.986853	2.61147	2.13506	3.99273	1.91113	1.06295	0.0160504	0.355902	-
NONHSAT121450.2	7:74172301-74174358	2058	50	59	55	120	122	149	0.789906	0.990454	0.949403	2.31269	2.29228	2.50893	0.909921	2.3713	-1.38186	0.0160635	0.355998	-
ENST00000507999	4:2934940-2940504	1360	172	139	139	68	61	86	4.11188	3.53107	3.63087	1.98313	1.73437	2.19132	3.75794	1.96961	0.932037	0.0160965	0.35644	-
NONHSAT052972.2	17:32944469-32950385	1290	3	3	5	10	11	16	0.0756182	0.0803487	0.137686	0.307477	0.329733	0.429816	0.0978843	0.355675	-1.86141	0.016108	0.35644	-
NONHSAT108381.2	6:27400536-27400755	220	1	1	1	1	30	1	0.147799	0.156993	0.161436	0.180239	5.27283	0.157458	0.155409	1.87018	-3.58903	0.0161149	0.35644	-
NONHSAT121112.2	7:65762613-65770811	1239	62	41	62	29	7	28	1.62694	1.14325	1.77769	0.928333	0.218449	0.783126	1.51596	0.643303	1.23666	0.0161188	0.35644	-
ENST00000429443	1:201723294-201737506	1809	0	3	3	10	3	16	0	0.0572968	0.0589183	0.219262	0.0641251	0.306503	0.0387384	0.19663	-2.34365	0.0161311	0.356517	-
NONHSAT131777.2	9:69394306-69398837	1872	1	0	0	3	4	3	0.0173696	0	0	0.0635672	0.0826157	0.0555328	0.00578986	0.0672385	-3.53769	0.0161544	0.356836	-
NONHSAT072102.2	2:86437040-86440713	3674	0	1	0	3	4	3	0	0.00940078	0	0.0323891	0.0420949	0.0282954	0.00313359	0.0342598	-3.45063	0.0161971	0.356999	-
NONHSAT082964.2	21:45483805-45484746	851	340	293	354	162	143	168	12.9898	11.8951	14.7778	7.55036	6.49769	6.84112	13.2209	6.96306	0.925026	0.0161894	0.356999	-
NONHSAT174180.1	16:87241576-87262880	459	0	0	1	3	4	3	0	0	0.0773766	0.259254	0.336942	0.226487	0.0257922	0.274228	-3.41037	0.0161768	0.356999	-
NONHSAT203865.1	5:10070664-10075230	1172	0	1	0	3	4	3	0	0.0294697	0	0.101534	0.131959	0.0887009	0.00982322	0.107398	-3.45063	0.016191	0.356999	-
ENST00000444196	2:174487389-174488156	561	3	2	2	0	0	0	0.173881	0.123193	0.12668	0	0	0	0.141252	0	Inf	0.0162566	0.357767	-
NONHSAT002166.2	1:32193201-32200357	5396	132	101	88	245	224	282	0.795341	0.646661	0.579358	1.80084	1.6052	1.81103	0.673787	1.73902	-1.36791	0.016253	0.357767	-
NONHSAT103600.2	5:126854958-126856550	957	3	2	2	0	0	0	0.101931	0.0722167	0.0742607	0	0	0	0.0828026	0	Inf	0.0162585	0.357767	-
NONHSAT005445.2	1:116461717-116475017	807	2	0	4	16	7	5	0.0805845	0	0.176083	0.786371	0.335389	0.214714	0.0855559	0.445491	-2.38046	0.0162754	0.357944	-
ENST00000507794	4:25160672-25201440	4055	25	46	15	69	77	85	0.200451	0.391915	0.131413	0.674897	0.734265	0.726401	0.24126	0.711854	-1.56099	0.0162982	0.357967	-
ENST00000610389	18:58511598-58512310	713	23	28	18	52	49	72	1.04881	1.35674	0.896864	2.89264	2.65741	3.49937	1.1008	3.01647	-1.45431	0.0163119	0.357967	-
NONHSAT101238.2	5:42950861-42960547	8436	205	210	218	93	96	117	0.790077	0.860026	0.918025	0.437246	0.440037	0.480617	0.856042	0.452633	0.91934	0.0163072	0.357967	-
NONHSAT204714.1	5:134526289-134528428	655	7	5	6	2	2	0	0.347447	0.263705	0.325445	0.121138	0.118089	0	0.312199	0.0797421	1.96905	0.0162912	0.357967	-
NONHSAT105840.2	5:180829959-180835725	2873	5	4	0	0	0	0	0.0565886	0.048099	0	0	0	0	0.0348959	0	Inf	0.0163622	0.358875	-
NONHSAT104165.2	5:140163768-140174023	4874	12	0	1	0	0	0	0.0800486	0	0.0072868	0	0	0	0.0291118	0	Inf	0.0163877	0.359239	-
ENST00000588097	17:44299574-44315315	5203	147	130	83	45	13	78	0.918579	0.863215	0.566705	0.343034	0.0966179	0.519501	0.782833	0.319718	1.29191	0.016403	0.359381	-
NONHSAT068362.2	19:58314670-58327268	813	23	29	24	8	12	13	0.919801	1.23234	1.0487	0.390284	0.570737	0.554127	1.06695	0.505049	1.07899	0.0164707	0.360667	-
NONHSAT148519.1	1:22789877-22793441	3565	15	15	7	37	27	32	0.136804	0.145362	0.0697566	0.411642	0.292853	0.311059	0.117307	0.338518	-1.52894	0.0165296	0.361677	-
NONHSAT155898.1	10:94563287-94563667	381	11	8	6	1	3	3	0.938691	0.725398	0.559492	0.104075	0.304468	0.272854	0.741194	0.227132	1.70632	0.0165347	0.361677	-
NONHSAT056996.2	18:3466308-3478941	380	0	0	0	4	0	5	0	0	0	0.417501	0	0.455984	0	0.291162	#NAME?	0.0165943	0.362427	-
NONHSAT144554.2	16:89580106-89581355	972	0	1	1	6	0	15	0	0.0355334	0.0365389	0.244851	0	0.534761	0.0240241	0.259871	-3.43524	0.0166111	0.362427	-
NONHSAT177438.1	18:10589298-10594007	1303	6	6	8	18	18	20	0.149702	0.159094	0.218111	0.547925	0.534163	0.531897	0.175636	0.537995	-1.61501	0.0166139	0.362427	-
NONHSAT195963.1	3:93896639-93973867	1018	120	72	57	25	54	18	3.83252	2.44351	1.98914	0.974022	2.05116	0.61275	2.75505	1.21264	1.18392	0.0166027	0.362427	-
NONHSAT203401.1	5:149371010-149376493	1504	4	3	3	7	10	16	0.0864783	0.0689161	0.0708666	0.184606	0.257089	0.368659	0.0754203	0.270118	-1.84056	0.0165869	0.362427	-
ENST00000428791	1:44759124-44775810	580	0	0	0	0	5	4	0	0	0	0	0.333363	0.238963	0	0.190775	#NAME?	0.0166322	0.362436	-
ENST00000489959	19:43211791-43248646	1721	2029	2319	1811	980	991	1010	38.3313	46.5532	37.3829	22.5853	22.2662	20.3371	40.7558	21.7295	0.907348	0.0166268	0.362436	-
ENST00000449051	4:190021407-190022665	1259	3	4	6	10	18	14	0.0774801	0.10976	0.169314	0.315048	0.552831	0.385343	0.118852	0.417741	-1.81345	0.0166469	0.36256	-
NONHSAT060173.2	19:786650-787037	388	0	0	0	3	2	2	0	0	0	0.306695	0.199351	0.178651	0	0.228232	#NAME?	0.01671	0.363253	-
NONHSAT123092.2	7:124929919-125020481	353	0	0	0	3	2	2	0	0	0	0.337104	0.219116	0.196364	0	0.250862	#NAME?	0.0167084	0.363253	-
NONHSAT182026.1	2:74248401-74253731	4853	0	0	0	3	2	2	0	0	0	0.0245204	0.0159382	0.0142833	0	0.0182473	#NAME?	0.016713	0.363253	-
NONHSAT196108.1	3:112948281-112961057	1120	0	0	0	3	2	2	0	0	0	0.106248	0.0690608	0.0618898	0	0.0790662	#NAME?	0.0167147	0.363253	-
ENST00000540725	11:62851988-62855746	1374	92	109	87	44	47	46	2.17697	2.74075	2.24942	1.27013	1.32269	1.16017	2.38905	1.251	0.933358	0.0167467	0.363603	-
NONHSAT011648.2	10:18652236-18655023	1615	2	3	2	0	0	0	0.0402673	0.0641795	0.0440046	0	0	0	0.0494838	0	Inf	0.0167488	0.363603	-
NONHSAT138565.2	X:132218622-132432811	3307	81	73	63	20	39	40	0.796347	0.762634	0.676768	0.23987	0.456023	0.419159	0.74525	0.371684	1.00365	0.0167638	0.363733	-
ENST00000562077	16:70315640-70346747	1471	14	19	20	1	0	13	0.309442	0.446253	0.483002	0.0269562	0	0.306258	0.412899	0.111071	1.8943	0.0168178	0.363979	-
ENST00000562242	8:10433672-10438312	4641	67	61	46	127	163	120	0.469374	0.454098	0.352113	1.08536	1.35809	0.896022	0.425195	1.11316	-1.38846	0.0169344	0.363979	-
ENST00000562848	12:54019910-54022589	2680	1	3	3	6	7	14	0.0121328	0.0386753	0.0397699	0.0888043	0.100992	0.181025	0.0301927	0.123607	-2.03349	0.0168676	0.363979	-
ENST00000564771	1:111431046-111433068	2023	131	85	97	231	235	264	2.10536	1.45162	1.70338	4.52895	4.49184	4.52226	1.75345	4.51435	-1.36432	0.0169555	0.363979	-
ENST00000565617	8:101166805-101169629	2825	79	63	73	164	155	181	0.909199	0.770458	0.917995	2.30253	2.12161	2.22028	0.865884	2.21481	-1.35494	0.0168398	0.363979	-
ENST00000588197	18:12442972-12447798	739	17	8	13	5	0	7	0.747907	0.373987	0.624916	0.268339	0	0.328269	0.58227	0.198869	1.54987	0.0169063	0.363979	-
ENST00000600643	19:23399233-23416071	2387	114	52	96	26	51	36	1.55276	0.752625	1.42875	0.432026	0.826175	0.522633	1.24471	0.593611	1.06822	0.0168485	0.363979	-
ENST00000601948	18:42159283-42226104	795	7	3	6	1	0	2	0.286261	0.130377	0.268134	0.0498774	0	0.0871907	0.228258	0.0456894	2.32073	0.016887	0.363979	-
ENST00000623515	2:43227210-43228855	1646	53	40	58	25	23	20	1.04689	0.839582	1.2518	0.602402	0.540319	0.421058	1.04609	0.52126	1.00493	0.0167989	0.363979	-
NONHSAT013389.2	10:50627023-50629259	993	1	1	1	12	7	1	0.032745	0.0347819	0.0357662	0.479306	0.272567	0.034885	0.0344311	0.262253	-2.92917	0.0168207	0.363979	-
NONHSAT028251.2	12:51269951-51271360	689	1	0	0	0	30	0	0.0471928	0	0	0	1.68363	0	0.0157309	0.561211	-5.15687	0.0168093	0.363979	-
NONHSAT059432.2	18:57035313-57036569	600	0	0	0	4	5	0	0	0	0	0.264417	0.322251	0	0	0.195556	#NAME?	0.0169505	0.363979	-
NONHSAT107035.2	6:3255116-3258173	965	2	2	3	0	0	0	0.0673903	0.071618	0.110449	0	0	0	0.0831525	0	Inf	0.0169482	0.363979	-
NONHSAT153188.1	1:235131652-235154943	816	18	0	0	0	0	0	0.71718	0	0	0	0	0	0.23906	0	Inf	0.0168815	0.363979	-
NONHSAT159497.1	11:86800619-86951831	1245	0	0	0	4	5	0	0	0	0	0.12743	0.155302	0	0	0.0942438	#NAME?	0.0169521	0.363979	-
NONHSAT168695.1	14:82621499-82635406	13908	2	2	3	0	0	0	0.00467585	0.00496918	0.00766345	0	0	0	0.00576949	0	Inf	0.016943	0.363979	-
NONHSAT183231.1	2:181101933-181399560	3020	0	0	2	4	4	5	0	0	0.0235323	0.0525332	0.0512108	0.0573755	0.00784409	0.0537065	-2.77542	0.0169408	0.363979	-
NONHSAT196400.1	3:149656876-149658010	680	305	342	272	149	42	179	14.5829	17.3759	14.21	8.69075	2.38834	9.12203	15.3896	6.73371	1.19248	0.016814	0.363979	-
NONHSAT213709.1	7:92241122-92245859	835	2	2	3	0	0	0	0.0778822	0.0827682	0.127645	0	0	0	0.0960984	0	Inf	0.0169464	0.363979	-
NONHSAT223532.1	X:119619322-119629501	959	8	6	22	3	2	6	0.271213	0.216162	0.814977	0.124085	0.080655	0.216804	0.434118	0.140515	1.62737	0.0168314	0.363979	-
NONHSAT173611.1	16:12569135-12573004	2751	0	1	0	0	10	6	0	0.0125549	0	0	0.140553	0.0755779	0.00418496	0.0720436	-4.10559	0.0170089	0.364738	-
NONHSAT176670.1	17:81911941-81913820	721	2	2	2	33	2	3	0.0901965	0.0958549	0.0985679	1.81533	0.107279	0.144185	0.0948731	0.688932	-2.86029	0.0170086	0.364738	-
NONHSAT096222.2	4:44016883-44020757	1187	0	0	6	15	16	5	0	0	0.179584	0.50122	0.521235	0.145976	0.0598614	0.389477	-2.70184	0.0170384	0.365177	-
ENST00000624270	17:80147250-80148596	1347	0	0	0	2	5	1	0	0	0	0.0589051	0.143542	0.025717	0	0.0760545	#NAME?	0.0170526	0.365288	-
NONHSAT107385.2	6:4301215-4304811	3597	2	1	4	11	9	6	0.0180794	0.00960202	0.0395049	0.121295	0.0967492	0.0578023	0.0223954	0.0919489	-2.03763	0.0171145	0.36642	-
ENST00000617009	22:42132031-42135239	630	7	1	1	0	0	0	0.361235	0.0548229	0.0563744	0	0	0	0.157477	0	Inf	0.0171413	0.366594	-
NONHSAT125003.2	8:10486807-10489434	2628	45	34	41	92	104	87	0.556728	0.446976	0.55424	1.38849	1.53024	1.14721	0.519315	1.35531	-1.38395	0.0171447	0.366594	-
NONHSAT191590.1	21:44934726-44939913	1100	68	71	58	32	31	28	2.00986	2.22996	1.87314	1.15382	1.08974	0.882084	2.03765	1.04188	0.967716	0.0171499	0.366594	-
ENST00000488861	3:69999577-70013867	513	0	0	0	5	4	0	0	0	0	0.386555	0.301475	0	0	0.229343	#NAME?	0.0172193	0.367689	-
NONHSAT219745.1	9:85941285-86016650	2224	104	100	93	46	3	46	1.52038	1.55344	1.48554	0.820368	0.0521593	0.716759	1.51978	0.529762	1.52045	0.0172141	0.367689	-
NONHSAT018086.2	11:12979614-12989548	1559	289	126	369	61	147	112	6.02704	2.79225	8.40845	1.5519	3.64605	2.48955	5.74258	2.5625	1.16415	0.0172387	0.367908	-
NONHSAT078877.2	20:19757731-19809237	399	0	0	0	1	1	7	0	0	0	0.0993798	0.0968777	0.607997	0	0.268085	#NAME?	0.0172914	0.368644	-
NONHSAT178275.1	18:22637625-22640997	480	0	0	0	1	1	7	0	0	0	0.0826095	0.0805296	0.505397	0	0.222845	#NAME?	0.0172826	0.368644	-
NONHSAT220838.1	9:73090488-73112261	1966	1	1	1	6	4	5	0.0165391	0.0175679	0.018065	0.121056	0.0786656	0.0881353	0.0173907	0.0959522	-2.464	0.0173041	0.368718	-
NONHSAT139130.2	X:154020403-154021719	1317	16	23	22	3	11	10	0.394979	0.603361	0.593442	0.0903551	0.322973	0.263135	0.530594	0.225487	1.23456	0.0173335	0.36915	-
NONHSAT096369.2	4:52712258-52714311	1224	12	13	63	12	8	6	0.318756	0.366943	1.82849	0.388849	0.252739	0.169865	0.838062	0.270484	1.63151	0.0173779	0.369901	-
NONHSAT053671.2	17:41975164-41977731	2568	1	1	6	1	1	101	0.0126619	0.0134496	0.0830088	0.015441	0.0150523	1.36294	0.0363734	0.464476	-3.67465	0.0174194	0.370589	-
ENST00000568911	18:80062752-80070758	5187	6	45	35	123	88	72	0.0376059	0.299726	0.23971	0.940525	0.656025	0.48102	0.192347	0.692523	-1.84815	0.0174529	0.371107	-
NONHSAT179381.1	19:5144332-5153046	2006	37	85	23	14	20	22	0.599678	1.46392	0.407318	0.276818	0.385524	0.380049	0.82364	0.347464	1.24515	0.0174659	0.371187	-
ENST00000533812	11:130844191-130865561	2203	3	9	1	18	13	13	0.0442794	0.141148	0.0161216	0.324079	0.22819	0.204496	0.0671831	0.252255	-1.90871	0.0174822	0.371338	-
NONHSAT196615.1	3:179588955-179604298	890	87	27	14	15	12	16	3.17822	1.04811	0.558837	0.668481	0.521359	0.622992	1.59505	0.604277	1.40032	0.0175139	0.371816	-
NONHSAT207518.1	6:77542869-77597291	3099	8	6	8	24	20	16	0.0839283	0.0668925	0.0917064	0.307164	0.249552	0.178917	0.0808424	0.245211	-1.60084	0.017579	0.373001	-
ENST00000588275	19:14333743-14343916	768	20	20	13	45	32	54	0.846681	0.899708	0.601319	2.32397	1.61116	2.43659	0.782569	2.12391	-1.44043	0.017607	0.373203	-
NONHSAT034483.2	13:79415309-79425242	3368	0	10	0	30	56	1	0	0.10258	0	0.353295	0.642942	0.0102853	0.0341932	0.335507	-3.29456	0.0175991	0.373203	-
NONHSAT151052.1	1:6292700-6294279	788	12	12	8	4	4	3	0.495123	0.526141	0.360658	0.201333	0.196265	0.131926	0.460641	0.176508	1.38391	0.017647	0.373855	-
ENST00000453010	9:113113073-113119846	5625	522	361	433	81	245	246	3.01718	2.21725	2.73464	0.571139	1.68421	1.51552	2.65635	1.25696	1.07951	0.0176845	0.37431	-
NONHSAT060807.2	19:7087052-7087968	917	3	43	3	3	3	3	0.106377	1.62007	0.11623	0.129768	0.126502	0.113367	0.614225	0.123212	2.31762	0.017687	0.37431	-
NONHSAT220463.1	9:5436158-5437952	701	5	10	7	1	2	3	0.231925	0.49285	0.354754	0.0565657	0.11034	0.148299	0.359843	0.105068	1.77604	0.017733	0.375087	-
NONHSAT055315.2	17:64780390-64785352	891	17	9	18	9	0	3	0.620318	0.348989	0.717692	0.400621	0	0.116675	0.562333	0.172432	1.7054	0.0177545	0.375345	-
NONHSAT216187.1	8:102656074-102687220	2619	13	12	3	0	0	6	0.161387	0.158304	0.0406962	0	0	0.0793871	0.120129	0.0264624	2.18257	0.0177688	0.37545	-
ENST00000551146	12:49828593-49832466	813	9	7	7	2	3	2	0.359913	0.297464	0.305882	0.0975955	0.142684	0.0852603	0.321087	0.108513	1.56509	0.0178174	0.375889	-
NONHSAT022219.2	11:65806896-65818133	762	23	21	16	6	3	14	0.981362	0.952119	0.745927	0.31233	0.152234	0.636675	0.893136	0.36708	1.28279	0.0178111	0.375889	-
NONHSAT075595.2	2:175051859-175060971	1343	10	7	7	19	25	20	0.242089	0.180073	0.185169	0.561131	0.719816	0.516055	0.202444	0.599	-1.56504	0.0178068	0.375889	-
ENST00000604369	X:53094148-53167014	443	14	34	9	10	5	1	1.02751	2.65159	0.721702	0.895363	0.436457	0.078196	1.46693	0.470005	1.64206	0.0178345	0.376051	-
ENST00000446451	7:130840204-130843725	1723	2	3	1	7	7	9	0.0377433	0.0601566	0.0206128	0.161142	0.157086	0.181005	0.0395042	0.166411	-2.07467	0.0178789	0.376285	-
NONHSAT030422.2	12:104367027-104369325	926	9	5	7	21	18	18	0.315993	0.18653	0.268556	0.899464	0.751635	0.673628	0.257026	0.774909	-1.59211	0.0178918	0.376285	-
NONHSAT129752.2	8:144435168-144439893	1431	0	5	4	0	0	0	0	0.120704	0.0993006	0	0	0	0.0733347	0	Inf	0.0178898	0.376285	-
NONHSAT139228.2	X:155235685-155239644	1556	77	73	48	43	20	17	1.60893	1.62084	1.09588	1.09608	0.497019	0.378601	1.44188	0.657234	1.13348	0.0178922	0.376285	-
NONHSAT184915.1	2:70049610-70086257	1586	10	11	10	18	35	29	0.204997	0.239613	0.224001	0.450155	0.853325	0.63365	0.22287	0.64571	-1.53468	0.017875	0.376285	-
NONHSAT113631.2	6:75723953-75724949	997	5	2	0	12	7	9	0.163068	0.0693194	0	0.477383	0.271473	0.312811	0.0774626	0.353889	-2.19173	0.0179021	0.376298	-
NONHSAT099637.2	4:186104131-186108202	4072	2	1	0	5	5	5	0.0159704	0.00848194	0	0.0486991	0.0474829	0.0425526	0.0081508	0.0462449	-2.50428	0.017922	0.37652	-
NONHSAT221288.1	9:123125425-123136494	673	16	69	10	6	15	7	0.772938	3.54211	0.527884	0.353634	0.86183	0.360462	1.61431	0.525308	1.61968	0.0179719	0.377373	-
ENST00000623989	21:6318495-6321717	767	25	30	33	15	13	11	1.05975	1.35132	1.52848	0.775683	0.655415	0.496987	1.31318	0.642695	1.03086	0.0179829	0.377407	-
NONHSAT156726.1	10:17214239-17229985	1875	42	26	50	5	29	5	0.728284	0.47908	0.947337	0.105762	0.598063	0.0924128	0.718234	0.265413	1.43622	0.0180089	0.377719	-
NONHSAT208996.1	6:32120823-32127181	517	92	86	125	51	27	59	5.78561	5.74694	8.58922	3.91257	2.01938	3.9547	6.70726	3.29555	1.0252	0.0180164	0.377719	-
ENST00000417636	1:585989-588453	842	6	3	0	0	0	0	0.231665	0.1231	0	0	0	0	0.118255	0	Inf	0.018126	0.378966	-
ENST00000556354	14:23511760-23559160	931	0	0	0	0	3	6	0	0	0	0	0.1246	0.223324	0	0.115975	#NAME?	0.0181102	0.378966	-
NONHSAT033770.2	13:49951876-49952521	646	1	3	3	6	8	12	0.0503341	0.160449	0.16499	0.368414	0.478874	0.643699	0.125257	0.496996	-1.98834	0.0181504	0.378966	-
NONHSAT072620.2	2:97283935-97291878	804	0	4	5	0	0	0	0	0.171876	0.220914	0	0	0	0.13093	0	Inf	0.0181285	0.378966	-
NONHSAT178464.1	18:47999676-48008321	8646	0	0	0	0	3	6	0	0	0	0	0.0134169	0.0240475	0	0.0124881	#NAME?	0.0181082	0.378966	-
NONHSAT180554.1	19:52388840-52397757	1321	25	47	30	85	72	99	0.615314	1.22921	0.806784	2.55209	2.10757	2.59705	0.88377	2.4189	-1.45261	0.018102	0.378966	-
NONHSAT182105.1	2:84941212-84945799	4588	4	5	4	6	14	23	0.0283486	0.0376475	0.0309719	0.0518735	0.117994	0.173718	0.0323227	0.114529	-1.82509	0.0181604	0.378966	-
NONHSAT212022.1	7:44949547-44953205	2149	0	0	0	1	3	3	0	0	0	0.0184516	0.0539797	0.0483748	0	0.0402687	#NAME?	0.0181355	0.378966	-
NONHSAT212686.1	7:128861681-128865430	1358	33	24	24	9	13	14	0.790076	0.610578	0.627831	0.262852	0.370179	0.357251	0.676162	0.330094	1.03449	0.0181563	0.378966	-
ENST00000342584	5:470510-473098	1876	34	21	16	6	9	14	0.589253	0.386735	0.302983	0.126863	0.185505	0.258607	0.426324	0.190325	1.16348	0.0181735	0.379044	-
NONHSAT037719.2	14:73568238-73569833	1596	373	347	349	146	183	196	7.59851	7.51148	7.76833	3.62829	4.43375	4.25571	7.62611	4.10592	0.893242	0.0181835	0.379055	-
NONHSAT221513.1	9:137221433-137222511	903	6	4	12	0	3	2	0.216015	0.153032	0.47209	0	0.128463	0.0767626	0.280379	0.0684086	2.03513	0.0182161	0.379539	-
ENST00000625353	6:136049017-136094200	811	62	183	50	42	36	37	2.48555	7.79577	2.19021	2.05407	1.71648	1.58101	4.15717	1.78385	1.22061	0.0182268	0.379568	-
ENST00000439070	7:116416117-116465276	699	7	3	4	20	9	14	0.325576	0.148283	0.203289	1.13484	0.497864	0.694058	0.225716	0.775586	-1.78078	0.0182483	0.379818	-
ENST00000507248	4:108538190-108620397	3713	0	0	4	5	7	9	0	0	0.0382707	0.0534077	0.0728949	0.0839947	0.0127569	0.0700991	-2.45812	0.018293	0.380554	-
NONHSAT026314.2	12:8235230-8242875	712	3	4	6	1	1	0	0.137005	0.194085	0.299391	0.0556918	0.0542896	0	0.21016	0.0366605	2.51919	0.0183029	0.380563	-
NONHSAT107038.2	6:3258762-3262035	2429	163	115	128	57	71	68	2.18178	1.63569	1.87205	0.930735	1.13028	0.970132	1.89651	1.01038	0.908446	0.018315	0.380617	-
ENST00000574976	16:11380859-11381118	260	0	1	1	7	1	7	0	0.13284	0.136599	1.06788	0.14867	0.933041	0.0898132	0.716529	-2.99603	0.0184242	0.382214	-
ENST00000622994	19:36114362-36115146	785	5	10	7	3	1	2	0.207107	0.440112	0.316793	0.151589	0.049241	0.0883014	0.321337	0.0963773	1.73732	0.0184486	0.382214	-
NONHSAT004550.2	1:93847152-93851602	4451	0	0	0	0	17	0	0	0	0	0	0.147688	0	0	0.0492294	#NAME?	0.0184342	0.382214	-
NONHSAT024932.2	11:125094370-125111763	3651	0	0	0	0	17	0	0	0	0	0	0.180049	0	0	0.0600164	#NAME?	0.0184389	0.382214	-
NONHSAT037015.2	14:55576157-55580092	1512	7	12	1	22	18	22	0.150514	0.274206	0.0234893	0.577114	0.460327	0.504218	0.149403	0.513886	-1.78224	0.018413	0.382214	-
NONHSAT083019.2	21:46135130-46135752	529	3	3	2	8	8	11	0.1844	0.195935	0.134343	0.599812	0.584788	0.720584	0.171559	0.635061	-1.88819	0.0184484	0.382214	-
NONHSAT081842.2	21:33931554-33977774	7274	0	1	6	8	17	9	0	0.00474821	0.0293053	0.0436212	0.0903711	0.0428749	0.0113512	0.0589558	-2.37679	0.0184717	0.382482	-
NONHSAT198737.1	4:76586283-76731780	1296	4	2	6	15	9	16	0.100358	0.0533267	0.16448	0.459065	0.268524	0.427826	0.106055	0.385139	-1.86057	0.0184805	0.382482	-
NONHSAT211638.1	7:7640780-7879216	2187	51	13	28	185	52	53	0.758181	0.205367	0.454821	3.3551	0.919402	0.839794	0.47279	1.70477	-1.8503	0.0185139	0.382979	-
NONHSAT035387.2	13:113864940-113866563	1521	13	23	8	0	0	10	0.277891	0.522437	0.18685	0	0	0.227842	0.329059	0.0759474	2.11527	0.0185481	0.383489	-
NONHSAT166115.1	13:90880062-90885198	4726	39	18	11	47	60	71	0.2683	0.131584	0.0826876	0.394446	0.49092	0.520611	0.160857	0.468659	-1.54276	0.0185714	0.383774	-
NONHSAT157568.1	10:118040301-118046886	1341	62	51	32	9	28	24	1.50319	1.31393	0.84772	0.266184	0.807393	0.620205	1.22161	0.564594	1.1135	0.0185823	0.383804	-
ENST00000616682	16:54290965-54292422	1458	33	28	33	16	12	15	0.735887	0.663479	0.804077	0.435254	0.31825	0.356507	0.734481	0.370004	0.989185	0.018641	0.384819	-
NONHSAT158818.1	11:9428789-9428989	201	31	5	3	2	3	3	5.01439	0.859337	0.530265	0.394752	0.577126	0.517201	2.13466	0.49636	2.10455	0.0186576	0.384965	-
NONHSAT022115.2	11:65424331-65426526	1988	0	0	0	17	0	0	0	0	0	0.339162	0	0	0	0.113054	#NAME?	0.0186864	0.385088	-
NONHSAT033895.2	13:51319884-51324969	540	4	5	2	10	10	14	0.240858	0.319864	0.131606	0.734529	0.716039	0.898419	0.230776	0.782996	-1.76251	0.0186784	0.385088	-
NONHSAT196371.1	3:146168912-146181963	6915	0	0	0	17	0	0	0	0	0	0.0975059	0	0	0	0.032502	#NAME?	0.0186922	0.385088	-
ENST00000421315	6:73268051-73291340	3362	42	16	36	8	14	17	0.406167	0.164422	0.380396	0.0943785	0.161022	0.175224	0.316995	0.143542	1.14299	0.0187376	0.385231	-
ENST00000432267	2:96239713-96242621	1721	2	2	2	42	1	2	0.0377871	0.0401577	0.0412943	0.967953	0.0224603	0.0402769	0.0397464	0.343564	-3.11168	0.0187193	0.385231	-
ENST00000445759	X:119466424-119469098	1616	0	0	16	0	0	0	0	0	0.351731	0	0	0	0.117244	0	Inf	0.0187729	0.385231	-
ENST00000448463	21:14027451-14089046	780	8	0	6	0	1	0	0.333453	0	0.27329	0	0.0495567	0	0.202248	0.0165189	3.61394	0.0187938	0.385231	-
ENST00000484500	3:125916624-125928595	988	11	0	4	0	1	0	0.361985	0	0.143825	0	0.0391237	0	0.168603	0.0130412	3.69248	0.0187282	0.385231	-
ENST00000500148	5:81237565-81301544	2224	37	12	36	4	14	13	0.540896	0.186421	0.575041	0.0713355	0.243416	0.202565	0.43412	0.172439	1.33201	0.0188422	0.385231	-
ENST00000507997	5:96050115-96215519	704	8	0	2	0	0	0	0.369451	0	0.100948	0	0	0	0.1568	0	Inf	0.0188077	0.385231	-
ENST00000604342	2:69251818-69252364	547	0	0	0	3	1	3	0	0	0	0.217546	0.0706658	0.19005	0	0.159421	#NAME?	0.018838	0.385231	-
NONHSAT000532.2	1:3735984-3747373	4690	118	130	39	38	48	29	0.818018	0.957635	0.295411	0.321364	0.395752	0.214279	0.690355	0.310465	1.15291	0.0188249	0.385231	-
NONHSAT071632.2	2:73753968-73761629	7073	0	0	0	3	1	3	0	0	0	0.0168242	0.00546504	0.0146978	0	0.012329	#NAME?	0.0188362	0.385231	-
NONHSAT112719.2	6:41138601-41140029	1016	1	5	4	18	11	8	0.0320038	0.170007	0.139861	0.702703	0.418657	0.272866	0.113957	0.464742	-2.02794	0.0187504	0.385231	-
NONHSAT149380.1	1:94700616-94735857	951	0	0	0	3	1	3	0	0	0	0.125129	0.0406458	0.109314	0	0.0916962	#NAME?	0.0188377	0.385231	-
NONHSAT168568.1	14:64747651-64750330	1937	12	21	35	5	14	1	0.201423	0.374556	0.641908	0.102376	0.279482	0.0178838	0.405962	0.133247	1.60724	0.018797	0.385231	-
NONHSAT172666.1	16:11188279-11189764	1486	6	6	4	12	14	19	0.131266	0.139502	0.0956253	0.32029	0.364305	0.443082	0.122131	0.375892	-1.62189	0.0187246	0.385231	-
NONHSAT196553.1	3:171228165-171460393	510	4	33	28	2	12	1	0.255026	2.23552	1.95038	0.155579	0.909822	0.0679232	1.48031	0.377775	1.9703	0.0187677	0.385231	-
ENST00000426615	2:176177717-176179008	1121	13	4	5	0	4	0	0.37705	0.123272	0.158443	0	0.137963	0	0.219588	0.0459877	2.25548	0.0188952	0.386066	-
NONHSAT160443.1	11:66276780-66277493	589	1	0	0	2	3	5	0.0552051	0	0	0.134712	0.196948	0.294184	0.0184017	0.208614	-3.50293	0.0189044	0.386066	-
NONHSAT219510.1	9:40316376-40319215	2840	1	0	2	4	5	6	0.0114492	0	0.0250238	0.0558628	0.0680811	0.0732095	0.0121577	0.0657178	-2.43442	0.0189118	0.386066	-
NONHSAT185333.1	2:110211529-110212521	401	63	2	8	6	5	3	5.10798	0.172348	0.708724	0.593505	0.482171	0.259246	1.99635	0.444974	2.16557	0.0189275	0.386191	-
NONHSAT143360.2	16:69486011-69486560	550	3	0	0	6	4	6	0.177359	0	0	0.432719	0.281194	0.378027	0.0591197	0.36398	-2.62215	0.0189488	0.386432	-
NONHSAT024251.2	11:113689333-113786786	494	8	8	4	0	4	0	0.526505	0.559467	0.28765	0	0.31307	0	0.457874	0.104357	2.13343	0.019019	0.387667	-
NONHSAT208080.1	6:136289922-136292815	723	2	1	0	7	6	3	0.089947	0.047771	0	0.384022	0.320892	0.143786	0.045906	0.2829	-2.62354	0.019063	0.388367	-
ENST00000597288	2:219645090-219645631	542	3	2	2	14	9	4	0.179977	0.127512	0.131121	1.02453	0.642079	0.255716	0.146203	0.640776	-2.13184	0.0191155	0.388539	-
NONHSAT034393.2	13:76999256-77002128	1435	3	5	6	5	23	23	0.0679774	0.120367	0.148548	0.13819	0.619766	0.555414	0.112298	0.43779	-1.96291	0.0190968	0.388539	-
NONHSAT035884.2	14:23298317-23301257	1650	125	130	116	59	43	76	2.46308	2.72201	2.49752	1.41824	1.00771	1.59617	2.56087	1.34071	0.933638	0.0191189	0.388539	-
NONHSAT173490.1	16:634431-636316	1058	11	21	24	1	6	12	0.338035	0.685742	0.805855	0.0374788	0.219286	0.393034	0.609877	0.2166	1.49349	0.0190843	0.388539	-
NONHSAT193481.1	3:13893688-13901207	7520	2	1	3	6	9	8	0.00864783	0.00459288	0.0141733	0.0316483	0.0462775	0.0368659	0.00913801	0.0382639	-2.06603	0.0191195	0.388539	-
ENST00000431582	X:2609348-2616171	602	28	20	10	8	6	9	1.5122	1.1478	0.590142	0.527077	0.38539	0.51806	1.08338	0.476842	1.18396	0.0191796	0.389143	-
NONHSAT027141.2	12:16406558-16408563	1983	23	20	13	54	35	48	0.377104	0.34845	0.232886	1.08008	0.682488	0.838825	0.31948	0.867131	-1.44052	0.019187	0.389143	-
NONHSAT068392.2	19:58406357-58408462	1445	7	8	7	0	5	0	0.157493	0.191264	0.172099	0	0.133807	0	0.173619	0.0446022	1.96074	0.0191629	0.389143	-
NONHSAT207187.1	6:35317810-35321765	1525	11	9	19	7	0	4	0.234519	0.203901	0.44261	0.182064	0	0.0908841	0.293677	0.0909828	1.69056	0.0191878	0.389143	-
ENST00000631338	3:36823151-36825158	2008	10	9	2	18	19	22	0.161915	0.154855	0.0353922	0.355551	0.36589	0.37967	0.117388	0.367037	-1.64465	0.0192181	0.389368	-
NONHSAT144100.2	16:85016675-85021007	1465	0	0	1	1	4	6	0	0	0.0242429	0.0270666	0.105568	0.141921	0.00808097	0.0915185	-3.50146	0.0192134	0.389368	-
ENST00000532168	11:112280486-112291776	697	6	11	4	2	3	0	0.279859	0.545232	0.203873	0.113838	0.166431	0	0.342988	0.093423	1.87631	0.0192441	0.389698	-
NONHSAT123879.2	7:143609082-143610559	1478	303	289	277	115	142	172	6.66532	6.75542	6.65796	3.08607	3.71508	4.03276	6.6929	3.6113	0.890112	0.019271	0.389859	-
NONHSAT216909.1	8:30501667-30504942	902	0	4	2	7	8	9	0	0.153202	0.0787887	0.307814	0.342963	0.345757	0.0773303	0.332178	-2.10285	0.0192714	0.389859	-
NONHSAT163793.1	12:85660214-85692109	1253	0	1	0	3	2	5	0	0.0275646	0	0.0949702	0.0617303	0.138287	0.0091882	0.0983293	-3.41977	0.0192857	0.389954	-
NONHSAT181742.1	2:47905679-47907811	964	0	0	0	3	6	0	0	0	0	0.123442	0.240669	0	0	0.12137	#NAME?	0.019343	0.390917	-
[truncated: 38,381 more rows]
