# Supplementary material for: Analysis of long non-coding RNA expression profiles in high-glucose treated vascular endothelial cells
Source: BMC Endocr Disord. 2020 Jul 20;20:107. doi: 10.1186/s12902-020-00593-6 (PMC7372841; doi:10.1186/s12902-020-00593-6)
Supplement: Supplementary file 2 — Additional file 2: Table S2. The top upregulated and downregulated DELs. [file 12902_2020_593_MOESM2_ESM.xlsx]

## Sheet: Table S2
Table S2:The top upregulated and downregulated DELs.
lncRNA_id	locus	length	gao6-1_count	gao6-2_count	gao6-3_count	di6-1_count	di6-2_count	di6-3_count	gao6-1_FPKM	gao6-2_FPKM	gao6-3_FPKM	di6-1_FPKM	di6-2_FPKM	di6-3_FPKM	g1	g2	log2FC	Pvalue	Qvalue	updown
NONHSAT159651.1	11:112037324-112063283	1854	1737	1443	1214	7	6	9	30.4609	26.8897	23.2618	0.149756	0.125137	0.168216	26.8708	0.147703	7.5072	1.02218e-29	4.12746e-25	UP
MSTRG.31780.5	4:1879498-1883308	2476	159	242	237	0	0	1	2.08785	3.37672	3.40042	0	0	0.0139906	2.955	0.00466355	9.30751	2.30265e-22	4.64894e-18	UP
NONHSAT176260.1	17:45111652-45112898	1089	357	312	315	4	7	5	10.6584	9.8982	10.2759	0.145684	0.248539	0.159113	10.2775	0.184445	5.80015	1.82076e-20	2.45068e-16	UP
NONHSAT037576.2	14:70722527-70726585	4059	543	523	523	13	10	13	4.34944	4.45156	4.57739	0.127027	0.0952602	0.110989	4.45946	0.111092	5.32704	4.41774e-20	4.45959e-16	UP
MSTRG.43922.9	KI270466.1:1-1233	1107	0	0	0	392	411	120	0	0	0	14.045	14.3565	3.75649	0	10.7193	#NAME?	5.98636e-20	4.83447e-16	DOWN
NONHSAT002657.2	1:40688222-40691569	3348	105	66	87	0	0	0	1.01966	0.681061	0.923148	0	0	0	0.874624	0	Inf	1.91829e-18	1.29098e-14	UP
ENST00000601562	19:52389019-52397757	1069	79	60	58	0	0	0	2.4027	1.93913	1.92746	0	0	0	2.08976	0	Inf	3.03522e-17	1.75085e-13	UP
NONHSAT082940.2	21:45288751-45297529	5140	72	70	48	0	0	0	0.45543	0.470502	0.331749	0	0	0	0.419227	0	Inf	6.22345e-17	3.14121e-13	UP
ENST00000524376	11:122089110-122100447	2684	0	0	0	60	299	492	0	0	0	0.886645	4.30767	6.3523	0	3.84887	#NAME?	1.21855e-16	5.46707e-13	DOWN
NONHSAT200243.1	4:102631496-102634826	825	4	6	5	181	183	186	0.157653	0.251272	0.215291	8.70171	8.57728	7.81281	0.208072	8.36394	-5.32903	5.60807e-16	2.26448e-12	DOWN
NONHSAT157138.1	10:73007608-73011007	821	189	135	125	5	2	5	7.48465	5.68092	5.4088	0.241538	0.0942121	0.211052	6.19146	0.182268	5.08615	1.74834e-15	6.41783e-12	UP
ENST00000594119	19:52388842-52391573	2732	7	6	9	191	161	228	0.0833008	0.0758784	0.117026	2.7729	2.27875	2.89202	0.0920683	2.64789	-4.846	1.91408e-14	6.44071e-11	DOWN
NONHSAT000333.2	1:1574884-1576971	2088	0	0	0	32	38	41	0	0	0	0.607855	0.703724	0.680459	0	0.664013	#NAME?	4.65503e-14	1.44589e-10	DOWN
NONHSAT056661.2	17:82242667-82244928	2262	1	1	1	54	1816	1785	0.0143748	0.015269	0.0157011	0.946861	31.0439	27.346	0.015115	19.7789	-10.3538	1.15822e-13	3.34057e-10	DOWN
NONHSAT022138.2	11:65499003-65506049	6284	1674	6209	12428	2	41	12	8.66107	34.1362	70.2587	0.0126265	0.252288	0.0661728	37.6853	0.110362	8.41561	1.91641e-13	5.15884e-10	UP
NONHSAT135706.2	9:137224115-137227813	2907	32	29	29	0	0	0	0.357897	0.344648	0.354402	0	0	0	0.352316	0	Inf	3.03982e-13	7.22028e-10	UP
NONHSAT203931.1	5:18731792-18746174	1607	40	50	32	0	0	1	0.809273	1.07495	0.707401	0	0	0.0215562	0.863874	0.0071854	6.90961	2.93267e-13	7.22028e-10	UP
ENST00000600527	3:195677784-195696425	852	0	0	0	29	29	31	0	0	0	1.35001	1.31616	1.26086	0	1.30901	#NAME?	7.45331e-13	1.67198e-09	DOWN
NONHSAT215705.1	8:39077279-39104999	2011	197	177	165	2474	1945	2396	3.18498	3.04083	2.91479	48.7943	37.399	41.2879	3.04687	42.4937	-3.80185	5.23657e-12	1.11288e-08	DOWN
ENST00000429962	22:21001922-21003272	1263	23	19	26	0	0	0	0.592081	0.519745	0.731324	0	0	0	0.614383	0	Inf	3.54259e-11	7.15231e-08	UP
NONHSAT223590.1	X:135293893-135294093	201	1	1	1	33	45	33	0.16177	0.171833	0.176696	6.51171	8.65709	5.68939	0.1701	6.95273	-5.35313	4.69975e-11	9.03673e-08	DOWN
ENST00000433079	7:130944162-131107030	1262	0	0	0	37	12	44	0	0	0	1.16284	0.367678	1.20821	0	0.912908	#NAME?	2.24911e-10	4.12803e-07	DOWN
NONHSAT022132.2	11:65498948-65506466	7276	231	648	636	20	38	36	1.03222	3.07689	3.10527	0.109023	0.201948	0.171457	2.40479	0.16081	3.90249	2.72095e-10	4.77692e-07	UP
NONHSAT012789.2	10:37793938-37795175	1238	4	4	2	69	41	90	0.105059	0.111622	0.057405	2.21059	1.2806	2.51925	0.0913622	2.00348	-4.45477	4.01111e-10	6.74852e-07	DOWN
NONHSAT159253.1	11:65505170-65506097	886	19	23	25	1	0	0	0.697218	0.896869	1.00238	0.0447546	0	0	0.86549	0.0149182	5.85837	7.08327e-10	1.14406e-06	UP
NONHSAT037742.2	14:73787195-73803732	1262	229	260	250	1	21	11	5.89968	7.11777	7.03747	0.0314204	0.643436	0.302052	6.68497	0.325636	4.35959	9.21862e-10	1.43169e-06	UP
NONHSAT017114.2	10:133013719-133014667	762	23	20	19	0	0	1	0.981362	0.906793	0.8858	0	0	0.0454604	0.924652	0.0151535	5.93119	9.97875e-10	1.49234e-06	UP
NONHSAT221428.1	9:134032882-134034829	953	6	5	6	44	238	153	0.204682	0.181245	0.22368	1.83122	9.65687	5.56349	0.203202	5.68386	-4.80588	1.6993e-09	2.45057e-06	DOWN
NONHSAT094984.2	4:6222156-6233867	1738	15	18	16	0	0	0	0.280612	0.357805	0.327041	0	0	0	0.321819	0	Inf	1.91376e-09	2.66468e-06	UP
NONHSAT185911.1	2:173908535-173915130	2593	12	20	19	0	0	0	0.150465	0.266477	0.260308	0	0	0	0.22575	0	Inf	3.25397e-09	4.37974e-06	UP
NONHSAT067545.2	19:52394327-52397757	2047	38	42	47	3	3	4	0.603551	0.708856	0.815669	0.0581327	0.0566694	0.067708	0.709359	0.0608367	3.5435	3.67533e-09	4.7873e-06	UP
NONHSAT091635.2	3:125916728-125929042	1327	14	13	24	0	0	0	0.343021	0.338461	0.642498	0	0	0	0.441327	0	Inf	6.08701e-09	7.68086e-06	UP
NONHSAT118785.2	7:2251770-2254986	3203	803	688	663	71	123	85	8.151	7.42098	7.35347	0.879192	1.48491	0.919624	7.64181	1.09458	2.80354	7.61667e-09	9.3198e-06	UP
NONHSAT200667.1	4:168998201-169010241	772	5	6	4	56	99	55	0.210595	0.268523	0.184066	2.87708	4.95875	2.46884	0.221061	3.43489	-3.95775	7.94064e-09	9.43044e-06	DOWN
ENST00000508913	5:43042133-43045268	2311	15	12	21	0	0	0	0.211036	0.179403	0.322809	0	0	0	0.237749	0	Inf	8.54333e-09	9.85632e-06	UP
MSTRG.44800.4	X:101341792-101344526	1510	61	6	31	0	0	0	1.31342	0.137285	0.729323	0	0	0	0.726677	0	Inf	9.93493e-09	1.11434e-05	UP
NONHSAT152229.1	1:145995017-145996566	785	20	10	16	0	0	0	0.828345	0.440112	0.724072	0	0	0	0.664176	0	Inf	1.14716e-08	1.25193e-05	UP
NONHSAT001953.2	1:28505943-28510892	2346	545	33	114	7	3	2	7.55302	0.485982	1.72629	0.11835	0.0494468	0.0295467	3.2551	0.065781	5.62889	1.81642e-08	1.93014e-05	UP
NONHSAT188701.1	20:37301206-37317256	1157	41	38	40	6	1	1	1.15213	1.13469	1.22817	0.2057	0.033409	0.0299402	1.17166	0.0896832	3.70758	1.86489e-08	1.93083e-05	UP
NONHSAT156451.1	10:133013720-133014668	762	1	1	1	23	30	18	0.0426717	0.0453261	0.0466087	1.19718	1.52234	0.818609	0.0448688	1.17938	-4.71617	2.53477e-08	2.55879e-05	DOWN
NONHSAT171185.1	15:90966039-90973912	1064	1	1	0	17	27	18	0.03056	0.032461	0	0.633697	0.981223	0.586259	0.021007	0.733726	-5.1263	3.49259e-08	3.43969e-05	DOWN
ENST00000444438	10:49972835-49982053	550	0	0	0	13	11	15	0	0	0	0.937461	0.773373	0.945068	0	0.8853	#NAME?	4.58313e-08	4.33962e-05	DOWN
ENST00000619017	14:77028086-77031572	3487	33	30	35	3	2	4	0.307692	0.297237	0.356575	0.0341261	0.0221819	0.0397471	0.320501	0.0320184	3.32336	4.67741e-08	4.33962e-05	UP
NONHSAT086922.2	22:41598030-41599655	1626	1065	1	947	1	1	1	21.2952	0.0212414	20.6902	0.0243866	0.0237726	0.0213043	14.0022	0.0231545	9.24015	4.72878e-08	4.33962e-05	UP
ENST00000602756	11:318672-325069	1034	17	26	7	0	0	0	0.534529	0.868739	0.240505	0	0	0	0.547924	0	Inf	6.24758e-08	5.60602e-05	UP
NONHSAT180405.1	19:39433231-39435931	515	2	686	846	0	0	2	0.126275	46.02	58.3577	0	0	0.134595	34.8347	0.0448651	9.60071	6.4847e-08	5.6923e-05	UP
ENST00000468859	3:125862574-125887335	1996	0	0	0	11	10	24	0	0	0	0.218586	0.193718	0.416681	0	0.276328	#NAME?	8.70866e-08	7.48185e-05	DOWN
NONHSAT108582.2	6:30012098-30014283	2095	0	0	0	13	10	14	0	0	0	0.246111	0.184564	0.231573	0	0.22075	#NAME?	9.91815e-08	8.34344e-05	DOWN
ENST00000430245	1:173863901-173868882	723	0	0	0	1	118	107	0	0	0	0.0548445	6.31096	5.12854	0	3.83145	#NAME?	1.2337e-07	0.000101665	DOWN
NONHSAT204850.1	5:149495058-149505553	1874	2	2	2	1330	1	1320	0.0347021	0.0368791	0.0379229	28.149	0.0206266	24.4092	0.0365013	17.5263	-8.90735	1.34269e-07	0.000108433	DOWN
NONHSAT029248.2	12:67317747-67319952	2206	36	13	1	293	297	391	0.530585	0.203598	0.0160997	5.26798	5.206	6.14214	0.250094	5.53871	-4.469	1.43006e-07	0.000113224	DOWN
NONHSAT086995.2	22:41906273-41907304	1032	13	12	13	1495	16	1874	0.409567	0.401744	0.447493	57.457	0.599521	62.9272	0.419601	40.3279	-6.58662	1.65911e-07	0.000128833	DOWN
MSTRG.5069.4	10:68860445-68866963	4826	0	0	0	361	73	1	0	0	0	2.96689	0.584913	0.00717796	0	1.18633	#NAME?	2.3598e-07	0.00017469	DOWN
NONHSAT217441.1	8:102648785-102651691	2150	1	1	1	382	1	389	0.0151236	0.0160644	0.016519	7.04703	0.0179787	6.26988	0.0159023	4.44496	-8.12679	2.31837e-07	0.00017469	DOWN
NONHSAT221105.1	9:99982146-100007632	868	128	163	178	2	2	24	4.79451	6.48782	7.2851	0.0914115	0.0891107	0.958174	6.18914	0.379565	4.02732	2.37944e-07	0.00017469	UP
ENST00000586657	19:20125545-20238452	531	9	12	11	0	0	0	0.551054	0.78079	0.735935	0	0	0	0.68926	0	Inf	2.61616e-07	0.000188639	UP
NONHSAT162649.1	12:101697952-101729070	1124	202	0	215	0	0	0	5.84301	0	6.79529	0	0	0	4.21277	0	Inf	2.90441e-07	0.00020575	UP
ENST00000607675	6:39881804-39888931	3776	0	0	3	27	23	16	0	0	0.0282265	0.283607	0.235531	0.146839	0.00940884	0.221992	-4.56035	3.1413e-07	0.000211559	DOWN
NONHSAT044015.2	15:56089203-56096616	3400	0	0	0	216	0	241	0	0	0	2.51974	0	2.45633	0	1.65869	#NAME?	3.1436e-07	0.000211559	DOWN
NONHSAT199075.1	4:128627629-128646352	18724	33	31	14	175	184	197	0.057302	0.0571995	0.026563	0.370699	0.379989	0.3646	0.0470215	0.371762	-2.98299	3.07806e-07	0.000211559	DOWN
MSTRG.43922.5	KI270466.1:1-1233	939	0	179	214	0	0	0	0	6.58592	8.09623	0	0	0	4.89405	0	Inf	3.47671e-07	0.000230141	UP
NONHSAT183370.1	2:195657244-195680729	736	41	30	38	4	3	7	1.81116	1.40824	1.83418	0.215557	0.157612	0.329607	1.68453	0.234259	2.84617	3.54757e-07	0.000231044	UP
NONHSAT039300.2	14:92058552-92106621	6142	0	146	347	0	0	0	0	0.821247	2.00704	0	0	0	0.942761	0	Inf	3.82299e-07	0.00024503	UP
ENST00000335142	14:55576186-55580074	1465	7	11	28	0	0	0	0.155343	0.259404	0.678972	0	0	0	0.364573	0	Inf	4.61187e-07	0.000290973	UP
ENST00000555313	14:74614807-74616647	603	10	16	7	0	0	0	0.53918	0.916729	0.412409	0	0	0	0.622773	0	Inf	6.2598e-07	0.000371713	UP
ENST00000623192	11:65118310-65119111	802	21	28	27	151	144	198	0.85133	1.20618	1.19598	7.46765	6.94288	8.55536	1.0845	7.6553	-2.81943	6.13701e-07	0.000371713	DOWN
NONHSAT002279.2	1:33367293-33431014	892	11	12	7	0	0	0	0.400943	0.464798	0.278792	0	0	0	0.381511	0	Inf	6.23725e-07	0.000371713	UP
NONHSAT148959.1	1:53028056-53051600	1088	0	0	0	149	0	146	0	0	0	5.43172	0	4.6502	0	3.36064	#NAME?	6.03695e-07	0.000371713	DOWN
NONHSAT166270.1	13:109272273-109307776	1087	0	2	1	13	22	19	0	0.06358	0.0326733	0.474336	0.782622	0.605723	0.0320844	0.620894	-4.2744	7.3335e-07	0.000429158	DOWN
NONHSAT167187.1	13:105947734-105970947	21978	94	113	0	0	0	0	0.139057	0.177631	0	0	0	0	0.105563	0	Inf	7.9151e-07	0.000456577	UP
ENST00000437232	10:17214239-17226898	1351	0	0	0	26	3	28	0	0	0	0.763321	0.085864	0.718204	0	0.522463	#NAME?	8.45383e-07	0.000457824	DOWN
MSTRG.9798.2	12:64068836-64076664	6959	1	1	1	470	143	1	0.00467249	0.00496313	0.00510358	2.67875	0.794588	0.00497785	0.00491307	1.15944	-7.88259	8.25232e-07	0.000457824	DOWN
NONHSAT010732.2	1:246776693-246792713	1859	1	2	1	20	14	24	0.017491	0.0371767	0.0191048	0.426709	0.291209	0.447388	0.0245908	0.388435	-3.98148	8.50362e-07	0.000457824	DOWN
NONHSAT123532.2	7:135926713-135927038	326	29	12	14	1	1	1	2.89221	1.27178	1.52566	0.121634	0.118571	0.10626	1.89655	0.115488	4.03756	8.2641e-07	0.000457824	UP
NONHSAT135391.2	9:134479935-134483452	1043	43	43	15	0	0	6	1.34041	1.42435	0.510912	0	0	0.199343	1.09189	0.0664477	4.03847	8.48375e-07	0.000457824	UP
ENST00000621548	16:74305739-74307770	2032	172	138	1	1	1	1	2.75205	2.3463	0.0174783	0.0195141	0.0190227	0.0170477	1.70528	0.0185281	6.52414	9.63401e-07	0.000511858	UP
NONHSAT191115.1	21:46440998-46445763	1022	0	103	84	0	0	0	0	3.48189	2.91988	0	0	0	2.13392	0	Inf	1.07777e-06	0.000565183	UP
NONHSAT217282.1	8:81568813-81595351	26539	60	40	45	259	257	308	0.0735051	0.0520725	0.0602375	0.387076	0.374457	0.402175	0.0619384	0.387903	-2.64679	1.29889e-06	0.000672408	DOWN
NONHSAT179733.1	19:38725806-38730090	1302	7	496	1721	10	10	9	0.174791	13.1613	46.9575	0.304643	0.296975	0.239533	20.0979	0.280384	6.1635	1.33375e-06	0.000681717	UP
NONHSAT011556.2	10:14874397-14878666	4270	77	0	71	0	0	0	0.586297	0	0.590695	0	0	0	0.392331	0	Inf	1.53994e-06	0.000777268	UP
NONHSAT156145.1	10:113902545-113908968	1168	6	6	7	694	5	487	0.167005	0.177483	0.212913	23.5666	0.16554	14.4489	0.1858	12.727	-6.098	1.62909e-06	0.00081211	DOWN
MSTRG.41625.3	8:117968349-117970415	2038	0	64	74	0	0	0	0	1.08494	1.28992	0	0	0	0.791621	0	Inf	1.90505e-06	0.000938098	UP
NONHSAT000100.2	1:725759-730351	4273	51	35	58	9	8	6	0.388051	0.282984	0.482203	0.0835369	0.0723971	0.0486578	0.384413	0.0681973	2.49487	2.03252e-06	0.000988806	UP
ENST00000618285	20:33985617-33988989	3373	36	26	23	2	6	4	0.347012	0.266314	0.242241	0.0235236	0.0687829	0.0410905	0.285189	0.0444657	2.68115	2.24189e-06	0.00107768	UP
ENST00000537019	11:73963657-73970287	1412	11	14	9	63	69	84	0.253287	0.342547	0.226426	1.76965	1.88958	2.06155	0.274087	1.90693	-2.79855	2.30439e-06	0.00109469	DOWN
NONHSAT084639.2	22:27993130-28002591	5177	2	1	0	2	112	79	0.0125617	0.00667152	0	0.0153265	0.83655	0.528808	0.00641106	0.460228	-6.16564	2.45608e-06	0.00115318	DOWN
ENST00000579368	18:8695856-8707621	818	10	11	9	53	58	84	0.397464	0.46458	0.390849	2.56981	2.74173	3.55857	0.417631	2.95671	-2.82369	2.70321e-06	0.00124408	DOWN
MSTRG.44668.3	X:71426645-71429015	1870	160	33	0	0	0	0	2.78184	0.609687	0	0	0	0	1.13051	0	Inf	2.74209e-06	0.00124408	UP
NONHSAT217326.1	8:89495671-89535614	2299	0	59	60	0	0	0	0	0.886627	0.927152	0	0	0	0.604593	0	Inf	2.73721e-06	0.00124408	UP
NONHSAT015736.2	10:94612287-94613904	1618	237	3	105	2	3	3	4.76236	0.0640605	2.3054	0.049039	0.0716949	0.0642506	2.37727	0.0616615	5.26879	2.82126e-06	0.00126577	UP
NONHSAT018706.2	11:33669090-33697030	1066	9	7	8	0	0	0	0.274493	0.226865	0.266603	0	0	0	0.255987	0	Inf	3.09244e-06	0.0013722	UP
ENST00000456273	X:47204921-47205865	945	91	1	99	1	1	1	3.13084	0.0365486	3.72169	0.0419604	0.0409039	0.036657	2.29636	0.0398404	5.84897	3.13627e-06	0.00137651	UP
ENST00000609974	7:155295918-155297541	1624	0	1	0	27	102	2	0	0.0212675	0	0.659421	2.42867	0.0426827	0.00708917	1.04359	-7.20172	3.19029e-06	0.0013788	DOWN
NONHSAT035307.2	13:112967598-112969147	882	8	14	6	0	0	0	0.294891	0.548386	0.241685	0	0	0	0.361654	0	Inf	3.27316e-06	0.0013788	UP
NONHSAT039301.2	14:92058552-92106621	6352	0	33	177	0	0	0	0	0.179489	0.989916	0	0	0	0.389802	0	Inf	3.337e-06	0.0013788	UP
NONHSAT175847.1	17:3923876-3930345	1844	32	44	22	5	3	5	0.564212	0.824371	0.423841	0.107539	0.062908	0.0939664	0.604142	0.088138	2.77705	3.22646e-06	0.0013788	UP
NONHSAT183226.1	2:180692104-180916939	1537	0	0	0	65	53	0	0	0	0	1.67733	1.33339	0	0	1.00357	#NAME?	3.34634e-06	0.0013788	DOWN
NONHSAT220193.1	9:127525322-127527606	2285	0	1	0	15	14	8	0	0.0151153	0	0.260371	0.236918	0.121327	0.00503843	0.206205	-5.35496	3.29177e-06	0.0013788	DOWN
NONHSAT087000.2	22:41952101-41958953	1603	13	9	9	0	1	0	0.263676	0.19398	0.199447	0	0.0241137	0	0.219034	0.00803789	4.7682	3.48739e-06	0.0014224	UP
NONHSAT096839.2	4:73306635-73318666	10868	10	7	13	144	180	28	0.0299158	0.0222523	0.0424929	0.525525	0.640436	0.0892798	0.0315537	0.418414	-3.72905	4.08382e-06	0.001649	DOWN
ENST00000610008	2:74832655-74833987	1333	40	37	28	6	7	5	0.97562	0.958966	0.746207	0.178541	0.203045	0.129988	0.893598	0.170525	2.38964	4.42043e-06	0.00175491	UP
NONHSAT195346.1	3:3150537-3156280	956	0	56	45	0	0	0	0	2.02375	1.67222	0	0	0	1.23199	0	Inf	4.43302e-06	0.00175491	UP
NONHSAT074576.2	2:134864527-134866622	2096	4	6	6	65	44	26	0.0620531	0.0989025	0.101702	1.22999	0.811727	0.429855	0.0875524	0.823857	-3.23418	4.61868e-06	0.00181066	DOWN
ENST00000565861	16:56940278-56941342	601	13	9	6	45	81	61	0.703283	0.517387	0.354687	2.96973	5.21148	3.51724	0.525119	3.89948	-2.89257	5.15917e-06	0.0020031	DOWN
NONHSAT159399.1	11:73185344-73186909	1049	61	98	79	14	15	16	1.89063	3.22762	2.67537	0.529357	0.552919	0.528563	2.59787	0.536946	2.27448	5.3093e-06	0.00204175	UP
NONHSAT148315.1	1:7771335-7781431	2068	36	0	62	0	0	0	0.565992	0	1.06507	0	0	0	0.543686	0	Inf	5.53618e-06	0.00210892	UP
NONHSAT152368.1	1:155255988-155262217	1333	1	2	1	0	194	257	0.024393	0.0518465	0.0266435	0	5.62762	6.68116	0.0342943	4.10292	-6.90254	5.77868e-06	0.00213272	DOWN
NONHSAT160750.1	11:113662456-113686523	6189	0	0	0	52	43	0	0	0	0	0.333245	0.268658	0	0	0.200634	#NAME?	5.74108e-06	0.00213272	DOWN
NONHSAT162187.1	12:51269967-51271348	729	0	47	42	0	0	0	0	2.22742	2.04672	0	0	0	1.42471	0	Inf	5.80994e-06	0.00213272	UP
NONHSAT168342.1	14:39646498-39668379	6084	0	0	0	0	50	47	0	0	0	0	0.317782	0.267704	0	0.195162	#NAME?	5.79898e-06	0.00213272	DOWN
NONHSAT212003.1	7:42932396-42937825	901	34	0	63	0	0	0	1.2269	0	2.48398	0	0	0	1.23696	0	Inf	5.96592e-06	0.00217025	UP
NONHSAT076385.2	2:201173568-201178176	2984	0	0	0	35	0	67	0	0	0	0.465214	0	0.778075	0	0.41443	#NAME?	6.30296e-06	0.00227238	DOWN
NONHSAT184714.1	2:61350264-61383324	852	10	14	4	0	0	0	0.381602	0.567695	0.166783	0	0	0	0.372027	0	Inf	6.50527e-06	0.00231207	UP
NONHSAT209688.1	6:132296063-132297886	1355	56	1	100	1	1	1	1.34371	0.0254896	2.62178	0.0292639	0.0285271	0.0255652	1.33033	0.0277854	5.58131	6.52754e-06	0.00231207	UP
ENST00000562866	16:89711856-89718165	1753	142	143	179	35	36	25	2.63365	2.81828	3.62748	0.791899	0.794106	0.494202	3.02647	0.693402	2.12587	6.93725e-06	0.00243582	UP
MSTRG.43944.8	KI270467.1:1423-3920	1412	1	5	4	7	252	81	0.0230282	0.122328	0.100637	0.196635	6.9011	1.98793	0.0819976	3.02855	-5.2069	7.22376e-06	0.00249306	DOWN
NONHSAT151267.1	1:23760612-23778243	761	6	8	9	0	0	0	0.256323	0.363176	0.420124	0	0	0	0.346541	0	Inf	7.21811e-06	0.00249306	UP
MSTRG.43910.1	GL000205.2:135441-140766	1428	100	100	105	26	16	20	2.27679	2.41936	2.61214	0.722162	0.433267	0.485337	2.43609	0.546922	2.15516	7.59887e-06	0.0026003	UP
NONHSAT073810.2	2:113599028-113601576	1661	0	0	0	0	43	44	0	0	0	0	1.00104	0.917975	0	0.639671	#NAME?	7.93605e-06	0.00269285	DOWN
NONHSAT134738.2	9:125410458-125412759	727	17	18	27	1	2	4	0.760252	0.855385	1.31936	0.0545427	0.106394	0.190644	0.978334	0.117193	3.06143	8.06475e-06	0.00271372	UP
ENST00000326237	3:9986911-10005244	2882	193	15	0	0	0	0	2.17728	0.179811	0	0	0	0	0.785698	0	Inf	8.56447e-06	0.00284852	UP
NONHSAT142274.2	16:46973806-46978859	575	7	6	10	0	0	0	0.395788	0.360521	0.617853	0	0	0	0.458054	0	Inf	8.60643e-06	0.00284852	UP
NONHSAT159502.1	11:87337796-87338652	769	3	4	6	26	38	29	0.12685	0.179699	0.2772	1.34102	1.91076	1.30685	0.194583	1.51955	-2.96518	9.28246e-06	0.00304729	DOWN
NONHSAT001732.2	1:25585220-25591217	1122	9	27	17	1	2	1	0.260793	0.831385	0.538246	0.035341	0.0689377	0.0308742	0.543475	0.045051	3.59258	9.39256e-06	0.00305857	UP
NONHSAT098278.2	4:128593913-128775950	2101	2	4	3	19	20	30	0.0309527	0.0657726	0.0507298	0.358686	0.368092	0.494817	0.0491517	0.407198	-3.05042	9.55237e-06	0.00308572	DOWN
NONHSAT053931.2	17:44299576-44308393	5041	6	5	2	26	67	24	0.0386951	0.0342644	0.0140979	0.204572	0.513935	0.164986	0.0290191	0.294498	-3.34318	1.02968e-05	0.0032998	DOWN
NONHSAT217605.1	8:127169814-127174045	3969	0	0	0	0	37	43	0	0	0	0	0.360474	0.375438	0	0.245304	#NAME?	1.08664e-05	0.00345491	DOWN
NONHSAT183221.1	2:180692104-180916939	1367	43	30	0	0	0	0	1.02271	0.758203	0	0	0	0	0.593639	0	Inf	1.12597e-05	0.00355199	UP
NONHSAT017015.2	10:130063941-130089537	708	0	0	0	29	22	1	0	0	0	1.62458	1.20157	0.0489277	0	0.958359	#NAME?	1.18856e-05	0.00372037	DOWN
ENST00000417272	X:127728734-127730858	1167	2	0	2	17	12	17	0.0557255	0	0.0608976	0.577767	0.397609	0.504802	0.0388744	0.493392	-3.66584	1.20143e-05	0.00373172	DOWN
NONHSAT203515.1	5:163437761-163445015	2274	0	0	0	37	35	0	0	0	0	0.645341	0.595151	0	0	0.413497	#NAME?	1.29766e-05	0.00399986	DOWN
NONHSAT091306.2	3:115802375-115805171	2797	107	1	70	1	2	2	1.24378	0.0123484	0.889079	0.0141768	0.027654	0.0247825	0.71507	0.0222044	5.00917	1.44395e-05	0.00431892	UP
NONHSAT146423.2	17:19063449-19064136	688	6	9	6	0	0	0	0.28352	0.451962	0.309835	0	0	0	0.348439	0	Inf	1.43328e-05	0.00431892	UP
NONHSAT156833.1	10:30313279-30322556	1026	245	8	248	9	11	9	7.76373	0.269373	8.58696	0.347907	0.414576	0.303969	5.54002	0.355484	3.96203	1.43603e-05	0.00431892	UP
NONHSAT163938.1	12:104119325-104137859	1468	0	0	0	23	0	62	0	0	0	0.621423	0	1.46358	0	0.695001	#NAME?	1.44375e-05	0.00431892	DOWN
NONHSAT204503.1	5:98901274-98928971	1080	6	7	7	159	7	237	0.180613	0.223924	0.230262	5.83922	0.25061	7.60455	0.2116	4.56479	-4.43114	1.46602e-05	0.00435268	DOWN
NONHSAT215706.1	8:39077364-39104691	1711	24	38	28	2	8	3	0.456057	0.767294	0.581352	0.0463736	0.180802	0.0607583	0.601568	0.0959781	2.64795	1.50022e-05	0.00442172	UP
ENST00000428914	21:34180677-34183245	655	0	0	0	31	39	0	0	0	0	1.87717	2.3024	0	0	1.39319	#NAME?	1.5341e-05	0.0044888	DOWN
ENST00000431813	9:87553454-87554459	702	49	48	30	203	205	197	2.26939	2.36229	1.51818	11.4694	11.292	9.72473	2.04995	10.8287	-2.4012	1.56679e-05	0.00455147	DOWN
ENST00000609170	10:86965345-86967549	2205	622	515	647	142	133	164	9.17137	8.06915	10.4239	2.55424	2.33235	2.57741	9.22148	2.488	1.89001	1.58049e-05	0.00455847	UP
NONHSAT135082.2	9:129496011-129503929	685	0	0	0	0	38	32	0	0	0	0	2.14507	1.61887	0	1.25465	#NAME?	1.66701e-05	0.0047739	DOWN
ENST00000508000	5:80482293-80487953	1151	0	0	0	8	6	8	0	0	0	0.275674	0.201568	0.240861	0	0.239368	#NAME?	1.6995e-05	0.0047834	DOWN
ENST00000546413	12:100163242-100166176	2935	140	16	142	11	11	5	1.55085	0.188343	1.71876	0.148654	0.144925	0.0590372	1.15265	0.117539	3.29375	1.71771e-05	0.0047834	UP
ENST00000626156	3:195686212-195688770	683	0	0	0	31	17	1	0	0	0	1.80022	0.962459	0.0507186	0	0.937799	#NAME?	1.71277e-05	0.0047834	DOWN
NONHSAT087513.2	22:50583150-50590004	3129	29	7	6	0	0	1	0.30133	0.0772893	0.0681261	0	0	0.0110709	0.148915	0.0036903	5.33461	1.68325e-05	0.0047834	UP
NONHSAT098284.2	4:128665218-128670133	1385	1	2	1	14	15	13	0.0234771	0.0498999	0.0256432	0.400936	0.418781	0.325275	0.0330068	0.381664	-3.53147	1.73142e-05	0.00478856	DOWN
NONHSAT208349.1	6:159743682-159749414	1335	54	63	65	480	500	162	1.31512	1.63037	1.72969	14.2607	14.4824	4.20515	1.55839	10.9828	-2.81711	1.92722e-05	0.00529383	DOWN
ENST00000512200	11:68870664-68874542	3252	21	29	11	95	121	115	0.209953	0.308085	0.120167	1.15866	1.43875	1.22545	0.212735	1.27429	-2.58256	1.96962e-05	0.00537372	DOWN
NONHSAT067063.2	19:48321485-48323212	916	7	7	6	0	0	0	0.248447	0.264015	0.232715	0	0	0	0.248392	0	Inf	2.08056e-05	0.00560073	UP
NONHSAT173450.1	16:88671806-88679601	4477	0	0	0	0	24	44	0	0	0	0	0.207286	0.340575	0	0.18262	#NAME?	2.07332e-05	0.00560073	DOWN
ENST00000615921	6:71303897-71328057	745	0	0	0	0	24	45	0	0	0	0	1.24566	2.09315	0	1.11294	#NAME?	2.12078e-05	0.00567118	DOWN
NONHSAT059018.2	18:39206924-39340638	2342	39	35	8	5	0	0	0.541411	0.516307	0.121349	0.0846724	0	0	0.393022	0.0282241	3.79961	2.14684e-05	0.0057031	UP
NONHSAT066961.2	19:47274402-47275723	774	6	7	4	25	53	34	0.252018	0.312452	0.183591	1.28108	2.64784	1.52223	0.249354	1.81705	-2.86533	2.17293e-05	0.00573469	DOWN
NONHSAT172759.1	16:20900666-20925011	1329	0	0	0	4	5	33	0	0	0	0.119376	0.145486	0.860472	0	0.375111	#NAME?	2.267e-05	0.0059145	DOWN
NONHSAT186090.1	2:190804362-190844260	12147	186	342	272	1279	1311	1325	0.497847	0.972718	0.79549	4.17622	4.17336	3.78003	0.755352	4.0432	-2.42028	2.27036e-05	0.0059145	DOWN
ENST00000635591	6:144004916-144008262	3347	1	1	1	2	36	42	0.00971492	0.0103192	0.0106112	0.0237064	0.415915	0.434849	0.0102151	0.29149	-4.83467	2.31389e-05	0.00598926	DOWN
NONHSAT095885.2	4:26788115-26789206	720	28	0	30	0	0	0	1.26437	0	1.48022	0	0	0	0.914864	0	Inf	2.37722e-05	0.00611399	UP
ENST00000555518	14:62118145-62128045	552	30	27	0	0	0	0	1.76699	1.68988	0	0	0	0	1.15229	0	Inf	2.40449e-05	0.00613257	UP
NONHSAT082351.2	21:42835529-42837695	1982	0	0	0	181	0	9	0	0	0	3.62206	0	0.157352	0	1.2598	#NAME?	2.43e-05	0.00613257	DOWN
NONHSAT156266.1	10:123355853-123524401	3338	6	6	4	26	36	33	0.0584368	0.062103	0.0425701	0.308942	0.417036	0.34259	0.05437	0.356189	-2.71176	2.41908e-05	0.00613257	DOWN
NONHSAT028252.2	12:51270089-51271297	895	57	44	44	2	4	17	2.07062	1.69848	1.74647	0.0886538	0.172801	0.658217	1.83852	0.306557	2.58432	2.56956e-05	0.00640472	UP
NONHSAT176627.1	17:78802488-78806228	715	44	4	36	3	1	1	2.00079	0.19327	1.78866	0.16643	0.0540618	0.0484487	1.32757	0.089647	3.88839	2.56787e-05	0.00640472	UP
NONHSAT130807.2	9:33909356-33911122	1041	0	0	0	6	5	12	0	0	0	0.228622	0.185735	0.399452	0	0.27127	#NAME?	2.76508e-05	0.00684977	DOWN
ENST00000222396	12:30997038-31006010	623	0	1	0	11	9	7	0	0.0554389	0	0.700318	0.558599	0.389391	0.0184796	0.549436	-4.89394	2.80353e-05	0.00690267	DOWN
NONHSAT075423.2	2:170771012-170778620	1442	0	0	0	52	0	19	0	0	0	1.43027	0	0.456602	0	0.628958	#NAME?	2.88973e-05	0.00707178	DOWN
NONHSAT147908.2	16:3004683-3009121	3099	25	138	99	0	0	13	0.262288	1.53846	1.13488	0	0	0.145371	0.978543	0.0484571	4.33586	2.91611e-05	0.00709336	UP
NONHSAT155501.1	10:52556702-52755688	1241	0	0	0	5	15	6	0	0	0	0.159793	0.467374	0.167538	0	0.264902	#NAME?	2.93886e-05	0.00710588	DOWN
NONHSAT183683.1	2:227928660-227947404	11260	0	0	0	33	0	25	0	0	0	0.116239	0	0.0769392	0	0.0643928	#NAME?	3.09337e-05	0.00739095	DOWN
NONHSAT204875.1	5:151029947-151033710	1001	5	1	1	241	94	1	0.162417	0.0345039	0.0354804	9.54916	3.63117	0.0346062	0.077467	4.40498	-5.82941	3.07588e-05	0.00739095	DOWN
ENST00000596705	19:21444241-21463908	566	57	83	49	16	11	13	3.27421	5.06629	3.07551	1.1212	0.751511	0.795946	3.80534	0.889553	2.09687	3.23334e-05	0.00767995	UP
NONHSAT216432.1	8:128386869-128393399	5352	0	0	0	6	7	6	0	0	0	0.0444685	0.0505715	0.0388481	0	0.0446294	#NAME?	3.36814e-05	0.00795335	DOWN
NONHSAT211923.1	7:33830757-33838184	7428	5	8	9	44	35	39	0.0218873	0.0372074	0.0430417	0.234942	0.182199	0.181944	0.0340455	0.199695	-2.55226	3.82972e-05	0.00899071	DOWN
NONHSAT153554.1	1:31615251-31616760	1510	5	11	10	41	42	55	0.107668	0.251673	0.235275	1.07692	1.07554	1.26222	0.198206	1.13823	-2.52172	3.89434e-05	0.00908956	DOWN
ENST00000425296	3:24455136-24459434	1754	19	17	17	84	85	76	0.352186	0.33485	0.344306	1.89946	1.87389	1.50153	0.343781	1.75829	-2.35462	3.97895e-05	0.00923367	DOWN
ENST00000584919	18:70335439-70352459	815	1	1	0	3	39	16	0.0398967	0.0423785	0	0.146009	1.85039	0.680323	0.0274251	0.892242	-5.02387	4.01736e-05	0.00926953	DOWN
NONHSAT018347.2	11:19710934-19714672	3739	126	108	112	17	28	39	1.09564	0.997929	1.06414	0.18033	0.289573	0.361455	1.05257	0.27712	1.92533	4.09028e-05	0.00938417	UP
NONHSAT112767.2	6:41789896-41792408	2513	11	3	88	1	1	1	0.142316	0.0412455	1.24402	0.015779	0.0153817	0.0137847	0.47586	0.0149818	4.98926	4.3122e-05	0.0098349	UP
NONHSAT199073.1	4:128582998-128601515	2190	9	6	12	37	49	52	0.133612	0.0946574	0.194656	0.670094	0.865174	0.822825	0.140975	0.786031	-2.47915	4.33545e-05	0.0098349	DOWN
NONHSAT093248.2	3:172417601-172425666	8066	27	17	22	102	89	108	0.108831	0.0728151	0.096896	0.501562	0.426662	0.463994	0.0928473	0.464073	-2.32142	4.419e-05	0.00985828	DOWN
NONHSAT151209.1	1:19052438-19060127	7543	0	0	0	4	12	7	0	0	0	0.0210328	0.0615152	0.032161	0	0.0382363	#NAME?	4.40826e-05	0.00985828	DOWN
NONHSAT206694.1	6:4378952-4393496	14545	5	12	4	41	37	42	0.0111777	0.0285046	0.00976962	0.111802	0.0983652	0.100065	0.016484	0.10341	-2.64925	4.41034e-05	0.00985828	DOWN
NONHSAT027883.2	12:46443290-46575116	3545	1	0	1	8	11	11	0.00917231	0	0.0100186	0.0895065	0.119987	0.107529	0.00639696	0.105674	-4.04609	4.44365e-05	0.0098588	DOWN
NONHSAT065954.2	19:36103492-36103916	425	123	124	141	35	29	36	9.40953	10.08	11.7859	3.26635	2.63851	2.93535	10.4252	2.94674	1.82288	4.53382e-05	0.0100039	UP
NONHSAT056663.2	17:82242667-82244928	2262	1	1	1	2	24	49	0.0143748	0.015269	0.0157011	0.0350774	0.410265	0.750676	0.015115	0.398673	-4.72116	4.67984e-05	0.0102144	DOWN
NONHSAT199202.1	4:148047029-148072772	1048	52	64	3	4	2	1	1.61322	2.10984	0.101702	0.151384	0.0738055	0.0330542	1.27492	0.0860812	3.88857	4.67288e-05	0.0102144	UP
NONHSAT005121.2	1:110412059-110418458	2003	8	22	7	1	0	1	0.129852	0.379457	0.124155	0.0197966	0	0.0172945	0.211155	0.0123637	4.09412	4.78969e-05	0.0103972	UP
NONHSAT141593.2	16:29256044-29257624	1452	32	37	31	4	6	11	0.716534	0.880373	0.758455	0.109263	0.159783	0.262527	0.785121	0.177191	2.14761	4.81505e-05	0.0103972	UP
ENST00000412067	22:38675814-38681787	738	47	52	55	9	13	14	2.07057	2.4343	2.64752	0.483676	0.68117	0.65738	2.38413	0.607409	1.97272	4.87876e-05	0.0104787	UP
ENST00000616774	16:21950218-21951708	1491	62	41	0	1	1	0	1.35197	0.950027	0	0.0265946	0.025925	0	0.767332	0.0175065	5.45388	5.03701e-05	0.0107614	UP
NONHSAT212737.1	7:134960532-134969146	985	213	200	14	17	10	15	7.03064	7.01492	0.504939	0.684521	0.392549	0.527703	4.85016	0.534925	3.18063	5.13345e-05	0.0109097	UP
NONHSAT141113.2	16:23463616-23465337	1722	21	5	5	366	471	5	0.396496	0.100306	0.103145	8.43003	10.5765	0.100624	0.199982	6.36904	-4.99313	5.16444e-05	0.0109181	DOWN
ENST00000621248	12:46388856-46392126	3271	63	43	54	209	252	215	0.6262	0.454174	0.586474	2.53424	2.97901	2.27776	0.555616	2.597	-2.22469	5.25693e-05	0.0110557	DOWN
NONHSAT094345.2	3:196468940-196470902	1963	1221	2	2	1	2	2	20.2231	0.035207	0.0362035	0.0202	0.039403	0.0353116	6.76484	0.0316382	7.74024	5.30194e-05	0.0110926	UP
ENST00000619781	15:65083042-65083663	622	3	3	0	13	17	18	0.156829	0.16664	0	0.828944	1.05685	1.00286	0.107823	0.962885	-3.1587	5.4783e-05	0.0113566	DOWN
NONHSAT005505.2	1:117963370-117966542	3173	1	1	1	10	12	11	0.0102477	0.0108851	0.0111931	0.125007	0.146237	0.120135	0.0107753	0.130459	-3.5978	5.4844e-05	0.0113566	DOWN
NONHSAT177405.1	18:8950624-8954711	2142	8	16	19	1	0	3	0.121426	0.258071	0.315117	0.0185119	0	0.0485329	0.231538	0.0223483	3.37301	5.62796e-05	0.0115945	UP
NONHSAT022124.2	11:65496267-65509085	12819	1142	2557	768	299	269	353	2.89644	6.89138	2.12835	0.92512	0.811429	0.954265	3.97205	0.896938	2.1468	5.74107e-05	0.0117674	UP
NONHSAT124339.2	7:155003857-155005665	1518	4	7	7	0	0	0	0.0856807	0.159314	0.163822	0	0	0	0.136272	0	Inf	5.93752e-05	0.0121086	UP
ENST00000567257	15:73917596-73927786	2358	1	0	0	1	19	33	0.0137896	0	0	0.0168162	0.311581	0.484973	0.00459653	0.271123	-5.88226	6.26202e-05	0.0126515	DOWN
NONHSAT155504.1	10:52889146-52900192	10927	7	3	3	27	24	23	0.0208271	0.00948566	0.00975412	0.0980049	0.0849289	0.0729403	0.0133556	0.0852914	-2.67495	6.26639e-05	0.0126515	DOWN
ENST00000453554	1:16872284-16874044	1546	12	9	14	0	3	0	0.252365	0.201132	0.321711	0	0.0750338	0	0.258403	0.0250113	3.36897	6.36951e-05	0.0127324	UP
NONHSAT031028.2	12:118115711-118135928	2695	40	62	46	10	0	12	0.482561	0.794807	0.606367	0.147178	0	0.154297	0.627911	0.100492	2.64348	6.34527e-05	0.0127324	UP
NONHSAT167270.1	13:110895060-110899173	380	0	0	0	11	49	0	0	0	0	1.14815	4.98613	0	0	2.04476	#NAME?	6.44543e-05	0.0128207	DOWN
NONHSAT054798.2	17:55161693-55164296	2604	180	4	148	10	4	6	2.24742	0.0530677	2.01909	0.152322	0.0593919	0.0798444	1.43986	0.097186	3.88904	6.5108e-05	0.0128872	UP
NONHSAT168541.1	14:61740583-61747965	1747	3420	0	0	0	0	0	63.6481	0	0	0	0	0	21.216	0	Inf	6.76342e-05	0.013322	UP
ENST00000578968	7:44983023-44986834	982	120	164	97	34	35	23	3.97302	5.76982	3.50909	1.37327	1.37818	0.811628	4.41731	1.18769	1.89501	6.80062e-05	0.0133302	UP
NONHSAT118711.2	7:1162634-1165116	1584	59	2	127	2	5	0	1.21101	0.0436309	2.84829	0.0500916	0.122065	0	1.36764	0.0573854	4.57486	6.92392e-05	0.0135063	UP
NONHSAT148574.1	1:26697211-26731308	700	2	1	2	9	16	19	0.0929024	0.0493406	0.101525	0.509933	0.883865	0.940601	0.081256	0.778133	-3.25947	6.99476e-05	0.0135789	DOWN
ENST00000425602	X:149947371-149953052	1597	0	0	0	0	21	25	0	0	0	0	0.508463	0.542477	0	0.350313	#NAME?	7.3831e-05	0.0142642	DOWN
NONHSAT041793.2	15:40039304-40062173	2331	2	52	7	1	0	0	0.0278986	0.770707	0.106685	0.017011	0	0	0.301763	0.00567032	5.73384	7.52896e-05	0.0144767	UP
NONHSAT202539.1	5:41870031-41870958	781	7	4	7	0	0	0	0.291393	0.176938	0.318415	0	0	0	0.262249	0	Inf	7.67649e-05	0.0146905	UP
ENST00000457958	17:72403322-72592340	1696	27	0	16	0	0	0	0.517588	0	0.335139	0	0	0	0.284242	0	Inf	7.99855e-05	0.0150385	UP
ENST00000565689	15:73908071-73919870	735	32	17	18	3	4	6	1.41552	0.799083	0.870019	0.161902	0.210417	0.282877	1.02821	0.218399	2.2351	8.0073e-05	0.0150385	UP
NONHSAT021826.2	11:62851988-62855888	1118	433	362	268	92	106	87	12.5921	11.1866	8.51584	3.26382	3.6662	2.69666	10.7648	3.2089	1.74618	7.90534e-05	0.0150385	UP
NONHSAT179340.1	19:1940872-1941332	461	35	32	2	1	1	2	2.46845	2.39814	0.154159	0.0860142	0.0838486	0.150361	1.67358	0.106741	3.97075	7.96598e-05	0.0150385	UP
NONHSAT055361.2	17:65100656-65112829	2591	30	28	14	7	0	0	0.376448	0.373351	0.191959	0.107159	0	0	0.313919	0.0357195	3.13561	8.11712e-05	0.0151741	UP
NONHSAT054929.2	17:58091548-58095536	3989	7	8	10	10	2104	11	0.0570513	0.0692847	0.0890614	0.0994349	20.3955	0.09556	0.0717991	6.8635	-6.57883	8.45073e-05	0.015725	DOWN
MSTRG.24447.1	2:93201883-93313600	1344	0	0	0	5	84	0	0	0	0	0.147547	2.41674	0	0	0.854764	#NAME?	9.22292e-05	0.0170831	DOWN
NONHSAT083319.2	22:18990132-18994635	3612	1	6	7	66	97	9	0.00900217	0.0573919	0.068849	0.724737	1.03843	0.0863434	0.045081	0.616503	-3.77352	9.35037e-05	0.0172401	DOWN
NONHSAT009977.2	1:228118895-228124164	5270	0	0	0	19	0	22	0	0	0	0.142998	0	0.144664	0	0.0958872	#NAME?	9.72937e-05	0.0178574	DOWN
NONHSAT168543.1	14:61745753-61748255	1381	1337	0	0	0	0	0	31.4768	0	0	0	0	0	10.4923	0	Inf	9.8613e-05	0.0180176	UP
NONHSAT027572.2	12:31729315-31731528	2214	6	54	88	5	5	5	0.0881039	0.842651	1.41202	0.0895677	0.0873308	0.0782629	0.780926	0.0850538	3.19874	9.91123e-05	0.0180273	UP
ENST00000549807	12:104262314-104280722	701	3	6	4	21	22	32	0.139155	0.29572	0.202709	1.18817	1.21357	1.58192	0.212528	1.32788	-2.6434	0.000101061	0.0181649	DOWN
NONHSAT022125.2	11:65497698-65506464	7717	0	1589	0	0	0	0	0	7.11385	0	0	0	0	2.37128	0	Inf	0.000101218	0.0181649	UP
NONHSAT204844.1	5:149478428-149482387	2239	9	10	7	31	41	48	0.130688	0.154305	0.111069	0.549151	0.708074	0.742916	0.13202	0.666714	-2.33631	0.000100626	0.0181649	DOWN
NONHSAT184552.1	2:44319654-44321858	1824	955	5	4	3	5	4	17.0228	0.0946967	0.0779052	0.06524	0.106004	0.0759859	5.7318	0.0824098	6.12003	0.000104543	0.0186785	UP
ENST00000430555	2:241881363-241966440	843	8	14	16	0	2	2	0.308533	0.573756	0.674255	0	0.0917534	0.0822261	0.518848	0.0579932	3.16136	0.000106603	0.018729	UP
MSTRG.43922.6	KI270466.1:1-1233	981	0	0	0	0	0	2320	0	0	0	0	0	81.9535	0	27.3178	#NAME?	0.000106371	0.018729	DOWN
NONHSAT081014.2	20:64036137-64039961	3406	0	0	0	71	0	6	0	0	0	0.826792	0	0.0610437	0	0.295945	#NAME?	0.000106033	0.018729	DOWN
NONHSAT223147.1	X:2566028-2583884	1306	1	9	20	0	0	0	0.0248973	0.238093	0.544024	0	0	0	0.269005	0	Inf	0.000106681	0.018729	UP
NONHSAT173733.1	16:28097979-28101907	953	1	575	1	1	1	1	0.0341194	20.8451	0.0372674	0.0416081	0.0405605	0.0363492	6.97217	0.039506	7.46339	0.000108551	0.0189747	UP
ENST00000591069	8:8236211-8244296	577	3	6	11	0	0	0	0.16906	0.359272	0.677264	0	0	0	0.401865	0	Inf	0.000109706	0.0190534	UP
NONHSAT200447.1	4:139125168-139177212	731	33	31	27	6	9	7	1.46775	1.46512	1.31215	0.325575	0.47607	0.331861	1.415	0.377835	1.90498	0.000109944	0.0190534	UP
ENST00000419921	21:34745837-34748367	767	8	7	3	0	0	0	0.339105	0.315304	0.138961	0	0	0	0.264457	0	Inf	0.000112249	0.0193696	UP
NONHSAT094227.2	3:195710449-195711581	818	1	1	4	11	17	19	0.0397504	0.042223	0.173715	0.533372	0.803618	0.804915	0.0852296	0.713968	-3.06643	0.000112797	0.0193814	DOWN
ENST00000366221	1:1574975-1577075	2101	15	11	11	1	1	3	0.23213	0.180879	0.185998	0.0188732	0.018398	0.04948	0.199669	0.0289171	2.78762	0.000114953	0.0196682	UP
NONHSAT023520.2	11:87330385-87331915	1531	24	19	25	94	75	120	0.509676	0.428764	0.580085	2.43521	1.89425	2.71616	0.506175	2.34854	-2.21405	0.000115996	0.0197628	DOWN
NONHSAT097075.2	4:78645994-78684501	4192	0	0	0	34	11	0	0	0	0	0.321695	0.101468	0	0	0.141055	#NAME?	0.000121232	0.0205682	DOWN
NONHSAT189591.1	20:34714775-34736926	1014	288	41	298	27	35	39	9.23435	1.39693	10.4403	1.05611	1.33469	1.33282	7.02387	1.24121	2.50052	0.000121932	0.0206004	UP
NONHSAT000445.2	1:2549920-2552845	2209	8	3	7	0	0	0	0.117743	0.0469216	0.112577	0	0	0	0.0924138	0	Inf	0.000124957	0.0209393	UP
NONHSAT216370.1	8:125387304-125397596	2210	1	2	0	9	11	11	0.014713	0.0312721	0	0.161517	0.192468	0.172484	0.0153284	0.17549	-3.51711	0.000124975	0.0209393	DOWN
MSTRG.43922.8	KI270466.1:1-1233	939	0	0	0	0	0	1470	0	0	0	0	0	54.2501	0	18.0834	#NAME?	0.000127799	0.021324	DOWN
NONHSAT128584.2	8:124460599-124474027	2266	21	0	16	0	0	0	0.301309	0	0.250837	0	0	0	0.184049	0	Inf	0.000128582	0.0213663	UP
ENST00000561275	15:41284006-41297290	821	2	0	2	5	17	28	0.0792103	0	0.0865621	0.241538	0.800682	1.18184	0.0552575	0.741354	-3.74592	0.000131885	0.0214789	DOWN
MSTRG.43944.15	KI270467.1:1590-3920	1454	0	0	1028	0	0	0	0	0	25.1168	0	0	0	8.37226	0	Inf	0.000132234	0.0214789	UP
NONHSAT000394.2	1:2181794-2184053	2260	46	54	38	4	18	6	0.661768	0.825499	0.597327	0.0701992	0.307971	0.0919978	0.694865	0.156723	2.14852	0.000132359	0.0214789	UP
NONHSAT138976.2	X:149945633-149953054	2509	0	0	0	0	24	16	0	0	0	0	0.369876	0.22099	0	0.196955	#NAME?	0.000130723	0.0214789	DOWN
NONHSAT159249.1	11:65502294-65504484	1030	714	0	0	0	0	0	22.5379	0	0	0	0	0	7.51263	0	Inf	0.000132981	0.0214789	UP
NONHSAT183449.1	2:206819556-206821106	1430	14	5	7	35	43	42	0.318314	0.120788	0.173904	0.970769	1.16275	1.01779	0.204335	1.05043	-2.36198	0.000132983	0.0214789	DOWN
NONHSAT216957.1	8:38428069-38468593	1168	145	92	66	0	18	21	4.03624	2.72129	2.00741	0	0.595902	0.623063	2.92165	0.406322	2.84609	0.000130606	0.0214789	UP
ENST00000412485	X:13266048-13303392	1497	0	3	0	80	0	72	0	0.0692384	0	2.11958	0	1.6667	0.0230795	1.26209	-5.77306	0.000134971	0.021627	DOWN
NONHSAT008780.2	1:201895409-201900754	3934	1	1	0	1	68	12	0.00826534	0.00877947	0	0.0100794	0.668388	0.105702	0.0056816	0.26139	-5.52376	0.000134746	0.021627	DOWN
NONHSAT193884.1	3:50647139-50649284	1456	273	640	596	75	173	72	6.09613	15.1862	14.5419	2.04306	4.59448	1.71363	11.9414	2.78372	2.10088	0.000137921	0.0220122	UP
NONHSAT172892.1	16:31700594-31707408	1432	23	18	22	4	3	7	0.522205	0.434263	0.545784	0.110789	0.0810072	0.169407	0.500751	0.120401	2.05624	0.000141606	0.0224304	UP
NONHSAT216212.1	8:103533876-103538160	4285	1	1	1	15	6	13	0.00758829	0.00806032	0.00828841	0.138844	0.0541434	0.105136	0.00797901	0.0993745	-3.63859	0.000141652	0.0224304	DOWN
NONHSAT165401.1	13:27429875-27435686	878	614	0	0	0	0	0	22.7366	0	0	0	0	0	7.57888	0	Inf	0.000143749	0.0225854	UP
NONHSAT189393.1	20:17941602-17947568	975	35	1	38	2	1	1	1.16713	0.0354241	1.38457	0.0813796	0.0396453	0.0355291	0.862377	0.0521847	4.04662	0.000143205	0.0225854	UP
ENST00000607072	13:102888858-102889834	977	4	3	0	18	12	21	0.133125	0.10609	0	0.730754	0.474933	0.744869	0.0797384	0.650185	-3.0275	0.000144524	0.022619	DOWN
NONHSAT042032.2	15:42741546-42743348	1803	7	8	8	1543	7	9	0.126222	0.153287	0.157625	33.9431	0.150116	0.172974	0.145711	11.4221	-6.29257	0.000146408	0.0227711	DOWN
NONHSAT119881.2	7:30524384-30562123	985	23	13	0	0	0	0	0.759186	0.455978	0	0	0	0	0.405054	0	Inf	0.000147751	0.0227711	UP
NONHSAT124189.2	7:151081086-151081651	566	26	9	5	1	1	1	1.49349	0.549381	0.313807	0.0700575	0.0682936	0.0612029	0.785558	0.066518	3.5619	0.000147637	0.0227711	UP
NONHSAT180453.1	19:43766537-43767619	633	6	30	18	2	2	2	0.308155	1.63738	1.01021	0.125348	0.122193	0.109505	0.98525	0.119015	3.04934	0.000147537	0.0227711	UP
ENST00000623851	12:46404644-46407166	2523	25	29	23	94	104	105	0.322168	0.397103	0.323852	1.47773	1.59392	1.44218	0.347708	1.50461	-2.11344	0.00015404	0.0235605	DOWN
NONHSAT137548.2	X:73820663-73834265	4825	76	969	80	33	33	42	0.512119	6.93835	0.589019	0.271265	0.264469	0.301645	2.67983	0.279127	3.26315	0.000153859	0.0235605	UP
NONHSAT091225.2	3:113286930-113288849	1920	4	3	6	44	69	8	0.0677413	0.0539843	0.111024	0.908934	1.38963	0.144391	0.0775833	0.814319	-3.39178	0.000155139	0.0236391	DOWN
NONHSAT010435.2	1:236918244-236919817	1574	6	6	6	23	30	33	0.123928	0.131702	0.13543	0.579574	0.736991	0.726536	0.130353	0.681033	-2.3853	0.000155858	0.0236594	DOWN
NONHSAT116046.2	6:166383476-166388965	5490	20	0	15	0	0	0	0.118443	0	0.0970639	0	0	0	0.0718355	0	Inf	0.000157215	0.0237759	UP
ENST00000503709	4:2937266-2961738	1616	37	46	42	5	16	8	0.744402	0.983427	0.923304	0.122712	0.382862	0.171554	0.883711	0.22571	1.96911	0.000159143	0.0239777	UP
ENST00000429725	1:187641226-187643860	2393	5	4	8	0	0	0	0.0679395	0.0577469	0.118762	0	0	0	0.0814829	0	Inf	0.000160736	0.02406	UP
ENST00000524369	8:101122145-101126158	430	5	4	8	0	0	0	0.378091	0.321368	0.660926	0	0	0	0.453462	0	Inf	0.000160881	0.02406	UP
NONHSAT161824.1	12:9065159-9068058	815	15	9	1	0	0	0	0.59841	0.381533	0.0435777	0	0	0	0.341174	0	Inf	0.000162729	0.0242467	UP
NONHSAT078143.2	20:1889477-1892961	2305	14	0	21	0	0	0	0.197479	0	0.323649	0	0	0	0.173709	0	Inf	0.000163476	0.0242684	UP
NONHSAT091028.2	3:107240692-107248872	3261	21	57	51	171	367	158	0.209373	0.603888	0.555588	2.07982	4.35179	1.67902	0.456283	2.70354	-2.56685	0.000166227	0.0245863	DOWN
ENST00000313031	2:25369136-25370687	1552	11	17	14	57	72	56	0.230439	0.378432	0.320467	1.45667	1.79388	1.25038	0.309779	1.50031	-2.27595	0.00016721	0.0246415	DOWN
NONHSAT024777.2	11:122089103-122203062	3082	571	22	272	38	16	33	6.0236	0.24661	3.13524	0.489032	0.200748	0.371047	3.13515	0.353609	3.14831	0.000172939	0.0250332	UP
NONHSAT058417.2	18:13183783-13187355	2757	2	1	1	10	11	12	0.0235878	0.0125275	0.0128821	0.143869	0.154282	0.150827	0.0163325	0.149659	-3.19586	0.000171948	0.0250332	DOWN
NONHSAT064321.2	19:34733303-34734187	885	26	68	22	5	6	11	0.955156	2.65458	0.883122	0.224071	0.262152	0.430722	1.49762	0.305648	2.29273	0.000172968	0.0250332	UP
NONHSAT152484.1	1:165727278-165768838	1397	0	505	0	0	0	0	0	12.4889	0	0	0	0	4.16297	0	Inf	0.000172623	0.0250332	UP
NONHSAT171765.1	15:73514725-73525678	3188	7	8	6	36	31	29	0.0713858	0.0866928	0.0668653	0.447883	0.376009	0.315235	0.0749813	0.379709	-2.34029	0.000172137	0.0250332	DOWN
NONHSAT118801.2	7:2439834-2444057	3365	0	0	0	14	0	23	0	0	0	0.165021	0	0.236856	0	0.133959	#NAME?	0.000175907	0.0253676	DOWN
NONHSAT039303.2	14:92058552-92106621	6670	0	0	0	0	645	0	0	0	0	0	3.73926	0	0	1.24642	#NAME?	0.000176864	0.0254149	DOWN
ENST00000549793	15:42348103-42412317	3223	0	0	0	16	18	0	0	0	0	0.196898	0.215952	0	0	0.137617	#NAME?	0.000184558	0.026047	DOWN
NONHSAT040983.2	15:24998190-25026612	7203	406	0	0	0	0	0	1.83259	0	0	0	0	0	0.610863	0	Inf	0.000185606	0.026047	UP
NONHSAT107340.2	6:4180891-4184456	3566	10	6	9	45	31	36	0.0911737	0.0581323	0.0896562	0.500506	0.336152	0.349839	0.0796541	0.395499	-2.31185	0.00018487	0.026047	DOWN
NONHSAT124366.2	7:155288601-155299003	1117	19	10	9	38	67	71	0.55303	0.3093	0.286226	1.34933	2.31938	2.20269	0.382852	1.95713	-2.35388	0.000185395	0.026047	DOWN
NONHSAT131099.2	9:37789216-37800735	2096	0	1	1	26	2	16	0	0.0164783	0.0169446	0.492007	0.0369027	0.264534	0.011141	0.264481	-4.56922	0.000185485	0.026047	DOWN
NONHSAT143558.2	16:72283301-72291416	1003	21	0	13	0	0	0	0.680724	0	0.460432	0	0	0	0.380385	0	Inf	0.000185778	0.026047	UP
NONHSAT148593.1	1:28508280-28508780	501	391	448	358	101	133	126	25.3741	30.8937	25.3852	7.99583	10.2651	8.71528	27.2177	8.99208	1.59782	0.000185628	0.026047	UP
NONHSAT183062.1	2:169505395-169506490	1047	0	13	20	0	0	0	0	0.428976	0.678601	0	0	0	0.369192	0	Inf	0.000192102	0.0268404	UP
NONHSAT030038.2	12:95719240-95721402	2163	40	32	27	117	143	117	0.601249	0.511115	0.443448	2.1454	2.55642	1.87447	0.518604	2.1921	-2.07961	0.000193838	0.0269895	DOWN
ENST00000564224	9:34661903-34666029	3264	48	13	17	2	1	8	0.478123	0.137604	0.185022	0.0243092	0.0118426	0.0849361	0.266916	0.0403626	2.7253	0.000195543	0.0271334	UP
NONHSAT072812.2	2:101185941-101193911	4999	4	10	1	21	34	34	0.0260179	0.0691114	0.00710459	0.166614	0.262996	0.235689	0.034078	0.221766	-2.70213	0.000198367	0.027431	DOWN
NONHSAT155500.1	10:52498194-52543094	2928	13	17	14	43	80	72	0.144355	0.20059	0.169865	0.58248	1.05651	0.852134	0.171603	0.830373	-2.27468	0.000199249	0.0274589	DOWN
NONHSAT069084.2	2:10039113-10043157	2077	76	81	55	5	9	30	1.18968	1.34735	0.940718	0.0954756	0.167553	0.500534	1.15925	0.254521	2.18734	0.000201076	0.0276164	UP
NONHSAT007230.2	1:162607763-162628387	13895	1	1	1	0	35	47	0.00234011	0.00248567	0.00255602	0	0.0974	0.117216	0.0024606	0.0715386	-4.86164	0.000206639	0.0282844	DOWN
NONHSAT129993.2	9:2422702-2621413	3108	0	0	0	14	19	0	0	0	0	0.178667	0.236392	0	0	0.138353	#NAME?	0.000207822	0.0283502	DOWN
NONHSAT012867.2	10:42408168-42472240	3311	186	145	116	53	34	38	1.82644	1.51299	1.24461	0.634886	0.397076	0.397717	1.52802	0.47656	1.68093	0.000214024	0.0288069	UP
NONHSAT102744.2	5:91302941-91313657	8403	0	0	0	21	0	14	0	0	0	0.0991198	0	0.0577349	0	0.0522849	#NAME?	0.000213908	0.0288069	DOWN
NONHSAT160671.1	11:102401580-102452736	672	332	0	0	0	0	0	16.0628	0	0	0	0	0	5.35427	0	Inf	0.000212506	0.0288069	UP
NONHSAT216691.1	8:617219-645468	3489	11	9	4	29	30	53	0.102505	0.0891228	0.0407278	0.329666	0.33248	0.526405	0.077452	0.396184	-2.3548	0.000213017	0.0288069	DOWN
ENST00000588804	2:178523292-178539195	1118	0	63	3	0	0	0	0	1.94682	0.0953339	0	0	0	0.680718	0	Inf	0.000214956	0.0288363	UP
ENST00000610681	10:79762710-79786443	4241	313	0	0	0	0	0	2.39954	0	0	0	0	0	0.799848	0	Inf	0.000221721	0.0296452	UP
NONHSAT060675.2	19:5167434-5168235	802	5	6	5	20	26	30	0.202717	0.258478	0.221465	0.989091	1.25357	1.29627	0.227554	1.17965	-2.37408	0.000224456	0.0298917	DOWN
NONHSAT108023.2	6:20400823-20403988	1504	24	25	22	8	2	5	0.518826	0.57427	0.519656	0.210971	0.0514283	0.115209	0.537584	0.125869	2.09456	0.000225044	0.0298917	UP
NONHSAT185807.1	2:169573151-169573371	221	1	28	25	1	1	1	0.14713	4.37716	4.0186	0.179423	0.174906	0.156746	2.84763	0.170358	4.06312	0.000226005	0.0299208	UP
MSTRG.43922.15	KI270466.1:1-1233	855	0	0	0	446	0	0	0	0	0	20.6895	0	0	0	6.8965	#NAME?	0.000229484	0.0301538	DOWN
NONHSAT001814.2	1:26462764-26467537	655	0	13	18	0	0	0	0	0.685707	0.976281	0	0	0	0.553996	0	Inf	0.000230005	0.0301538	UP
NONHSAT118802.2	7:2442574-2448670	3042	22	5	6	1	0	1	0.235136	0.0567807	0.0700745	0.013035	0	0.0113875	0.120664	0.00814085	3.88967	0.000229153	0.0301538	UP
NONHSAT178687.1	18:76978835-77017041	2115	16	15	0	0	0	0	0.245951	0.245019	0	0	0	0	0.163657	0	Inf	0.000230965	0.0301817	UP
ENST00000474907	8:105737280-105737765	486	2	2	0	11	10	12	0.13381	0.142205	0	0.897733	0.795599	0.855617	0.0920049	0.84965	-3.20709	0.000232283	0.030256	DOWN
ENST00000415244	3:197002906-197004744	951	6	7	3	0	0	0	0.205113	0.254299	0.112075	0	0	0	0.190495	0	Inf	0.000233969	0.0303777	UP
NONHSAT183880.1	2:238568587-238596940	12191	6	2	11	0	0	0	0.0160005	0.00566905	0.0320549	0	0	0	0.0179082	0	Inf	0.000236084	0.030554	UP
NONHSAT164130.1	12:122341234-122361148	1104	282	0	0	0	0	0	8.30487	0	0	0	0	0	2.76829	0	Inf	0.000239555	0.0309041	UP
NONHSAT089638.2	3:48984851-48985541	691	2	2	2	394	2	2	0.0941124	0.100017	0.102847	22.6152	0.111936	0.100313	0.0989921	7.60913	-6.26428	0.000244174	0.0313997	DOWN
ENST00000452097	19:54119511-54125343	4158	1	2	3	8	18	17	0.00782007	0.0166213	0.0256333	0.0763109	0.167391	0.14168	0.0166916	0.128461	-2.94414	0.000248789	0.0318145	DOWN
ENST00000537869	11:62851991-62855460	1038	290	245	225	53	104	47	9.08349	8.15453	7.70052	2.02515	3.87424	1.56909	8.31285	2.48949	1.73949	0.000250551	0.0318145	UP
MSTRG.43922.10	KI270466.1:1-1233	813	0	0	0	385	0	0	0	0	0	18.7824	0	0	0	6.26081	#NAME?	0.000250343	0.0318145	DOWN
NONHSAT163874.1	12:95754047-95781541	747	4	3	5	24	19	20	0.174114	0.138755	0.237771	1.2743	0.983545	0.927793	0.183547	1.06188	-2.5324	0.000250371	0.0318145	DOWN
MSTRG.24454.2	2:93602872-93635954	495	0	0	0	0	48	5	0	0	0	0	3.74965	0.350049	0	1.36657	#NAME?	0.000254289	0.0321879	DOWN
ENST00000600607	10:73496296-73513474	1058	14	10	8	0	1	3	0.430235	0.326548	0.268618	0	0.0365352	0.0982585	0.341801	0.0449312	2.92736	0.000258352	0.0325445	UP
NONHSAT095594.2	4:14111990-14139485	1571	0	0	0	15	16	0	0	0	0	0.378707	0.393829	0	0	0.257512	#NAME?	0.00026033	0.0325445	DOWN
NONHSAT168827.1	14:93333240-93348355	612	0	0	0	4	4	7	0	0	0	0.259232	0.252707	0.39639	0	0.302776	#NAME?	0.000259375	0.0325445	DOWN
NONHSAT180590.1	19:55158665-55161070	1406	60	57	62	13	23	9	1.38745	1.40062	1.56654	0.366716	0.632549	0.221815	1.45154	0.407027	1.83439	0.000259531	0.0325445	UP
NONHSAT155607.1	10:68977595-68983697	1429	26	29	27	38	31	2328	0.591541	0.701113	0.671223	1.05472	0.83885	56.4546	0.654626	19.4494	-4.89291	0.000261244	0.0325579	DOWN
NONHSAT000531.2	1:3735984-3747373	5945	0	0	0	0	47	5	0	0	0	0	0.305699	0.0291462	0	0.111615	#NAME?	0.000265314	0.0329635	DOWN
NONHSAT131778.2	9:69427533-69429835	2303	9	11	14	237	287	3	0.127056	0.165014	0.215964	4.08166	4.81881	0.04514	0.169344	2.98187	-4.13818	0.000267172	0.0329935	DOWN
NONHSAT180444.1	19:43203102-43205621	1299	2	15	5	109	9	141	0.0500629	0.398934	0.136732	3.32811	0.267904	3.76149	0.195243	2.4525	-3.65091	0.00026719	0.0329935	DOWN
NONHSAT015385.2	10:86967157-86970814	2064	134	124	154	25	0	0	2.1108	2.07559	2.65062	0.480404	0	0	2.279	0.160135	3.83104	0.00027122	0.0330596	UP
NONHSAT104073.2	5:139273752-139283184	1047	0	0	0	15	4	3	0	0	0	0.568241	0.147714	0.0992908	0	0.271749	#NAME?	0.000271819	0.0330596	DOWN
NONHSAT156713.1	10:12896630-12998431	2144	44	38	46	10	11	16	0.667241	0.612332	0.762201	0.185003	0.198393	0.258612	0.680591	0.214002	1.66916	0.000270438	0.0330596	UP
NONHSAT177404.1	18:8949245-8954711	3944	17	4	2	0	0	0	0.140138	0.0350376	0.0180191	0	0	0	0.0643981	0	Inf	0.000270642	0.0330596	UP
NONHSAT191080.1	21:45288053-45291739	1549	24	18	1	0	1	1	0.503753	0.401462	0.0229282	0	0.0249543	0.0223634	0.309381	0.0157725	4.2939	0.000270036	0.0330596	UP
NONHSAT069972.2	2:32309031-32313734	3273	0	0	270	0	0	0	0	0	2.93058	0	0	0	0.976859	0	Inf	0.000273028	0.0331069	UP
NONHSAT198878.1	4:102828142-102887965	1299	0	0	6	2	112	71	0	0	0.164101	0.0610817	3.33396	1.89408	0.0547002	1.76304	-5.01038	0.000274046	0.0331309	DOWN
ENST00000449034	1:21293290-21299774	2479	33	26	0	0	1	1	0.432805	0.362354	0	0	0.0155927	0.0139737	0.265053	0.00985546	4.74921	0.000276179	0.03319	UP
NONHSAT192142.1	22:24167247-24178628	1478	0	16	13	0	0	0	0	0.374011	0.312458	0	0	0	0.228823	0	Inf	0.000276056	0.03319	UP
NONHSAT191017.1	21:42953781-42956379	2212	1	0	1	16	5	8	0.0146997	0	0.016056	0.28689	0.0874098	0.125331	0.0102519	0.166544	-4.02193	0.000280559	0.0336163	DOWN
NONHSAT130101.2	9:5429450-5431224	1775	20	22	21	7	3	4	0.366338	0.428199	0.420288	0.156421	0.0653534	0.0780835	0.404942	0.0999528	2.0184	0.000284146	0.0339454	UP
NONHSAT116202.2	6:169419006-169425156	4156	52	37	47	17	8	11	0.406799	0.30758	0.40175	0.162236	0.0744352	0.0917202	0.372043	0.109464	1.76502	0.000287398	0.0342326	UP
ENST00000563261	16:88663298-88687186	998	1	1	3	18	34	4	0.032581	0.0346077	0.106797	0.715377	1.31735	0.138876	0.0579952	0.723869	-3.64172	0.000292557	0.0345414	DOWN
NONHSAT137899.2	X:100820403-100840932	2305	153	125	52	26	29	30	2.1581	1.87356	0.801427	0.447396	0.486494	0.451024	1.61103	0.461638	1.80315	0.000291537	0.0345414	UP
NONHSAT179463.1	19:12940251-12944488	1327	17	15	11	68	44	64	0.416506	0.390516	0.294485	2.03244	1.28213	1.6713	0.367169	1.66196	-2.17837	0.000292519	0.0345414	DOWN
ENST00000448629	1:1399522-1401087	797	70	45	58	9	12	24	2.85555	1.95066	2.58526	0.447871	0.582195	1.04353	2.46383	0.691199	1.83373	0.000295165	0.0347293	UP
ENST00000613921	20:50184598-50191498	2648	2	66	0	0	0	0	0.0245588	0.8611	0	0	0	0	0.29522	0	Inf	0.000295868	0.0347293	UP
ENST00000449642	7:124929915-125145234	3238	3	7	3	28	14	33	0.0301258	0.0746875	0.0329164	0.342975	0.167189	0.353171	0.0459099	0.287778	-2.64808	0.000298047	0.0348836	DOWN
ENST00000323380	13:29476515-29490105	1992	2	2	3	9	18	18	0.0326464	0.0346945	0.0535057	0.179193	0.349405	0.313142	0.0402822	0.28058	-2.8002	0.000303319	0.0352103	DOWN
ENST00000601801	11:65422800-65423368	487	22	17	31	6	3	7	1.46875	1.20601	2.26135	0.488697	0.238198	0.498133	1.64537	0.408343	2.01056	0.00030583	0.0352103	UP
ENST00000608362	7:26173533-26174945	1413	9	8	14	38	35	61	0.207084	0.195596	0.351992	1.06666	0.957801	1.49601	0.251557	1.17349	-2.22185	0.000303749	0.0352103	DOWN
NONHSAT030421.2	12:104362455-104369011	465	0	0	0	3	5	7	0	0	0	0.255909	0.415807	0.5217	0	0.397806	#NAME?	0.000303742	0.0352103	DOWN
NONHSAT082896.2	21:44921035-44929680	2352	0	0	0	0	50	4	0	0	0	0	0.822017	0.0589278	0	0.293648	#NAME?	0.000306184	0.0352103	DOWN
NONHSAT179879.1	19:49665142-49673916	1904	1	2	1	7	14	12	0.0170776	0.036298	0.0186533	0.145824	0.284326	0.218398	0.0240096	0.216183	-3.17056	0.000306942	0.0352103	DOWN
NONHSAT217810.1	8:144818589-144827252	6921	206	0	0	0	0	0	0.967722	0	0	0	0	0	0.322574	0	Inf	0.000305475	0.0352103	UP
NONHSAT160341.1	11:58497889-58505759	1002	0	0	1	7	6	6	0	0	0.035445	0.277094	0.231542	0.2075	0.011815	0.238712	-4.33658	0.000308673	0.0353085	DOWN
NONHSAT035305.2	13:112885237-112885680	444	1	1	1	1	251	1	0.0732339	0.0777893	0.0799906	0.0893075	21.8597	0.0780199	0.0770046	7.34234	-6.57515	0.000313147	0.0357191	DOWN
NONHSAT162684.1	12:105330698-105411065	855	26	73	45	0	6	16	0.98867	2.94974	1.86976	0	0.27135	0.648495	1.93606	0.306615	2.65862	0.000315214	0.0358536	UP
NONHSAT130113.2	9:5832649-5835435	2782	1	1	2	9	11	11	0.0116879	0.012415	0.0255455	0.128308	0.152895	0.13702	0.0165495	0.139408	-3.07446	0.00031708	0.0358637	DOWN
NONHSAT186088.1	2:190753498-190844633	5015	177	100	132	464	446	579	1.14751	0.688902	0.935056	3.66969	3.43888	4.00088	0.923821	3.70315	-2.00307	0.000316809	0.0358637	DOWN
NONHSAT129766.2	8:144478583-144480413	927	0	12	16	0	0	0	0	0.447249	0.613157	0	0	0	0.353469	0	Inf	0.000318175	0.0358871	UP
NONHSAT022137.2	11:65498959-65506467	7176	15	205	39	9	14	8	0.0679633	0.986964	0.193071	0.0497426	0.07544	0.0386332	0.415999	0.0546053	2.92947	0.00031961	0.0359486	UP
NONHSAT137543.2	X:73820656-73850597	2950	36	525	27	21	4	18	0.39677	6.14846	0.325145	0.28234	0.0524259	0.211451	2.29013	0.182072	3.65284	0.000325004	0.0363819	UP
NONHSAT166700.1	13:44434118-44436839	1147	0	0	208	0	0	0	0	0	6.44222	0	0	0	2.14741	0	Inf	0.000325265	0.0363819	UP
ENST00000563328	16:72665170-72791624	4842	295	313	248	94	75	100	1.98084	2.23331	1.81954	0.769992	0.598946	0.715691	2.01123	0.694876	1.53325	0.000327828	0.0364666	UP
NONHSAT103174.2	5:110683246-110687254	4009	0	4	0	15	11	11	0	0.0344695	0	0.148403	0.1061	0.0950833	0.0114898	0.116529	-3.34226	0.000327532	0.0364666	DOWN
NONHSAT058490.2	18:14179097-14185369	1942	1	1	1	58	8	2	0.0167435	0.017785	0.0182883	1.18458	0.159296	0.0356934	0.0176056	0.459856	-4.70708	0.000336696	0.0373501	DOWN
NONHSAT103351.2	5:116051910-116052284	375	0	0	0	0	226	0	0	0	0	0	23.304	0	0	7.76799	#NAME?	0.00034113	0.0377384	DOWN
NONHSAT122291.2	7:100039550-100041688	2139	480	5	4	5	4	5	7.29597	0.0807512	0.0664325	0.0927082	0.0723032	0.0810071	2.48105	0.0820061	4.91908	0.000345118	0.0380752	UP
ENST00000433161	20:63102205-63104386	1882	5	7	3	0	0	0	0.0863864	0.128501	0.056633	0	0	0	0.0905067	0	Inf	0.00034961	0.0382571	UP
NONHSAT115527.2	6:149939422-149941495	1902	0	0	0	16	13	0	0	0	0	0.333649	0.264302	0	0	0.199317	#NAME?	0.000348466	0.0382571	DOWN
NONHSAT207507.1	6:75914257-75916227	1440	2	291	1	2	2	1	0.0451609	6.98168	0.0246638	0.0551008	0.053714	0.0240561	2.3505	0.0442903	5.72983	0.000349288	0.0382571	UP
NONHSAT222730.1	X:55870880-55872942	2057	2	0	2	14	7	13	0.0316148	0	0.0345491	0.269954	0.131579	0.219011	0.0220546	0.206848	-3.22942	0.00035516	0.0387595	DOWN
NONHSAT163863.1	12:94308283-94312616	870	16	35	1	1	1	1	0.597916	1.38987	0.0408228	0.0455776	0.0444301	0.0398171	0.676205	0.0432749	3.96586	0.000356607	0.0388125	UP
ENST00000535163	12:31877079-31887203	852	0	0	4	18	10	11	0	0	0.166783	0.837965	0.453828	0.447405	0.0555943	0.579733	-3.38238	0.000360512	0.0390271	DOWN
NONHSAT192165.1	22:25561883-25564822	2332	0	0	0	7	4	4	0	0	0	0.11906	0.0663193	0.0594332	0	0.0816042	#NAME?	0.000360056	0.0390271	DOWN
ENST00000609871	3:183807908-183810548	834	16	0	12	0	0	0	0.623726	0	0.511148	0	0	0	0.378291	0	Inf	0.000372034	0.0400596	UP
NONHSAT180436.1	19:42721910-42732905	666	0	0	0	3	5	8	0	0	0	0.178675	0.290316	0.416264	0	0.295085	#NAME?	0.00037187	0.0400596	DOWN
ENST00000427953	1:113924001-113929232	1321	0	0	0	6	6	3	0	0	0	0.180163	0.175628	0.078696	0	0.144829	#NAME?	0.000375386	0.0402061	DOWN
NONHSAT015969.2	10:100373598-100383330	1551	15	27	24	0	8	0	0.314445	0.601428	0.549707	0	0.199454	0	0.488526	0.0664846	2.87735	0.000374918	0.0402061	UP
ENST00000590591	8:8237208-8238926	702	22	19	26	7	4	6	1.01892	0.935096	1.31576	0.39551	0.220308	0.296175	1.08993	0.303998	1.8421	0.000383605	0.0409778	UP
ENST00000594557	19:21452040-21463884	4690	96	102	78	23	37	17	0.665506	0.751377	0.590821	0.194509	0.305058	0.125609	0.669235	0.208392	1.68321	0.000387239	0.0412568	UP
ENST00000521147	8:75223769-75278497	731	4	10	3	0	0	0	0.177925	0.472624	0.145805	0	0	0	0.265451	0	Inf	0.000390503	0.0414951	UP
NONHSAT158684.1	11:308654-309394	618	5	21	3	1	0	0	0.263073	1.17397	0.172465	0.0641627	0	0	0.536503	0.0213876	4.64874	0.000393379	0.0416909	UP
NONHSAT198995.1	4:118591773-118634979	4749	0	0	0	0	183	0	0	0	0	0	1.49005	0	0	0.496684	#NAME?	0.000394796	0.0417316	DOWN
NONHSAT035520.2	14:19331835-19337673	459	7	0	25	0	0	0	0.495812	0	1.93488	0	0	0	0.810231	0	Inf	0.000396242	0.0417751	UP
NONHSAT186096.1	2:190842680-190844550	377	22	36	25	102	90	123	1.8973	3.29911	2.35573	10.731	9.23106	11.3061	2.51738	10.4227	-2.04974	0.000397453	0.041784	DOWN
NONHSAT195203.1	3:195681819-195696470	953	0	0	4	14	11	11	0	0	0.149107	0.582682	0.446333	0.399988	0.0497024	0.476334	-3.26059	0.000398396	0.041784	DOWN
NONHSAT189168.1	20:63662183-63662483	301	1	20	26	1	1	1	0.108026	2.2956	3.06865	0.131736	0.128419	0.115086	1.82409	0.12508	3.86625	0.00040039	0.0418843	UP
NONHSAT215439.1	8:12437117-12566845	2432	0	152	0	0	0	0	0	2.15928	0	0	0	0	0.719759	0	Inf	0.000405359	0.0422946	UP
ENST00000558945	15:41283990-41298781	1269	0	0	1	5	0	86	0	0	0.0279873	0.156267	0	2.34846	0.00932909	0.834909	-6.48374	0.000411822	0.0427485	DOWN
NONHSAT046577.2	15:62832124-62835397	2978	2	0	0	14	15	3	0.0218374	0	0	0.186466	0.194765	0.0349085	0.00727912	0.138713	-4.2522	0.000411827	0.0427485	DOWN
ENST00000423477	2:74148039-74150061	1804	1	1	1	94	1	5	0.0180243	0.0191455	0.0196873	2.06669	0.0214269	0.0960499	0.0189524	0.728054	-5.2636	0.000419866	0.0434712	DOWN
NONHSAT148779.1	1:39479947-39486070	726	1	1	1	119	1	3	0.0447876	0.0475736	0.0489199	6.50118	0.0532427	0.143192	0.0470937	2.23254	-5.56701	0.000428785	0.0442811	DOWN
NONHSAT160389.1	11:62851990-62855467	1094	13	5	13	0	3	0	0.386355	0.157886	0.422133	0	0.106035	0	0.322125	0.035345	3.18804	0.000433233	0.0446263	UP
NONHSAT079904.2	20:44660607-44738967	1743	7	2	7	0	0	0	0.130567	0.0396508	0.142675	0	0	0	0.104298	0	Inf	0.000439377	0.0450294	UP
NONHSAT152502.1	1:167918071-167936793	954	1	0	1	321	1	0	0.0340837	0	0.0372283	13.3456	0.040518	0	0.0237707	4.46204	-7.55238	0.000439288	0.0450294	DOWN
ENST00000602918	12:123363868-123365787	1920	2	3	1	15	12	11	0.0338707	0.0539843	0.0184978	0.309869	0.241671	0.198536	0.0354509	0.250025	-2.81818	0.000442899	0.0452755	DOWN
ENST00000415195	6:30516266-30519217	851	4	4	6	0	0	0	0.152836	0.162383	0.25049	0	0	0	0.18857	0	Inf	0.000444664	0.0453412	UP
NONHSAT104170.2	5:140168573-140173985	1072	0	0	0	13	14	0	0	0	0	0.480973	0.504998	0	0	0.328657	#NAME?	0.000446078	0.0453707	DOWN
ENST00000560865	8:29055935-29056685	552	139	0	0	0	0	0	8.18709	0	0	0	0	0	2.72903	0	Inf	0.000449729	0.0456271	UP
NONHSAT172826.1	16:28835975-28837233	1147	79	0	99	0	5	0	2.23931	0	3.06626	0	0.168571	0	1.76852	0.0561902	4.97608	0.000451582	0.0457003	UP
ENST00000602127	3:195681616-195708230	749	16	15	15	3	3	4	0.694509	0.691876	0.711456	0.158875	0.154876	0.185044	0.69928	0.166265	2.07238	0.000457393	0.0461726	UP
NONHSAT122447.2	7:101094047-101097967	3921	12	10	17	15	17	846	0.0995045	0.0881122	0.15402	0.151734	0.167651	7.47691	0.113879	2.59876	-4.51225	0.000465852	0.0469093	DOWN
NONHSAT108559.2	6:29899031-29902652	3622	13	17	9	52	46	51	0.116696	0.162155	0.08827	0.569424	0.49109	0.487948	0.122374	0.516154	-2.07651	0.000471089	0.0473186	DOWN
NONHSAT186324.1	2:219045309-219053871	8295	8	11	4	25	31	48	0.0313555	0.0458139	0.0171307	0.119536	0.144511	0.200529	0.0314334	0.154859	-2.30058	0.000472885	0.0473812	DOWN
NONHSAT094167.2	3:195635758-195636397	543	0	130	0	0	0	0	0	8.27129	0	0	0	0	2.7571	0	Inf	0.000479899	0.0479649	UP
NONHSAT074908.2	2:149624032-149636840	1669	6	4	5	23	22	22	0.116874	0.0827971	0.10642	0.546584	0.509712	0.456787	0.10203	0.504361	-2.30546	0.000483985	0.0482539	DOWN
NONHSAT222884.1	X:103628989-103630945	1098	0	0	0	151	0	0	0	0	0	5.45451	0	0	0	1.81817	#NAME?	0.000487863	0.0485207	DOWN
NONHSAT156271.1	10:123559388-123562211	1571	1	0	0	4	5	14	0.0206975	0	0	0.100987	0.123075	0.308814	0.00689918	0.177625	-4.68627	0.00049617	0.049105	DOWN
NONHSAT188646.1	20:31798438-31801802	948	523	519	523	165	138	215	17.9368	18.9142	19.5987	6.90328	5.62889	7.85922	18.8166	6.79713	1.46901	0.000496164	0.049105	UP
ENST00000607894	12:12979837-12984012	721	5	3	6	0	0	0	0.225491	0.143758	0.295654	0	0	0	0.221635	0	Inf	0.000499231	0.0492872	UP
MSTRG.43944.3	KI270467.1:970-3920	1068	2	42	3	386	531	17	0.0608911	1.35864	0.0997971	14.335	19.2254	0.551595	0.506443	11.3707	-4.48877	0.000507476	0.0499633	DOWN
NONHSAT181909.1	2:65056500-65071597	572	6	2	8	0	0	0	0.341017	0.120824	0.49685	0	0	0	0.319564	0	Inf	0.000508555	0.0499633	UP
