# Supplementary material for: Analysis of long non-coding RNA expression profiles in high-glucose treated vascular endothelial cells
Source: BMC Endocr Disord. 2020 Jul 20;20:107. doi: 10.1186/s12902-020-00593-6 (PMC7372841; doi:10.1186/s12902-020-00593-6)
Supplement: Supplementary file 3 — Additional file 3: Table S3. Expression correlations of 715 lncRNA-mRNAs trans-regulatory pairs. [file 12902_2020_593_MOESM3_ESM.xlsx]

## Sheet: g1_vs_g2_diff_lncRNA_target_dif
Table S3： 945 predicted lncRNA-mRNAs pairs for 126 DELs and 201 DEGs																	945 matched lncRNA-mRNAs pairs for 126 DELs and 201 DEGs
lncRNA_id	locus	length	gao6-2_FPKM	gao6-1_FPKM	gao6-3_FPKM	di6-2_FPKM	di6-3_FPKM	di6-1_FPKM	gao6-2_count	gao6-1_count	gao6-3_count	di6-2_count	di6-3_count	di6-1_count	g1	g2	log2FC	Pvalue	Qvalue	updown	type	gene_id	gene name	description	locus	gao6-2_FPKM	gao6-1_FPKM	gao6-3_FPKM	di6-2_FPKM	di6-3_FPKM	di6-1_FPKM	gao6-2_count	gao6-1_count	gao6-3_count	di6-2_count	di6-3_count	di6-1_count	g1	g2	log2FC	Pvalue	Qvalue	updown	+
NONHSAT217282.1	8:81568813-81595351	26539	0.0520725	0.0735051	0.0602375	0.374457	0.402175	0.387076	40	60	45	257	308	259	0.0619384	0.387903	-2.64679	1.29889e-06	0.000672408	DOWN	trans	ENSG00000183762	KREMEN1	kringle containing transmembrane protein 1 [Source:HGNC Symbol;Acc:HGNC:17550]	22:29073078-29168333	5.24394	5.18345	5.28722	2.35227	2.04695	2.05096	1456	1521	1432	585	571	499	5.2382	2.15006	1.28469	2.70918e-16	4.55735e-14	UP	NONHSAT217282.1+ENSG00000183762	1				ENST00000619017+ENSG00000183762
NONHSAT108559.2	6:29899031-29902652	3622	0.162155	0.116696	0.08827	0.49109	0.487948	0.569424	17	13	9	46	51	52	0.122374	0.516154	-2.07651	0.000471089	0.0473186	DOWN	trans	ENSG00000160949	TONSL	tonsoku-like, DNA repair protein [Source:HGNC Symbol;Acc:HGNC:7801]	8:144428775-144444444	1.8021	2.02492	2.05037	0.720181	0.63188	0.463504	528	627	586	189	186	119	1.95913	0.605189	1.69476	2.67583e-17	5.17491e-15	UP	NONHSAT108559.2+ENSG00000160949	1				NONHSAT147908.2+ENSG00000183762
NONHSAT093248.2	3:172417601-172425666	8066	0.0728151	0.108831	0.096896	0.426662	0.463994	0.501562	17	27	22	89	108	102	0.0928473	0.464073	-2.32142	4.419e-05	0.00985828	DOWN	trans	ENSG00000162585	FAAP20	Fanconi anemia core complex associated protein 20 [Source:HGNC Symbol;Acc:HGNC:26428]	1:2184461-2212720	1.12577	1.10125	1.06302	0.538362	0.4511	0.43031	621	642	572	266	250	208	1.09668	0.473257	1.21245	1.04775e-11	8.20566e-10	UP	NONHSAT093248.2+ENSG00000162585	1				NONHSAT039300.2+ENSG00000183762
ENST00000508000	5:80482293-80487953	1151	0	0	0	0.201568	0.240861	0.275674	0	0	0	6	8	8	0	0.239368	#NAME?	1.6995e-05	0.0047834	DOWN	trans	ENSG00000105866	SP4	Sp4 transcription factor [Source:HGNC Symbol;Acc:HGNC:11209]	7:21428034-21514822	1.20369	1.18092	1.17876	0.601195	0.523375	0.50608	380	394	363	170	166	140	1.18779	0.54355	1.12779	6.52904e-10	3.64664e-08	UP	ENST00000508000+ENSG00000105866	1				ENST00000366221+ENSG00000160949
NONHSAT199075.1	4:128627629-128646352	18724	0.0571995	0.057302	0.026563	0.379989	0.3646	0.370699	31	33	14	184	197	175	0.0470215	0.371762	-2.98299	3.07806e-07	0.000211559	DOWN	trans	ENSG00000183762	KREMEN1	kringle containing transmembrane protein 1 [Source:HGNC Symbol;Acc:HGNC:17550]	22:29073078-29168333	5.24394	5.18345	5.28722	2.35227	2.04695	2.05096	1456	1521	1432	585	571	499	5.2382	2.15006	1.28469	2.70918e-16	4.55735e-14	UP	NONHSAT199075.1+ENSG00000183762	1				ENST00000429962+ENSG00000160949
NONHSAT217282.1	8:81568813-81595351	26539	0.0520725	0.0735051	0.0602375	0.374457	0.402175	0.387076	40	60	45	257	308	259	0.0619384	0.387903	-2.64679	1.29889e-06	0.000672408	DOWN	trans	ENSG00000105639	JAK3	Janus kinase 3 [Source:HGNC Symbol;Acc:HGNC:6193]	19:17824780-17848071	0.376672	0.379095	0.344019	0.0955739	0.0852089	0.101601	110	117	98	25	25	26	0.366595	0.094128	1.96149	1.1612e-15	1.84422e-13	UP	NONHSAT217282.1+ENSG00000105639	1				NONHSAT055361.2+ENSG00000160949
NONHSAT000333.2	1:1574884-1576971	2088	0	0	0	0.703724	0.680459	0.607855	0	0	0	38	41	32	0	0.664013	#NAME?	4.65503e-14	1.44589e-10	DOWN	trans	ENSG00000105639	JAK3	Janus kinase 3 [Source:HGNC Symbol;Acc:HGNC:6193]	19:17824780-17848071	0.376672	0.379095	0.344019	0.0955739	0.0852089	0.101601	110	117	98	25	25	26	0.366595	0.094128	1.96149	1.1612e-15	1.84422e-13	UP	NONHSAT000333.2+ENSG00000105639	1				ENST00000619017+ENSG00000160949
NONHSAT217282.1	8:81568813-81595351	26539	0.0520725	0.0735051	0.0602375	0.374457	0.402175	0.387076	40	60	45	257	308	259	0.0619384	0.387903	-2.64679	1.29889e-06	0.000672408	DOWN	trans	ENSG00000117650	NEK2	NIMA-related kinase 2 [Source:HGNC Symbol;Acc:HGNC:7745]	1:211658657-211675630	3.64181	3.63981	3.33674	1.16046	1.20074	1.22084	480	507	429	137	159	141	3.53945	1.19401	1.56771	2.68444e-18	5.87046e-16	UP	NONHSAT217282.1+ENSG00000117650	1				NONHSAT116202.2+ENSG00000160949
NONHSAT037742.2	14:73787195-73803732	1262	7.11777	5.89968	7.03747	0.643436	0.302052	0.0314204	260	229	250	21	11	1	6.68497	0.325636	4.35959	9.21862e-10	1.43169e-06	UP	trans	ENSG00000136731	UGGT1	UDP-glucose glycoprotein glucosyltransferase 1 [Source:HGNC Symbol;Acc:HGNC:15663]	2:128091200-128195677	12.5926	12.6514	12.0268	24.5566	24.4179	25.6991	5456	5793	5083	9530	10629	9757	12.4236	24.8912	-1.00255	1.33848e-17	2.7775e-15	DOWN	NONHSAT037742.2+ENSG00000136731	1				NONHSAT000394.2+ENSG00000160949
NONHSAT199075.1	4:128627629-128646352	18724	0.0571995	0.057302	0.026563	0.379989	0.3646	0.370699	31	33	14	184	197	175	0.0470215	0.371762	-2.98299	3.07806e-07	0.000211559	DOWN	trans	ENSG00000186185	KIF18B	kinesin family member 18B [Source:HGNC Symbol;Acc:HGNC:27102]	17:44924709-44947711	6.40931	6.93181	6.92956	2.22228	2.35309	1.55878	1098	1255	1158	341	405	234	6.75689	2.04472	1.72446	1.67705e-19	4.00646e-17	UP	NONHSAT199075.1+ENSG00000186185	1				NONHSAT031028.2+ENSG00000160949
NONHSAT186090.1	2:190804362-190844260	12147	0.972718	0.497847	0.79549	4.17336	3.78003	4.17622	342	186	272	1311	1325	1279	0.755352	4.0432	-2.42028	2.27036e-05	0.0059145	DOWN	trans	ENSG00000117650	NEK2	NIMA-related kinase 2 [Source:HGNC Symbol;Acc:HGNC:7745]	1:211658657-211675630	3.64181	3.63981	3.33674	1.16046	1.20074	1.22084	480	507	429	137	159	141	3.53945	1.19401	1.56771	2.68444e-18	5.87046e-16	UP	NONHSAT186090.1+ENSG00000117650	1				MSTRG.41625.3+ENSG00000160949
ENST00000431813	9:87553454-87554459	702	2.36229	2.26939	1.51818	11.292	9.72473	11.4694	48	49	30	205	197	203	2.04995	10.8287	-2.4012	1.56679e-05	0.00455147	DOWN	trans	ENSG00000092853	CLSPN	claspin [Source:HGNC Symbol;Acc:HGNC:19715]	1:35720218-35769967	4.26911	4.3797	4.27283	1.34834	1.67175	1.69234	760	824	742	215	299	264	4.30721	1.57081	1.45525	6.75022e-16	1.08419e-13	UP	ENST00000431813+ENSG00000092853	1				NONHSAT147908.2+ENSG00000160949
NONHSAT108559.2	6:29899031-29902652	3622	0.162155	0.116696	0.08827	0.49109	0.487948	0.569424	17	13	9	46	51	52	0.122374	0.516154	-2.07651	0.000471089	0.0473186	DOWN	trans	ENSG00000167513	CDT1	chromatin licensing and DNA replication factor 1 [Source:HGNC Symbol;Acc:HGNC:24576]	16:88803213-88809258	6.1318	5.63628	6.60932	1.64299	1.55198	1.10962	700	680	736	168	178	111	6.1258	1.43486	2.09398	2.25038e-25	1.14243e-22	UP	NONHSAT108559.2+ENSG00000167513	1				NONHSAT183880.1+ENSG00000160949
NONHSAT186090.1	2:190804362-190844260	12147	0.972718	0.497847	0.79549	4.17336	3.78003	4.17622	342	186	272	1311	1325	1279	0.755352	4.0432	-2.42028	2.27036e-05	0.0059145	DOWN	trans	ENSG00000160949	TONSL	tonsoku-like, DNA repair protein [Source:HGNC Symbol;Acc:HGNC:7801]	8:144428775-144444444	1.8021	2.02492	2.05037	0.720181	0.63188	0.463504	528	627	586	189	186	119	1.95913	0.605189	1.69476	2.67583e-17	5.17491e-15	UP	NONHSAT186090.1+ENSG00000160949	1				NONHSAT167187.1+ENSG00000160949
NONHSAT199075.1	4:128627629-128646352	18724	0.0571995	0.057302	0.026563	0.379989	0.3646	0.370699	31	33	14	184	197	175	0.0470215	0.371762	-2.98299	3.07806e-07	0.000211559	DOWN	trans	ENSG00000160949	TONSL	tonsoku-like, DNA repair protein [Source:HGNC Symbol;Acc:HGNC:7801]	8:144428775-144444444	1.8021	2.02492	2.05037	0.720181	0.63188	0.463504	528	627	586	189	186	119	1.95913	0.605189	1.69476	2.67583e-17	5.17491e-15	UP	NONHSAT199075.1+ENSG00000160949	1				NONHSAT001953.2+ENSG00000160949
NONHSAT093248.2	3:172417601-172425666	8066	0.0728151	0.108831	0.096896	0.426662	0.463994	0.501562	17	27	22	89	108	102	0.0928473	0.464073	-2.32142	4.419e-05	0.00985828	DOWN	trans	ENSG00000117650	NEK2	NIMA-related kinase 2 [Source:HGNC Symbol;Acc:HGNC:7745]	1:211658657-211675630	3.64181	3.63981	3.33674	1.16046	1.20074	1.22084	480	507	429	137	159	141	3.53945	1.19401	1.56771	2.68444e-18	5.87046e-16	UP	NONHSAT093248.2+ENSG00000117650	1				NONHSAT039300.2+ENSG00000160949
ENST00000431813	9:87553454-87554459	702	2.36229	2.26939	1.51818	11.292	9.72473	11.4694	48	49	30	205	197	203	2.04995	10.8287	-2.4012	1.56679e-05	0.00455147	DOWN	trans	ENSG00000160949	TONSL	tonsoku-like, DNA repair protein [Source:HGNC Symbol;Acc:HGNC:7801]	8:144428775-144444444	1.8021	2.02492	2.05037	0.720181	0.63188	0.463504	528	627	586	189	186	119	1.95913	0.605189	1.69476	2.67583e-17	5.17491e-15	UP	ENST00000431813+ENSG00000160949	1				NONHSAT002657.2+ENSG00000162585
NONHSAT211923.1	7:33830757-33838184	7428	0.0372074	0.0218873	0.0430417	0.182199	0.181944	0.234942	8	5	9	35	39	44	0.0340455	0.199695	-2.55226	3.82972e-05	0.00899071	DOWN	trans	ENSG00000160949	TONSL	tonsoku-like, DNA repair protein [Source:HGNC Symbol;Acc:HGNC:7801]	8:144428775-144444444	1.8021	2.02492	2.05037	0.720181	0.63188	0.463504	528	627	586	189	186	119	1.95913	0.605189	1.69476	2.67583e-17	5.17491e-15	UP	NONHSAT211923.1+ENSG00000160949	1				ENST00000600607+ENSG00000162585
NONHSAT093248.2	3:172417601-172425666	8066	0.0728151	0.108831	0.096896	0.426662	0.463994	0.501562	17	27	22	89	108	102	0.0928473	0.464073	-2.32142	4.419e-05	0.00985828	DOWN	trans	ENSG00000160949	TONSL	tonsoku-like, DNA repair protein [Source:HGNC Symbol;Acc:HGNC:7801]	8:144428775-144444444	1.8021	2.02492	2.05037	0.720181	0.63188	0.463504	528	627	586	189	186	119	1.95913	0.605189	1.69476	2.67583e-17	5.17491e-15	UP	NONHSAT093248.2+ENSG00000160949	1				NONHSAT086922.2+ENSG00000162585
NONHSAT217282.1	8:81568813-81595351	26539	0.0520725	0.0735051	0.0602375	0.374457	0.402175	0.387076	40	60	45	257	308	259	0.0619384	0.387903	-2.64679	1.29889e-06	0.000672408	DOWN	trans	ENSG00000160949	TONSL	tonsoku-like, DNA repair protein [Source:HGNC Symbol;Acc:HGNC:7801]	8:144428775-144444444	1.8021	2.02492	2.05037	0.720181	0.63188	0.463504	528	627	586	189	186	119	1.95913	0.605189	1.69476	2.67583e-17	5.17491e-15	UP	NONHSAT217282.1+ENSG00000160949	1				NONHSAT134738.2+ENSG00000162585
NONHSAT216432.1	8:128386869-128393399	5352	0	0	0	0.0505715	0.0388481	0.0444685	0	0	0	7	6	6	0	0.0446294	#NAME?	3.36814e-05	0.00795335	DOWN	trans	ENSG00000186185	KIF18B	kinesin family member 18B [Source:HGNC Symbol;Acc:HGNC:27102]	17:44924709-44947711	6.40931	6.93181	6.92956	2.22228	2.35309	1.55878	1098	1255	1158	341	405	234	6.75689	2.04472	1.72446	1.67705e-19	4.00646e-17	UP	NONHSAT216432.1+ENSG00000186185	1				NONHSAT000445.2+ENSG00000105866
NONHSAT005505.2	1:117963370-117966542	3173	0.0108851	0.0102477	0.0111931	0.146237	0.120135	0.125007	1	1	1	12	11	10	0.0107753	0.130459	-3.5978	5.4844e-05	0.0113566	DOWN	trans	ENSG00000183762	KREMEN1	kringle containing transmembrane protein 1 [Source:HGNC Symbol;Acc:HGNC:17550]	22:29073078-29168333	5.24394	5.18345	5.28722	2.35227	2.04695	2.05096	1456	1521	1432	585	571	499	5.2382	2.15006	1.28469	2.70918e-16	4.55735e-14	UP	NONHSAT005505.2+ENSG00000183762	1				ENST00000366221+ENSG00000105639
NONHSAT000333.2	1:1574884-1576971	2088	0	0	0	0.703724	0.680459	0.607855	0	0	0	38	41	32	0	0.664013	#NAME?	4.65503e-14	1.44589e-10	DOWN	trans	ENSG00000186185	KIF18B	kinesin family member 18B [Source:HGNC Symbol;Acc:HGNC:27102]	17:44924709-44947711	6.40931	6.93181	6.92956	2.22228	2.35309	1.55878	1098	1255	1158	341	405	234	6.75689	2.04472	1.72446	1.67705e-19	4.00646e-17	UP	NONHSAT000333.2+ENSG00000186185	1				NONHSAT116202.2+ENSG00000105639
NONHSAT010435.2	1:236918244-236919817	1574	0.131702	0.123928	0.13543	0.736991	0.726536	0.579574	6	6	6	30	33	23	0.130353	0.681033	-2.3853	0.000155858	0.0236594	DOWN	trans	ENSG00000167723	TRPV3	transient receptor potential cation channel, subfamily V, member 3 [Source:HGNC Symbol;Acc:HGNC:18084]	17:3510502-3557995	0.0357316	0.0417642	0.0344746	0.0117317	0.0146453	0.016791	17	21	16	5	7	7	0.0373235	0.0143893	1.37508	0.0015699	0.012046	UP	NONHSAT010435.2+ENSG00000167723	1				MSTRG.41625.3+ENSG00000105639
NONHSAT211923.1	7:33830757-33838184	7428	0.0372074	0.0218873	0.0430417	0.182199	0.181944	0.234942	8	5	9	35	39	44	0.0340455	0.199695	-2.55226	3.82972e-05	0.00899071	DOWN	trans	ENSG00000183762	KREMEN1	kringle containing transmembrane protein 1 [Source:HGNC Symbol;Acc:HGNC:17550]	22:29073078-29168333	5.24394	5.18345	5.28722	2.35227	2.04695	2.05096	1456	1521	1432	585	571	499	5.2382	2.15006	1.28469	2.70918e-16	4.55735e-14	UP	NONHSAT211923.1+ENSG00000183762	1				MSTRG.44800.4+ENSG00000105639
ENST00000366221	1:1574975-1577075	2101	0.180879	0.23213	0.185998	0.018398	0.04948	0.0188732	11	15	11	1	3	1	0.199669	0.0289171	2.78762	0.000114953	0.0196682	UP	trans	ENSG00000105855	ITGB8	integrin subunit beta 8 [Source:HGNC Symbol;Acc:HGNC:6163]	7:20330702-20415754	3.48079	3.62439	3.14253	11.6499	10.5322	11.3849	1852	2038	1631	5552	5630	5308	3.41591	11.189	-1.71174	2.2754e-39	4.62052e-36	DOWN	ENST00000366221+ENSG00000105855	1				ENST00000600607+ENSG00000117650
ENST00000429962	22:21001922-21003272	1263	0.519745	0.592081	0.731324	0	0	0	19	23	26	0	0	0	0.614383	0	Inf	3.54259e-11	7.15231e-08	UP	trans	ENSG00000184164	CRELD2	cysteine rich with EGF-like domains 2 [Source:HGNC Symbol;Acc:HGNC:28150]	22:49918167-49927540	1.85932	1.94453	1.96081	7.0568	6.71644	6.58384	418	462	430	1421	1517	1297	1.92155	6.78569	-1.82022	4.83025e-34	6.24178e-31	DOWN	ENST00000429962+ENSG00000184164	1				MSTRG.41625.3+ENSG00000117650
NONHSAT000333.2	1:1574884-1576971	2088	0	0	0	0.703724	0.680459	0.607855	0	0	0	38	41	32	0	0.664013	#NAME?	4.65503e-14	1.44589e-10	DOWN	trans	ENSG00000160949	TONSL	tonsoku-like, DNA repair protein [Source:HGNC Symbol;Acc:HGNC:7801]	8:144428775-144444444	1.8021	2.02492	2.05037	0.720181	0.63188	0.463504	528	627	586	189	186	119	1.95913	0.605189	1.69476	2.67583e-17	5.17491e-15	UP	NONHSAT000333.2+ENSG00000160949	1				NONHSAT086922.2+ENSG00000117650
NONHSAT216432.1	8:128386869-128393399	5352	0	0	0	0.0505715	0.0388481	0.0444685	0	0	0	7	6	6	0	0.0446294	#NAME?	3.36814e-05	0.00795335	DOWN	trans	ENSG00000105866	SP4	Sp4 transcription factor [Source:HGNC Symbol;Acc:HGNC:11209]	7:21428034-21514822	1.20369	1.18092	1.17876	0.601195	0.523375	0.50608	380	394	363	170	166	140	1.18779	0.54355	1.12779	6.52904e-10	3.64664e-08	UP	NONHSAT216432.1+ENSG00000105866	1				NONHSAT116046.2+ENSG00000117650
NONHSAT217282.1	8:81568813-81595351	26539	0.0520725	0.0735051	0.0602375	0.374457	0.402175	0.387076	40	60	45	257	308	259	0.0619384	0.387903	-2.64679	1.29889e-06	0.000672408	DOWN	trans	ENSG00000168612	ZSWIM1	zinc finger, SWIM-type containing 1 [Source:HGNC Symbol;Acc:HGNC:16155]	20:45881227-45885266	4.00978	3.92211	4.73451	1.97035	1.9922	1.74396	593	613	683	261	296	226	4.22213	1.90217	1.15033	2.78689e-10	1.7112e-08	UP	NONHSAT217282.1+ENSG00000168612	1				ENST00000431813+ENSG00000136731
ENST00000366221	1:1574975-1577075	2101	0.180879	0.23213	0.185998	0.018398	0.04948	0.0188732	11	15	11	1	3	1	0.199669	0.0289171	2.78762	0.000114953	0.0196682	UP	trans	ENSG00000184226	PCDH9	protocadherin 9 [Source:HGNC Symbol;Acc:HGNC:8661]	13:66302834-67230445	0.625272	0.699219	0.660736	1.6193	1.55773	1.6845	682	806	703	1582	1707	1610	0.661742	1.62051	-1.29211	1.28234e-19	3.14273e-17	DOWN	ENST00000366221+ENSG00000184226	1				NONHSAT199073.1+ENSG00000136731
NONHSAT002657.2	1:40688222-40691569	3348	0.681061	1.01966	0.923148	0	0	0	66	105	87	0	0	0	0.874624	0	Inf	1.91829e-18	1.29098e-14	UP	trans	ENSG00000105855	ITGB8	integrin subunit beta 8 [Source:HGNC Symbol;Acc:HGNC:6163]	7:20330702-20415754	3.48079	3.62439	3.14253	11.6499	10.5322	11.3849	1852	2038	1631	5552	5630	5308	3.41591	11.189	-1.71174	2.2754e-39	4.62052e-36	DOWN	NONHSAT002657.2+ENSG00000105855	1				ENST00000565861+ENSG00000136731
NONHSAT005505.2	1:117963370-117966542	3173	0.0108851	0.0102477	0.0111931	0.146237	0.120135	0.125007	1	1	1	12	11	10	0.0107753	0.130459	-3.5978	5.4844e-05	0.0113566	DOWN	trans	ENSG00000156509	FBXO43	F-box protein 43 [Source:HGNC Symbol;Acc:HGNC:28521]	8:100133360-100145800	1.08757	1.08822	0.877842	0.404736	0.447936	0.463639	174	184	137	58	72	65	1.01788	0.43877	1.21403	2.40065e-08	9.14854e-07	UP	NONHSAT005505.2+ENSG00000156509	1				NONHSAT007230.2+ENSG00000136731
NONHSAT005505.2	1:117963370-117966542	3173	0.0108851	0.0102477	0.0111931	0.146237	0.120135	0.125007	1	1	1	12	11	10	0.0107753	0.130459	-3.5978	5.4844e-05	0.0113566	DOWN	trans	ENSG00000160949	TONSL	tonsoku-like, DNA repair protein [Source:HGNC Symbol;Acc:HGNC:7801]	8:144428775-144444444	1.8021	2.02492	2.05037	0.720181	0.63188	0.463504	528	627	586	189	186	119	1.95913	0.605189	1.69476	2.67583e-17	5.17491e-15	UP	NONHSAT005505.2+ENSG00000160949	1				NONHSAT216370.1+ENSG00000136731
NONHSAT055361.2	17:65100656-65112829	2591	0.373351	0.376448	0.191959	0	0	0.107159	28	30	14	0	0	7	0.313919	0.0357195	3.13561	8.11712e-05	0.0151741	UP	trans	ENSG00000168356	SCN11A	sodium channel, voltage gated, type XI alpha subunit [Source:HGNC Symbol;Acc:HGNC:10583]	3:38845769-38950561	0	0	0.0073676	0.0320946	0.0286153	0.0246052	0	0	2	8	8	6	0.00245587	0.0284384	-3.53353	2.84797e-05	0.000439094	DOWN	NONHSAT055361.2+ENSG00000168356	1				ENST00000366221+ENSG00000186185
NONHSAT199073.1	4:128582998-128601515	2190	0.0946574	0.133612	0.194656	0.865174	0.822825	0.670094	6	9	12	49	52	37	0.140975	0.786031	-2.47915	4.33545e-05	0.0098349	DOWN	trans	ENSG00000183762	KREMEN1	kringle containing transmembrane protein 1 [Source:HGNC Symbol;Acc:HGNC:17550]	22:29073078-29168333	5.24394	5.18345	5.28722	2.35227	2.04695	2.05096	1456	1521	1432	585	571	499	5.2382	2.15006	1.28469	2.70918e-16	4.55735e-14	UP	NONHSAT199073.1+ENSG00000183762	1				NONHSAT116202.2+ENSG00000186185
NONHSAT171765.1	15:73514725-73525678	3188	0.0866928	0.0713858	0.0668653	0.376009	0.315235	0.447883	8	7	6	31	29	36	0.0749813	0.379709	-2.34029	0.000172137	0.0250332	DOWN	trans	ENSG00000105866	SP4	Sp4 transcription factor [Source:HGNC Symbol;Acc:HGNC:11209]	7:21428034-21514822	1.20369	1.18092	1.17876	0.601195	0.523375	0.50608	380	394	363	170	166	140	1.18779	0.54355	1.12779	6.52904e-10	3.64664e-08	UP	NONHSAT171765.1+ENSG00000105866	1				MSTRG.41625.3+ENSG00000186185
NONHSAT000333.2	1:1574884-1576971	2088	0	0	0	0.703724	0.680459	0.607855	0	0	0	38	41	32	0	0.664013	#NAME?	4.65503e-14	1.44589e-10	DOWN	trans	ENSG00000168612	ZSWIM1	zinc finger, SWIM-type containing 1 [Source:HGNC Symbol;Acc:HGNC:16155]	20:45881227-45885266	4.00978	3.92211	4.73451	1.97035	1.9922	1.74396	593	613	683	261	296	226	4.22213	1.90217	1.15033	2.78689e-10	1.7112e-08	UP	NONHSAT000333.2+ENSG00000168612	1				NONHSAT086922.2+ENSG00000186185
NONHSAT186090.1	2:190804362-190844260	12147	0.972718	0.497847	0.79549	4.17336	3.78003	4.17622	342	186	272	1311	1325	1279	0.755352	4.0432	-2.42028	2.27036e-05	0.0059145	DOWN	trans	ENSG00000127423	AUNIP	aurora kinase A and ninein interacting protein [Source:HGNC Symbol;Acc:HGNC:28363]	1:25831913-25859458	2.42502	1.99746	2.02101	0.671983	0.668554	0.617195	278	242	226	69	77	62	2.14783	0.652577	1.71866	1.35533e-16	2.36385e-14	UP	NONHSAT186090.1+ENSG00000127423	1				MSTRG.44800.4+ENSG00000186185
ENST00000619017	14:77028086-77031572	3487	0.297237	0.307692	0.356575	0.0221819	0.0397471	0.0341261	30	33	35	2	4	3	0.320501	0.0320184	3.32336	4.67741e-08	4.33962e-05	UP	trans	ENSG00000181704	YIPF6	Yip1 domain family member 6 [Source:HGNC Symbol;Acc:HGNC:28304]	X:68498323-68537285	2.65311	2.34399	2.34009	6.18748	7.53712	7.93302	1282	1197	1103	2678	3659	3359	2.44573	7.21921	-1.56157	5.4494e-26	2.97925e-23	DOWN	ENST00000619017+ENSG00000181704	1				NONHSAT055361.2+ENSG00000092853
NONHSAT220193.1	9:127525322-127527606	2285	0.0151153	0	0	0.236918	0.121327	0.260371	1	0	0	14	8	15	0.00503843	0.206205	-5.35496	3.29177e-06	0.0013788	DOWN	trans	ENSG00000140090	SLC24A4	solute carrier family 24 (sodium/potassium/calcium exchanger), member 4 [Source:HGNC Symbol;Acc:HGNC:10978]	14:92322581-92501483	0.0318189	0.0436565	0.0375122	0.0159859	0.0253367	0.00907748	20	29	23	9	16	5	0.0376625	0.0168	1.16467	0.00351308	0.0229344	UP	NONHSAT220193.1+ENSG00000140090	1				NONHSAT079904.2+ENSG00000092853
NONHSAT186090.1	2:190804362-190844260	12147	0.972718	0.497847	0.79549	4.17336	3.78003	4.17622	342	186	272	1311	1325	1279	0.755352	4.0432	-2.42028	2.27036e-05	0.0059145	DOWN	trans	ENSG00000070182	SPTB	spectrin, beta, erythrocytic [Source:HGNC Symbol;Acc:HGNC:11274]	14:64746283-64879883	0.141958	0.194185	0.142365	0.0430668	0.0767923	0.0563482	92	133	90	25	50	32	0.159503	0.0587358	1.44127	1.30907e-07	4.08514e-06	UP	NONHSAT186090.1+ENSG00000070182	1				NONHSAT147908.2+ENSG00000167513
NONHSAT217282.1	8:81568813-81595351	26539	0.0520725	0.0735051	0.0602375	0.374457	0.402175	0.387076	40	60	45	257	308	259	0.0619384	0.387903	-2.64679	1.29889e-06	0.000672408	DOWN	trans	ENSG00000089685	BIRC5	baculoviral IAP repeat containing 5 [Source:HGNC Symbol;Acc:HGNC:593]	17:78214186-78225636	0.984381	0.931443	1.10786	0.561447	0.356774	0.280846	184	184	202	94	67	46	1.00789	0.399689	1.3344	1.23021e-07	3.86449e-06	UP	NONHSAT217282.1+ENSG00000089685	1				ENST00000619017+ENSG00000167723
NONHSAT010435.2	1:236918244-236919817	1574	0.131702	0.123928	0.13543	0.736991	0.726536	0.579574	6	6	6	30	33	23	0.130353	0.681033	-2.3853	0.000155858	0.0236594	DOWN	trans	ENSG00000091651	ORC6	origin recognition complex subunit 6 [Source:HGNC Symbol;Acc:HGNC:17151]	16:46689643-46698394	2.01778	2.39625	2.30721	0.998681	0.874101	0.857682	494	620	551	219	215	184	2.24042	0.910154	1.29958	4.69443e-13	4.76636e-11	UP	NONHSAT010435.2+ENSG00000091651	1				NONHSAT215706.1+ENSG00000167723
ENST00000618285	20:33985617-33988989	3373	0.266314	0.347012	0.242241	0.0687829	0.0410905	0.0235236	26	36	23	6	4	2	0.285189	0.0444657	2.68115	2.24189e-06	0.00107768	UP	trans	ENSG00000136731	UGGT1	UDP-glucose glycoprotein glucosyltransferase 1 [Source:HGNC Symbol;Acc:HGNC:15663]	2:128091200-128195677	12.5926	12.6514	12.0268	24.5566	24.4179	25.6991	5456	5793	5083	9530	10629	9757	12.4236	24.8912	-1.00255	1.33848e-17	2.7775e-15	DOWN	ENST00000618285+ENSG00000136731	1				NONHSAT118802.2+ENSG00000167723
ENST00000619017	14:77028086-77031572	3487	0.297237	0.307692	0.356575	0.0221819	0.0397471	0.0341261	30	33	35	2	4	3	0.320501	0.0320184	3.32336	4.67741e-08	4.33962e-05	UP	trans	ENSG00000175985	PLEKHD1	pleckstrin homology and coiled-coil domain containing D1 [Source:HGNC Symbol;Acc:HGNC:20148]	14:69484692-69531551	0.06779	0.049889	0.0579126	0.142958	0.123707	0.111745	18	14	15	34	33	26	0.0585305	0.126137	-1.10773	0.000175556	0.00203959	DOWN	ENST00000619017+ENSG00000175985	1				NONHSAT217282.1+ENSG00000105855
ENST00000366221	1:1574975-1577075	2101	0.180879	0.23213	0.185998	0.018398	0.04948	0.0188732	11	15	11	1	3	1	0.199669	0.0289171	2.78762	0.000114953	0.0196682	UP	trans	ENSG00000147174	ACRC	acidic repeat containing [Source:HGNC Symbol;Acc:HGNC:15805]	X:71578411-71613583	0.995771	1.16591	1.05753	2.59134	2.71671	2.96764	139	172	144	324	381	363	1.07307	2.75856	-1.36217	1.2016e-14	1.56699e-12	DOWN	ENST00000366221+ENSG00000147174	1				NONHSAT199075.1+ENSG00000105855
NONHSAT002657.2	1:40688222-40691569	3348	0.681061	1.01966	0.923148	0	0	0	66	105	87	0	0	0	0.874624	0	Inf	1.91829e-18	1.29098e-14	UP	trans	ENSG00000162194	LBHD1	LBH domain containing 1 [Source:HGNC Symbol;Acc:HGNC:28351]	11:62662817-62672255	1.37771	1.44466	1.42475	5.20805	4.19811	4.70752	342	379	345	1158	1047	1024	1.41571	4.70456	-1.73254	8.29573e-27	4.91332e-24	DOWN	NONHSAT002657.2+ENSG00000162194	1				NONHSAT000333.2+ENSG00000105855
NONHSAT010435.2	1:236918244-236919817	1574	0.131702	0.123928	0.13543	0.736991	0.726536	0.579574	6	6	6	30	33	23	0.130353	0.681033	-2.3853	0.000155858	0.0236594	DOWN	trans	ENSG00000105613	MAST1	microtubule associated serine/threonine kinase 1 [Source:HGNC Symbol;Acc:HGNC:19034]	19:12833951-12874951	1.84331	1.83564	1.97107	0.963459	0.948293	0.815433	534	562	557	250	276	207	1.88334	0.909062	1.05084	4.19686e-09	1.91206e-07	UP	NONHSAT010435.2+ENSG00000105613	1				NONHSAT186090.1+ENSG00000105855
NONHSAT005505.2	1:117963370-117966542	3173	0.0108851	0.0102477	0.0111931	0.146237	0.120135	0.125007	1	1	1	12	11	10	0.0107753	0.130459	-3.5978	5.4844e-05	0.0113566	DOWN	trans	ENSG00000171320	ESCO2	establishment of sister chromatid cohesion N-acetyltransferase 2 [Source:HGNC Symbol;Acc:HGNC:27230]	8:27771949-27812640	0.434436	0.513842	0.40719	0.183614	0.213118	0.262053	140	175	128	53	69	74	0.451823	0.219595	1.04091	6.06761e-06	0.000117664	UP	NONHSAT005505.2+ENSG00000171320	1				NONHSAT186324.1+ENSG00000105855
ENST00000366221	1:1574975-1577075	2101	0.180879	0.23213	0.185998	0.018398	0.04948	0.0188732	11	15	11	1	3	1	0.199669	0.0289171	2.78762	0.000114953	0.0196682	UP	trans	ENSG00000260916	CCPG1	cell cycle progression 1 [Source:HGNC Symbol;Acc:HGNC:24227]	15:55340032-55408510	6.21299	7.00719	6.50917	14.1395	15.0782	15.0565	3642	4341	3722	7424	8880	7734	6.57645	14.7581	-1.16612	1.29427e-21	4.27846e-19	DOWN	ENST00000366221+ENSG00000260916	1				NONHSAT216691.1+ENSG00000105855
NONHSAT186090.1	2:190804362-190844260	12147	0.972718	0.497847	0.79549	4.17336	3.78003	4.17622	342	186	272	1311	1325	1279	0.755352	4.0432	-2.42028	2.27036e-05	0.0059145	DOWN	trans	ENSG00000171320	ESCO2	establishment of sister chromatid cohesion N-acetyltransferase 2 [Source:HGNC Symbol;Acc:HGNC:27230]	8:27771949-27812640	0.434436	0.513842	0.40719	0.183614	0.213118	0.262053	140	175	128	53	69	74	0.451823	0.219595	1.04091	6.06761e-06	0.000117664	UP	NONHSAT186090.1+ENSG00000171320	1				NONHSAT096839.2+ENSG00000105855
NONHSAT211923.1	7:33830757-33838184	7428	0.0372074	0.0218873	0.0430417	0.182199	0.181944	0.234942	8	5	9	35	39	44	0.0340455	0.199695	-2.55226	3.82972e-05	0.00899071	DOWN	trans	ENSG00000089685	BIRC5	baculoviral IAP repeat containing 5 [Source:HGNC Symbol;Acc:HGNC:593]	17:78214186-78225636	0.984381	0.931443	1.10786	0.561447	0.356774	0.280846	184	184	202	94	67	46	1.00789	0.399689	1.3344	1.23021e-07	3.86449e-06	UP	NONHSAT211923.1+ENSG00000089685	1				NONHSAT191017.1+ENSG00000105855
NONHSAT216432.1	8:128386869-128393399	5352	0	0	0	0.0505715	0.0388481	0.0444685	0	0	0	7	6	6	0	0.0446294	#NAME?	3.36814e-05	0.00795335	DOWN	trans	ENSG00000092470	WDR76	WD repeat domain 76 [Source:HGNC Symbol;Acc:HGNC:25773]	15:43826963-43868419	5.51412	4.59494	4.39733	2.14276	2.16507	2.42669	905	797	704	315	357	349	4.83546	2.24484	1.10704	9.25435e-10	5.04008e-08	UP	NONHSAT216432.1+ENSG00000092470	1				NONHSAT118801.2+ENSG00000184164
NONHSAT060675.2	19:5167434-5168235	802	0.258478	0.202717	0.221465	1.25357	1.29627	0.989091	6	5	5	26	30	20	0.227554	1.17965	-2.37408	0.000224456	0.0298917	DOWN	trans	ENSG00000186185	KIF18B	kinesin family member 18B [Source:HGNC Symbol;Acc:HGNC:27102]	17:44924709-44947711	6.40931	6.93181	6.92956	2.22228	2.35309	1.55878	1098	1255	1158	341	405	234	6.75689	2.04472	1.72446	1.67705e-19	4.00646e-17	UP	NONHSAT060675.2+ENSG00000186185	1				ENST00000366221+ENSG00000168612
NONHSAT171765.1	15:73514725-73525678	3188	0.0866928	0.0713858	0.0668653	0.376009	0.315235	0.447883	8	7	6	31	29	36	0.0749813	0.379709	-2.34029	0.000172137	0.0250332	DOWN	trans	ENSG00000128578	STRIP2	striatin interacting protein 2 [Source:HGNC Symbol;Acc:HGNC:22209]	7:129434433-129488399	1.77211	1.73497	1.69592	0.680451	0.591354	0.695541	346	358	323	119	116	119	1.73433	0.655782	1.40309	7.21518e-14	8.13969e-12	UP	NONHSAT171765.1+ENSG00000128578	1				NONHSAT116202.2+ENSG00000168612
NONHSAT211923.1	7:33830757-33838184	7428	0.0372074	0.0218873	0.0430417	0.182199	0.181944	0.234942	8	5	9	35	39	44	0.0340455	0.199695	-2.55226	3.82972e-05	0.00899071	DOWN	trans	ENSG00000156509	FBXO43	F-box protein 43 [Source:HGNC Symbol;Acc:HGNC:28521]	8:100133360-100145800	1.08757	1.08822	0.877842	0.404736	0.447936	0.463639	174	184	137	58	72	65	1.01788	0.43877	1.21403	2.40065e-08	9.14854e-07	UP	NONHSAT211923.1+ENSG00000156509	1				MSTRG.41625.3+ENSG00000168612
ENST00000594557	19:21452040-21463884	4690	0.751377	0.665506	0.590821	0.305058	0.125609	0.194509	102	96	78	37	17	23	0.669235	0.208392	1.68321	0.000387239	0.0412568	UP	trans	ENSG00000136731	UGGT1	UDP-glucose glycoprotein glucosyltransferase 1 [Source:HGNC Symbol;Acc:HGNC:15663]	2:128091200-128195677	12.5926	12.6514	12.0268	24.5566	24.4179	25.6991	5456	5793	5083	9530	10629	9757	12.4236	24.8912	-1.00255	1.33848e-17	2.7775e-15	DOWN	ENST00000594557+ENSG00000136731	1				NONHSAT000333.2+ENSG00000184226
NONHSAT072812.2	2:101185941-101193911	4999	0.0691114	0.0260179	0.00710459	0.262996	0.235689	0.166614	10	4	1	34	34	21	0.034078	0.221766	-2.70213	0.000198367	0.027431	DOWN	trans	ENSG00000154839	SKA1	spindle and kinetochore associated complex subunit 1 [Source:HGNC Symbol;Acc:HGNC:28109]	18:50374995-50394173	3.4142	4.90333	4.60455	1.68564	1.97103	1.94814	450	683	592	199	261	225	4.30736	1.86827	1.2051	2.82769e-09	1.36021e-07	UP	NONHSAT072812.2+ENSG00000154839	1				NONHSAT216691.1+ENSG00000184226
ENST00000565861	16:56940278-56941342	601	0.517387	0.703283	0.354687	5.21148	3.51724	2.96973	9	13	6	81	61	45	0.525119	3.89948	-2.89257	5.15917e-06	0.0020031	DOWN	trans	ENSG00000211584	SLC48A1	solute carrier family 48 (heme transporter), member 1 [Source:HGNC Symbol;Acc:HGNC:26035]	12:47753916-47782753	6.87743	7.67976	8.42984	2.19855	2.28748	3.45139	1610	1900	1925	461	538	708	7.66234	2.64581	1.53408	2.15546e-14	2.71139e-12	UP	ENST00000565861+ENSG00000211584	1				NONHSAT096839.2+ENSG00000184226
NONHSAT116202.2	6:169419006-169425156	4156	0.30758	0.406799	0.40175	0.0744352	0.0917202	0.162236	37	52	47	8	11	17	0.372043	0.109464	1.76502	0.000287398	0.0342326	UP	trans	ENSG00000105855	ITGB8	integrin subunit beta 8 [Source:HGNC Symbol;Acc:HGNC:6163]	7:20330702-20415754	3.48079	3.62439	3.14253	11.6499	10.5322	11.3849	1852	2038	1631	5552	5630	5308	3.41591	11.189	-1.71174	2.2754e-39	4.62052e-36	DOWN	NONHSAT116202.2+ENSG00000105855	1				NONHSAT115527.2+ENSG00000184226
ENST00000429962	22:21001922-21003272	1263	0.519745	0.592081	0.731324	0	0	0	19	23	26	0	0	0	0.614383	0	Inf	3.54259e-11	7.15231e-08	UP	trans	ENSG00000175985	PLEKHD1	pleckstrin homology and coiled-coil domain containing D1 [Source:HGNC Symbol;Acc:HGNC:20148]	14:69484692-69531551	0.06779	0.049889	0.0579126	0.142958	0.123707	0.111745	18	14	15	34	33	26	0.0585305	0.126137	-1.10773	0.000175556	0.00203959	DOWN	ENST00000429962+ENSG00000175985	1				ENST00000429962+ENSG00000156509
ENST00000618285	20:33985617-33988989	3373	0.266314	0.347012	0.242241	0.0687829	0.0410905	0.0235236	26	36	23	6	4	2	0.285189	0.0444657	2.68115	2.24189e-06	0.00107768	UP	trans	ENSG00000168356	SCN11A	sodium channel, voltage gated, type XI alpha subunit [Source:HGNC Symbol;Acc:HGNC:10583]	3:38845769-38950561	0	0	0.0073676	0.0320946	0.0286153	0.0246052	0	0	2	8	8	6	0.00245587	0.0284384	-3.53353	2.84797e-05	0.000439094	DOWN	ENST00000618285+ENSG00000168356	1				NONHSAT151209.1+ENSG00000168356
NONHSAT211923.1	7:33830757-33838184	7428	0.0372074	0.0218873	0.0430417	0.182199	0.181944	0.234942	8	5	9	35	39	44	0.0340455	0.199695	-2.55226	3.82972e-05	0.00899071	DOWN	trans	ENSG00000140451	PIF1	PIF1 5'-to-3' DNA helicase [Source:HGNC Symbol;Acc:HGNC:26220]	15:64815632-64825668	0.487764	0.465692	0.387412	0.289452	0.174953	0.150442	111	112	86	59	40	30	0.446956	0.204949	1.12487	2.85196e-05	0.000439449	UP	NONHSAT211923.1+ENSG00000140451	1				NONHSAT217282.1+ENSG00000181704
NONHSAT000394.2	1:2181794-2184053	2260	0.825499	0.661768	0.597327	0.307971	0.0919978	0.0701992	54	46	38	18	6	4	0.694865	0.156723	2.14852	0.000132359	0.0214789	UP	trans	ENSG00000131044	TTLL9	tubulin tyrosine ligase like 9 [Source:HGNC Symbol;Acc:HGNC:16118]	20:31870702-31944963	0.0151224	0.0262346	0.0180866	0.0365822	0.0451559	0.0575257	6	11	7	13	18	20	0.0198145	0.0464213	-1.22823	0.00155619	0.01197	DOWN	NONHSAT000394.2+ENSG00000131044	1				NONHSAT199075.1+ENSG00000181704
NONHSAT199073.1	4:128582998-128601515	2190	0.0946574	0.133612	0.194656	0.865174	0.822825	0.670094	6	9	12	49	52	37	0.140975	0.786031	-2.47915	4.33545e-05	0.0098349	DOWN	trans	ENSG00000091651	ORC6	origin recognition complex subunit 6 [Source:HGNC Symbol;Acc:HGNC:17151]	16:46689643-46698394	2.01778	2.39625	2.30721	0.998681	0.874101	0.857682	494	620	551	219	215	184	2.24042	0.910154	1.29958	4.69443e-13	4.76636e-11	UP	NONHSAT199073.1+ENSG00000091651	1				NONHSAT211923.1+ENSG00000181704
ENST00000429962	22:21001922-21003272	1263	0.519745	0.592081	0.731324	0	0	0	19	23	26	0	0	0	0.614383	0	Inf	3.54259e-11	7.15231e-08	UP	trans	ENSG00000082126	MPP4	membrane protein, palmitoylated 4 [Source:HGNC Symbol;Acc:HGNC:13680]	2:201644870-201698694	0.0903539	0.0651384	0.0529282	0.254585	0.248387	0.35843	21	16	12	53	58	73	0.0694735	0.287134	-2.04719	2.52539e-12	2.26481e-10	DOWN	ENST00000429962+ENSG00000082126	1				NONHSAT005505.2+ENSG00000181704
NONHSAT171185.1	15:90966039-90973912	1064	0.032461	0.03056	0	0.981223	0.586259	0.633697	1	1	0	27	18	17	0.021007	0.733726	-5.1263	3.49259e-08	3.43969e-05	DOWN	cis	ENSG00000198901	PRC1	protein regulator of cytokinesis 1 [Source:HGNC Symbol;Acc:HGNC:9341]	15:90966038-90995629	5.01184	5.02656	4.98663	1.84749	2.072	1.64187	1902	2016	1846	628	790	546	5.00834	1.85379	1.43386	1.06822e-19	2.66391e-17	UP	NONHSAT171185.1+ENSG00000198901	1				NONHSAT186324.1+ENSG00000181704
NONHSAT000333.2	1:1574884-1576971	2088	0	0	0	0.703724	0.680459	0.607855	0	0	0	38	41	32	0	0.664013	#NAME?	4.65503e-14	1.44589e-10	DOWN	trans	ENSG00000173421	CCDC36	coiled-coil domain containing 36 [Source:HGNC Symbol;Acc:HGNC:27945]	3:49198428-49258104	0.43863	0.385036	0.308804	0.123902	0.126243	0.199019	83	77	57	21	24	33	0.37749	0.149721	1.33416	2.03943e-06	4.6015e-05	UP	NONHSAT000333.2+ENSG00000173421	1				NONHSAT118801.2+ENSG00000181704
NONHSAT124339.2	7:155003857-155005665	1518	0.159314	0.0856807	0.163822	0	0	0	7	4	7	0	0	0	0.136272	0	Inf	5.93752e-05	0.0121086	UP	trans	ENSG00000105855	ITGB8	integrin subunit beta 8 [Source:HGNC Symbol;Acc:HGNC:6163]	7:20330702-20415754	3.48079	3.62439	3.14253	11.6499	10.5322	11.3849	1852	2038	1631	5552	5630	5308	3.41591	11.189	-1.71174	2.2754e-39	4.62052e-36	DOWN	NONHSAT124339.2+ENSG00000105855	1				NONHSAT076385.2+ENSG00000181704
ENST00000619017	14:77028086-77031572	3487	0.297237	0.307692	0.356575	0.0221819	0.0397471	0.0341261	30	33	35	2	4	3	0.320501	0.0320184	3.32336	4.67741e-08	4.33962e-05	UP	trans	ENSG00000168356	SCN11A	sodium channel, voltage gated, type XI alpha subunit [Source:HGNC Symbol;Acc:HGNC:10583]	3:38845769-38950561	0	0	0.0073676	0.0320946	0.0286153	0.0246052	0	0	2	8	8	6	0.00245587	0.0284384	-3.53353	2.84797e-05	0.000439094	DOWN	ENST00000619017+ENSG00000168356	1				ENST00000567257+ENSG00000181704
NONHSAT199073.1	4:128582998-128601515	2190	0.0946574	0.133612	0.194656	0.865174	0.822825	0.670094	6	9	12	49	52	37	0.140975	0.786031	-2.47915	4.33545e-05	0.0098349	DOWN	trans	ENSG00000160949	TONSL	tonsoku-like, DNA repair protein [Source:HGNC Symbol;Acc:HGNC:7801]	8:144428775-144444444	1.8021	2.02492	2.05037	0.720181	0.63188	0.463504	528	627	586	189	186	119	1.95913	0.605189	1.69476	2.67583e-17	5.17491e-15	UP	NONHSAT199073.1+ENSG00000160949	1				ENST00000366221+ENSG00000140090
ENST00000431813	9:87553454-87554459	702	2.36229	2.26939	1.51818	11.292	9.72473	11.4694	48	49	30	205	197	203	2.04995	10.8287	-2.4012	1.56679e-05	0.00455147	DOWN	trans	ENSG00000154839	SKA1	spindle and kinetochore associated complex subunit 1 [Source:HGNC Symbol;Acc:HGNC:28109]	18:50374995-50394173	3.4142	4.90333	4.60455	1.68564	1.97103	1.94814	450	683	592	199	261	225	4.30736	1.86827	1.2051	2.82769e-09	1.36021e-07	UP	ENST00000431813+ENSG00000154839	1				NONHSAT002657.2+ENSG00000140090
ENST00000594557	19:21452040-21463884	4690	0.751377	0.665506	0.590821	0.305058	0.125609	0.194509	102	96	78	37	17	23	0.669235	0.208392	1.68321	0.000387239	0.0412568	UP	trans	ENSG00000168356	SCN11A	sodium channel, voltage gated, type XI alpha subunit [Source:HGNC Symbol;Acc:HGNC:10583]	3:38845769-38950561	0	0	0.0073676	0.0320946	0.0286153	0.0246052	0	0	2	8	8	6	0.00245587	0.0284384	-3.53353	2.84797e-05	0.000439094	DOWN	ENST00000594557+ENSG00000168356	1				NONHSAT116202.2+ENSG00000140090
NONHSAT000394.2	1:2181794-2184053	2260	0.825499	0.661768	0.597327	0.307971	0.0919978	0.0701992	54	46	38	18	6	4	0.694865	0.156723	2.14852	0.000132359	0.0214789	UP	trans	ENSG00000136731	UGGT1	UDP-glucose glycoprotein glucosyltransferase 1 [Source:HGNC Symbol;Acc:HGNC:15663]	2:128091200-128195677	12.5926	12.6514	12.0268	24.5566	24.4179	25.6991	5456	5793	5083	9530	10629	9757	12.4236	24.8912	-1.00255	1.33848e-17	2.7775e-15	DOWN	NONHSAT000394.2+ENSG00000136731	1				NONHSAT086922.2+ENSG00000140090
ENST00000600607	10:73496296-73513474	1058	0.326548	0.430235	0.268618	0.0365352	0.0982585	0	10	14	8	1	3	0	0.341801	0.0449312	2.92736	0.000258352	0.0325445	UP	trans	ENSG00000105855	ITGB8	integrin subunit beta 8 [Source:HGNC Symbol;Acc:HGNC:6163]	7:20330702-20415754	3.48079	3.62439	3.14253	11.6499	10.5322	11.3849	1852	2038	1631	5552	5630	5308	3.41591	11.189	-1.71174	2.2754e-39	4.62052e-36	DOWN	ENST00000600607+ENSG00000105855	1				NONHSAT000445.2+ENSG00000070182
ENST00000429962	22:21001922-21003272	1263	0.519745	0.592081	0.731324	0	0	0	19	23	26	0	0	0	0.614383	0	Inf	3.54259e-11	7.15231e-08	UP	trans	ENSG00000155085	AK9	adenylate kinase 9 [Source:HGNC Symbol;Acc:HGNC:33814]	6:109492856-109691217	0.352732	0.448778	0.432459	0.763662	0.811307	0.89755	148	199	177	287	342	330	0.411323	0.824173	-1.00268	2.5307e-08	9.5545e-07	DOWN	ENST00000429962+ENSG00000155085	1				ENST00000429962+ENSG00000089685
NONHSAT222730.1	X:55870880-55872942	2057	0	0.0316148	0.0345491	0.131579	0.219011	0.269954	0	2	2	7	13	14	0.0220546	0.206848	-3.22942	0.00035516	0.0387595	DOWN	trans	ENSG00000178184	PARD6G	par-6 family cell polarity regulator gamma [Source:HGNC Symbol;Acc:HGNC:16076]	18:80157232-80247546	4.77304	4.62248	4.78532	2.29272	1.82779	2.01562	681	697	666	293	262	252	4.72695	2.04538	1.20854	5.9306e-12	4.91548e-10	UP	NONHSAT222730.1+ENSG00000178184	1				NONHSAT215706.1+ENSG00000091651
NONHSAT000333.2	1:1574884-1576971	2088	0	0	0	0.703724	0.680459	0.607855	0	0	0	38	41	32	0	0.664013	#NAME?	4.65503e-14	1.44589e-10	DOWN	trans	ENSG00000154839	SKA1	spindle and kinetochore associated complex subunit 1 [Source:HGNC Symbol;Acc:HGNC:28109]	18:50374995-50394173	3.4142	4.90333	4.60455	1.68564	1.97103	1.94814	450	683	592	199	261	225	4.30736	1.86827	1.2051	2.82769e-09	1.36021e-07	UP	NONHSAT000333.2+ENSG00000154839	1				NONHSAT183880.1+ENSG00000091651
NONHSAT217282.1	8:81568813-81595351	26539	0.0520725	0.0735051	0.0602375	0.374457	0.402175	0.387076	40	60	45	257	308	259	0.0619384	0.387903	-2.64679	1.29889e-06	0.000672408	DOWN	trans	ENSG00000171320	ESCO2	establishment of sister chromatid cohesion N-acetyltransferase 2 [Source:HGNC Symbol;Acc:HGNC:27230]	8:27771949-27812640	0.434436	0.513842	0.40719	0.183614	0.213118	0.262053	140	175	128	53	69	74	0.451823	0.219595	1.04091	6.06761e-06	0.000117664	UP	NONHSAT217282.1+ENSG00000171320	1				NONHSAT183062.1+ENSG00000091651
NONHSAT199073.1	4:128582998-128601515	2190	0.0946574	0.133612	0.194656	0.865174	0.822825	0.670094	6	9	12	49	52	37	0.140975	0.786031	-2.47915	4.33545e-05	0.0098349	DOWN	trans	ENSG00000161692	DBF4B	DBF4 zinc finger B [Source:HGNC Symbol;Acc:HGNC:17883]	17:44708608-44752264	2.87577	2.99467	3.15089	1.68855	1.37819	1.31273	945	1040	1010	497	455	378	3.00711	1.45982	1.04258	2.17032e-09	1.0681e-07	UP	NONHSAT199073.1+ENSG00000161692	1				NONHSAT222730.1+ENSG00000175985
NONHSAT216432.1	8:128386869-128393399	5352	0	0	0	0.0505715	0.0388481	0.0444685	0	0	0	7	6	6	0	0.0446294	#NAME?	3.36814e-05	0.00795335	DOWN	trans	ENSG00000154839	SKA1	spindle and kinetochore associated complex subunit 1 [Source:HGNC Symbol;Acc:HGNC:28109]	18:50374995-50394173	3.4142	4.90333	4.60455	1.68564	1.97103	1.94814	450	683	592	199	261	225	4.30736	1.86827	1.2051	2.82769e-09	1.36021e-07	UP	NONHSAT216432.1+ENSG00000154839	1				NONHSAT007230.2+ENSG00000175985
NONHSAT192165.1	22:25561883-25564822	2332	0	0	0	0.0663193	0.0594332	0.11906	0	0	0	4	4	7	0	0.0816042	#NAME?	0.000360056	0.0390271	DOWN	trans	ENSG00000089685	BIRC5	baculoviral IAP repeat containing 5 [Source:HGNC Symbol;Acc:HGNC:593]	17:78214186-78225636	0.984381	0.931443	1.10786	0.561447	0.356774	0.280846	184	184	202	94	67	46	1.00789	0.399689	1.3344	1.23021e-07	3.86449e-06	UP	NONHSAT192165.1+ENSG00000089685	1				NONHSAT039303.2+ENSG00000175985
NONHSAT222730.1	X:55870880-55872942	2057	0	0.0316148	0.0345491	0.131579	0.219011	0.269954	0	2	2	7	13	14	0.0220546	0.206848	-3.22942	0.00035516	0.0387595	DOWN	trans	ENSG00000183762	KREMEN1	kringle containing transmembrane protein 1 [Source:HGNC Symbol;Acc:HGNC:17550]	22:29073078-29168333	5.24394	5.18345	5.28722	2.35227	2.04695	2.05096	1456	1521	1432	585	571	499	5.2382	2.15006	1.28469	2.70918e-16	4.55735e-14	UP	NONHSAT222730.1+ENSG00000183762	1				NONHSAT217282.1+ENSG00000147174
NONHSAT031028.2	12:118115711-118135928	2695	0.794807	0.482561	0.606367	0	0.154297	0.147178	62	40	46	0	12	10	0.627911	0.100492	2.64348	6.34527e-05	0.0127324	UP	trans	ENSG00000101670	LIPG	lipase, endothelial [Source:HGNC Symbol;Acc:HGNC:6623]	18:49560699-49599182	0.0717644	0.0589691	0.0561437	0.307828	0.270681	0.26724	38	33	29	146	144	124	0.0622924	0.281916	-2.17814	4.75959e-22	1.73475e-19	DOWN	NONHSAT031028.2+ENSG00000101670	1				NONHSAT199075.1+ENSG00000147174
NONHSAT215706.1	8:39077364-39104691	1711	0.767294	0.456057	0.581352	0.180802	0.0607583	0.0463736	38	24	28	8	3	2	0.601568	0.0959781	2.64795	1.50022e-05	0.00442172	UP	trans	ENSG00000089041	P2RX7	purinergic receptor P2X, ligand gated ion channel, 7 [Source:HGNC Symbol;Acc:HGNC:8537]	12:121132819-121188032	0.0187088	0.0560603	0.0607349	0.0870307	0.111733	0.0854034	6	19	19	25	36	24	0.045168	0.0947224	-1.0684	0.00186542	0.0138357	DOWN	NONHSAT215706.1+ENSG00000089041	1				NONHSAT000333.2+ENSG00000147174
NONHSAT217282.1	8:81568813-81595351	26539	0.0520725	0.0735051	0.0602375	0.374457	0.402175	0.387076	40	60	45	257	308	259	0.0619384	0.387903	-2.64679	1.29889e-06	0.000672408	DOWN	trans	ENSG00000173421	CCDC36	coiled-coil domain containing 36 [Source:HGNC Symbol;Acc:HGNC:27945]	3:49198428-49258104	0.43863	0.385036	0.308804	0.123902	0.126243	0.199019	83	77	57	21	24	33	0.37749	0.149721	1.33416	2.03943e-06	4.6015e-05	UP	NONHSAT217282.1+ENSG00000173421	1				NONHSAT220193.1+ENSG00000147174
NONHSAT060675.2	19:5167434-5168235	802	0.258478	0.202717	0.221465	1.25357	1.29627	0.989091	6	5	5	26	30	20	0.227554	1.17965	-2.37408	0.000224456	0.0298917	DOWN	trans	ENSG00000154839	SKA1	spindle and kinetochore associated complex subunit 1 [Source:HGNC Symbol;Acc:HGNC:28109]	18:50374995-50394173	3.4142	4.90333	4.60455	1.68564	1.97103	1.94814	450	683	592	199	261	225	4.30736	1.86827	1.2051	2.82769e-09	1.36021e-07	UP	NONHSAT060675.2+ENSG00000154839	1				NONHSAT186324.1+ENSG00000147174
ENST00000452097	19:54119511-54125343	4158	0.0166213	0.00782007	0.0256333	0.167391	0.14168	0.0763109	2	1	3	18	17	8	0.0166916	0.128461	-2.94414	0.000248789	0.0318145	DOWN	trans	ENSG00000144908	ALDH1L1	aldehyde dehydrogenase 1 family member L1 [Source:HGNC Symbol;Acc:HGNC:3978]	3:126103562-126197994	0.0197626	0.0203991	0.0128919	0	0.00178804	0.00409975	11	12	7	0	1	2	0.0176845	0.0019626	3.17165	1.29029e-05	0.000225318	UP	ENST00000452097+ENSG00000144908	1				NONHSAT216691.1+ENSG00000147174
NONHSAT005505.2	1:117963370-117966542	3173	0.0108851	0.0102477	0.0111931	0.146237	0.120135	0.125007	1	1	1	12	11	10	0.0107753	0.130459	-3.5978	5.4844e-05	0.0113566	DOWN	trans	ENSG00000123219	CENPK	centromere protein K [Source:HGNC Symbol;Acc:HGNC:29479]	5:65517766-65563171	1.36026	1.51338	1.13326	0.643348	0.48773	0.648667	347	408	282	147	125	145	1.33564	0.593248	1.17082	1.6728e-08	6.59584e-07	UP	NONHSAT005505.2+ENSG00000123219	1				ENST00000429962+ENSG00000105613
NONHSAT186324.1	2:219045309-219053871	8295	0.0458139	0.0313555	0.0171307	0.144511	0.200529	0.119536	11	8	4	31	48	25	0.0314334	0.154859	-2.30058	0.000472885	0.0473812	DOWN	trans	ENSG00000183762	KREMEN1	kringle containing transmembrane protein 1 [Source:HGNC Symbol;Acc:HGNC:17550]	22:29073078-29168333	5.24394	5.18345	5.28722	2.35227	2.04695	2.05096	1456	1521	1432	585	571	499	5.2382	2.15006	1.28469	2.70918e-16	4.55735e-14	UP	NONHSAT186324.1+ENSG00000183762	1				ENST00000430555+ENSG00000105613
NONHSAT116202.2	6:169419006-169425156	4156	0.30758	0.406799	0.40175	0.0744352	0.0917202	0.162236	37	52	47	8	11	17	0.372043	0.109464	1.76502	0.000287398	0.0342326	UP	trans	ENSG00000184226	PCDH9	protocadherin 9 [Source:HGNC Symbol;Acc:HGNC:8661]	13:66302834-67230445	0.625272	0.699219	0.660736	1.6193	1.55773	1.6845	682	806	703	1582	1707	1610	0.661742	1.62051	-1.29211	1.28234e-19	3.14273e-17	DOWN	NONHSAT116202.2+ENSG00000184226	1				ENST00000429962+ENSG00000171320
NONHSAT222730.1	X:55870880-55872942	2057	0	0.0316148	0.0345491	0.131579	0.219011	0.269954	0	2	2	7	13	14	0.0220546	0.206848	-3.22942	0.00035516	0.0387595	DOWN	trans	ENSG00000160949	TONSL	tonsoku-like, DNA repair protein [Source:HGNC Symbol;Acc:HGNC:7801]	8:144428775-144444444	1.8021	2.02492	2.05037	0.720181	0.63188	0.463504	528	627	586	189	186	119	1.95913	0.605189	1.69476	2.67583e-17	5.17491e-15	UP	NONHSAT222730.1+ENSG00000160949	1				ENST00000619017+ENSG00000171320
NONHSAT220193.1	9:127525322-127527606	2285	0.0151153	0	0	0.236918	0.121327	0.260371	1	0	0	14	8	15	0.00503843	0.206205	-5.35496	3.29177e-06	0.0013788	DOWN	trans	ENSG00000160949	TONSL	tonsoku-like, DNA repair protein [Source:HGNC Symbol;Acc:HGNC:7801]	8:144428775-144444444	1.8021	2.02492	2.05037	0.720181	0.63188	0.463504	528	627	586	189	186	119	1.95913	0.605189	1.69476	2.67583e-17	5.17491e-15	UP	NONHSAT220193.1+ENSG00000160949	1				NONHSAT199075.1+ENSG00000260916
ENST00000430555	2:241881363-241966440	843	0.573756	0.308533	0.674255	0.0917534	0.0822261	0	14	8	16	2	2	0	0.518848	0.0579932	3.16136	0.000106603	0.018729	UP	trans	ENSG00000240720	LRRD1	leucine-rich repeats and death domain containing 1 [Source:HGNC Symbol;Acc:HGNC:34300]	7:92112159-92179531	0.0196644	0.0520929	0.0161256	0.0482957	0.0782865	0.0852699	5	14	4	11	20	19	0.0292943	0.0706174	-1.2694	0.00344967	0.0226334	DOWN	ENST00000430555+ENSG00000240720	1				NONHSAT000333.2+ENSG00000260916
NONHSAT186324.1	2:219045309-219053871	8295	0.0458139	0.0313555	0.0171307	0.144511	0.200529	0.119536	11	8	4	31	48	25	0.0314334	0.154859	-2.30058	0.000472885	0.0473812	DOWN	trans	ENSG00000105639	JAK3	Janus kinase 3 [Source:HGNC Symbol;Acc:HGNC:6193]	19:17824780-17848071	0.376672	0.379095	0.344019	0.0955739	0.0852089	0.101601	110	117	98	25	25	26	0.366595	0.094128	1.96149	1.1612e-15	1.84422e-13	UP	NONHSAT186324.1+ENSG00000105639	1				NONHSAT186090.1+ENSG00000260916
ENST00000452097	19:54119511-54125343	4158	0.0166213	0.00782007	0.0256333	0.167391	0.14168	0.0763109	2	1	3	18	17	8	0.0166916	0.128461	-2.94414	0.000248789	0.0318145	DOWN	trans	ENSG00000092853	CLSPN	claspin [Source:HGNC Symbol;Acc:HGNC:19715]	1:35720218-35769967	4.26911	4.3797	4.27283	1.34834	1.67175	1.69234	760	824	742	215	299	264	4.30721	1.57081	1.45525	6.75022e-16	1.08419e-13	UP	ENST00000452097+ENSG00000092853	1				NONHSAT131099.2+ENSG00000260916
NONHSAT216691.1	8:617219-645468	3489	0.0891228	0.102505	0.0407278	0.33248	0.526405	0.329666	9	11	4	30	53	29	0.077452	0.396184	-2.3548	0.000213017	0.0288069	DOWN	trans	ENSG00000185670	ZBTB3	zinc finger and BTB domain containing 3 [Source:HGNC Symbol;Acc:HGNC:22918]	11:62748319-62754188	4.87909	4.22793	4.18573	1.52905	1.20984	1.34805	570	522	477	160	142	138	4.43092	1.36231	1.70155	1.17585e-19	2.90681e-17	UP	NONHSAT216691.1+ENSG00000185670	1				NONHSAT167187.1+ENSG00000092470
ENST00000600607	10:73496296-73513474	1058	0.326548	0.430235	0.268618	0.0365352	0.0982585	0	10	14	8	1	3	0	0.341801	0.0449312	2.92736	0.000258352	0.0325445	UP	trans	ENSG00000070081	NUCB2	nucleobindin 2 [Source:HGNC Symbol;Acc:HGNC:8044]	11:17208153-17349974	3.857	4.06638	4.03022	13.948	16.0769	15.4731	1401	1561	1428	4538	5867	4925	3.98453	15.166	-1.92836	4.23208e-47	1.65681e-43	DOWN	ENST00000600607+ENSG00000070081	1				NONHSAT022124.2+ENSG00000092470
ENST00000594557	19:21452040-21463884	4690	0.751377	0.665506	0.590821	0.305058	0.125609	0.194509	102	96	78	37	17	23	0.669235	0.208392	1.68321	0.000387239	0.0412568	UP	trans	ENSG00000118194	TNNT2	troponin T type 2 (cardiac) [Source:HGNC Symbol;Acc:HGNC:11949]	1:201359008-201377762	0.0698835	0.0991902	0.0909293	0.237065	0.251483	0.355817	26	39	33	79	94	116	0.0866677	0.281455	-1.69934	4.39327e-11	3.13023e-09	DOWN	ENST00000594557+ENSG00000118194	1				ENST00000613921+ENSG00000092470
NONHSAT217282.1	8:81568813-81595351	26539	0.0520725	0.0735051	0.0602375	0.374457	0.402175	0.387076	40	60	45	257	308	259	0.0619384	0.387903	-2.64679	1.29889e-06	0.000672408	DOWN	trans	ENSG00000154839	SKA1	spindle and kinetochore associated complex subunit 1 [Source:HGNC Symbol;Acc:HGNC:28109]	18:50374995-50394173	3.4142	4.90333	4.60455	1.68564	1.97103	1.94814	450	683	592	199	261	225	4.30736	1.86827	1.2051	2.82769e-09	1.36021e-07	UP	NONHSAT217282.1+ENSG00000154839	1				NONHSAT134738.2+ENSG00000092470
NONHSAT130807.2	9:33909356-33911122	1041	0	0	0	0.185735	0.399452	0.228622	0	0	0	5	12	6	0	0.27127	#NAME?	2.76508e-05	0.00684977	DOWN	trans	ENSG00000162585	FAAP20	Fanconi anemia core complex associated protein 20 [Source:HGNC Symbol;Acc:HGNC:26428]	1:2184461-2212720	1.12577	1.10125	1.06302	0.538362	0.4511	0.43031	621	642	572	266	250	208	1.09668	0.473257	1.21245	1.04775e-11	8.20566e-10	UP	NONHSAT130807.2+ENSG00000162585	1				NONHSAT000445.2+ENSG00000128578
NONHSAT010435.2	1:236918244-236919817	1574	0.131702	0.123928	0.13543	0.736991	0.726536	0.579574	6	6	6	30	33	23	0.130353	0.681033	-2.3853	0.000155858	0.0236594	DOWN	trans	ENSG00000137135	ARHGEF39	Rho guanine nucleotide exchange factor 39 [Source:HGNC Symbol;Acc:HGNC:25909]	9:35658875-35675866	0.45633	0.493476	0.501223	0.218343	0.274294	0.165699	154	176	165	66	93	49	0.483676	0.219445	1.14018	9.05726e-07	2.2827e-05	UP	NONHSAT010435.2+ENSG00000137135	1				NONHSAT167187.1+ENSG00000128578
NONHSAT072812.2	2:101185941-101193911	4999	0.0691114	0.0260179	0.00710459	0.262996	0.235689	0.166614	10	4	1	34	34	21	0.034078	0.221766	-2.70213	0.000198367	0.027431	DOWN	trans	ENSG00000160949	TONSL	tonsoku-like, DNA repair protein [Source:HGNC Symbol;Acc:HGNC:7801]	8:144428775-144444444	1.8021	2.02492	2.05037	0.720181	0.63188	0.463504	528	627	586	189	186	119	1.95913	0.605189	1.69476	2.67583e-17	5.17491e-15	UP	NONHSAT072812.2+ENSG00000160949	1				ENST00000366221+ENSG00000154839
ENST00000431813	9:87553454-87554459	702	2.36229	2.26939	1.51818	11.292	9.72473	11.4694	48	49	30	205	197	203	2.04995	10.8287	-2.4012	1.56679e-05	0.00455147	DOWN	trans	ENSG00000144908	ALDH1L1	aldehyde dehydrogenase 1 family member L1 [Source:HGNC Symbol;Acc:HGNC:3978]	3:126103562-126197994	0.0197626	0.0203991	0.0128919	0	0.00178804	0.00409975	11	12	7	0	1	2	0.0176845	0.0019626	3.17165	1.29029e-05	0.000225318	UP	ENST00000431813+ENSG00000144908	1				NONHSAT116202.2+ENSG00000154839
ENST00000619017	14:77028086-77031572	3487	0.297237	0.307692	0.356575	0.0221819	0.0397471	0.0341261	30	33	35	2	4	3	0.320501	0.0320184	3.32336	4.67741e-08	4.33962e-05	UP	trans	ENSG00000009950	MLXIPL	MLX interacting protein-like [Source:HGNC Symbol;Acc:HGNC:12744]	7:73593194-73624543	0.363253	0.396597	0.290546	1.06958	0.913839	0.655982	91	105	71	240	230	144	0.350132	0.879801	-1.32928	3.02409e-09	1.43766e-07	DOWN	ENST00000619017+ENSG00000009950	1				NONHSAT124339.2+ENSG00000154839
NONHSAT220193.1	9:127525322-127527606	2285	0.0151153	0	0	0.236918	0.121327	0.260371	1	0	0	14	8	15	0.00503843	0.206205	-5.35496	3.29177e-06	0.0013788	DOWN	trans	ENSG00000168612	ZSWIM1	zinc finger, SWIM-type containing 1 [Source:HGNC Symbol;Acc:HGNC:16155]	20:45881227-45885266	4.00978	3.92211	4.73451	1.97035	1.9922	1.74396	593	613	683	261	296	226	4.22213	1.90217	1.15033	2.78689e-10	1.7112e-08	UP	NONHSAT220193.1+ENSG00000168612	1				NONHSAT079904.2+ENSG00000154839
NONHSAT192165.1	22:25561883-25564822	2332	0	0	0	0.0663193	0.0594332	0.11906	0	0	0	4	4	7	0	0.0816042	#NAME?	0.000360056	0.0390271	DOWN	trans	ENSG00000183762	KREMEN1	kringle containing transmembrane protein 1 [Source:HGNC Symbol;Acc:HGNC:17550]	22:29073078-29168333	5.24394	5.18345	5.28722	2.35227	2.04695	2.05096	1456	1521	1432	585	571	499	5.2382	2.15006	1.28469	2.70918e-16	4.55735e-14	UP	NONHSAT192165.1+ENSG00000183762	1				NONHSAT000445.2+ENSG00000154839
NONHSAT171765.1	15:73514725-73525678	3188	0.0866928	0.0713858	0.0668653	0.376009	0.315235	0.447883	8	7	6	31	29	36	0.0749813	0.379709	-2.34029	0.000172137	0.0250332	DOWN	trans	ENSG00000211584	SLC48A1	solute carrier family 48 (heme transporter), member 1 [Source:HGNC Symbol;Acc:HGNC:26035]	12:47753916-47782753	6.87743	7.67976	8.42984	2.19855	2.28748	3.45139	1610	1900	1925	461	538	708	7.66234	2.64581	1.53408	2.15546e-14	2.71139e-12	UP	NONHSAT171765.1+ENSG00000211584	1				NONHSAT086922.2+ENSG00000211584
ENST00000430555	2:241881363-241966440	843	0.573756	0.308533	0.674255	0.0917534	0.0822261	0	14	8	16	2	2	0	0.518848	0.0579932	3.16136	0.000106603	0.018729	UP	trans	ENSG00000135407	AVIL	advillin [Source:HGNC Symbol;Acc:HGNC:14188]	12:57797376-57818704	0.321027	0.369351	0.329102	0.741253	0.628178	0.807651	88	107	88	182	173	194	0.339827	0.725694	-1.09456	1.73557e-08	6.81499e-07	DOWN	ENST00000430555+ENSG00000135407	1				NONHSAT031028.2+ENSG00000140451
NONHSAT072812.2	2:101185941-101193911	4999	0.0691114	0.0260179	0.00710459	0.262996	0.235689	0.166614	10	4	1	34	34	21	0.034078	0.221766	-2.70213	0.000198367	0.027431	DOWN	trans	ENSG00000108439	PNPO	pyridoxamine 5'-phosphate oxidase [Source:HGNC Symbol;Acc:HGNC:30260]	17:47941506-47948288	6.68633	6.38969	6.35251	2.80777	2.56341	2.46299	1106	1117	1025	416	426	357	6.47617	2.61139	1.31032	1.49542e-15	2.29802e-13	UP	NONHSAT072812.2+ENSG00000108439	1				NONHSAT217282.1+ENSG00000082126
NONHSAT222730.1	X:55870880-55872942	2057	0	0.0316148	0.0345491	0.131579	0.219011	0.269954	0	2	2	7	13	14	0.0220546	0.206848	-3.22942	0.00035516	0.0387595	DOWN	trans	ENSG00000075702	WDR62	WD repeat domain 62 [Source:HGNC Symbol;Acc:HGNC:24502]	19:36054881-36105106	3.47539	3.49556	3.67792	1.28264	1.25529	1.1895	1207	1283	1246	399	438	362	3.54962	1.24248	1.51445	4.72492e-21	1.42899e-18	UP	NONHSAT222730.1+ENSG00000075702	1				NONHSAT005505.2+ENSG00000082126
ENST00000565861	16:56940278-56941342	601	0.517387	0.703283	0.354687	5.21148	3.51724	2.96973	9	13	6	81	61	45	0.525119	3.89948	-2.89257	5.15917e-06	0.0020031	DOWN	trans	ENSG00000213967	ZNF726	zinc finger protein 726 [Source:HGNC Symbol;Acc:HGNC:32462]	19:23914876-23945159	0.509964	0.42405	0.463384	0.18978	0.169195	0.193989	132	116	117	44	44	44	0.465799	0.184321	1.33748	4.57302e-09	2.05381e-07	UP	ENST00000565861+ENSG00000213967	1				NONHSAT192165.1+ENSG00000082126
ENST00000430555	2:241881363-241966440	843	0.573756	0.308533	0.674255	0.0917534	0.0822261	0	14	8	16	2	2	0	0.518848	0.0579932	3.16136	0.000106603	0.018729	UP	trans	ENSG00000136731	UGGT1	UDP-glucose glycoprotein glucosyltransferase 1 [Source:HGNC Symbol;Acc:HGNC:15663]	2:128091200-128195677	12.5926	12.6514	12.0268	24.5566	24.4179	25.6991	5456	5793	5083	9530	10629	9757	12.4236	24.8912	-1.00255	1.33848e-17	2.7775e-15	DOWN	ENST00000430555+ENSG00000136731	1				NONHSAT186324.1+ENSG00000082126
NONHSAT199073.1	4:128582998-128601515	2190	0.0946574	0.133612	0.194656	0.865174	0.822825	0.670094	6	9	12	49	52	37	0.140975	0.786031	-2.47915	4.33545e-05	0.0098349	DOWN	trans	ENSG00000149761	NUDT22	nudix hydrolase 22 [Source:HGNC Symbol;Acc:HGNC:28189]	11:64225941-64230686	2.01647	2.01362	1.68058	1.14282	0.857993	0.733394	524	553	426	266	224	167	1.90356	0.911401	1.06254	2.11656e-07	6.22896e-06	UP	NONHSAT199073.1+ENSG00000149761	1				NONHSAT118801.2+ENSG00000082126
NONHSAT005505.2	1:117963370-117966542	3173	0.0108851	0.0102477	0.0111931	0.146237	0.120135	0.125007	1	1	1	12	11	10	0.0107753	0.130459	-3.5978	5.4844e-05	0.0113566	DOWN	trans	ENSG00000089685	BIRC5	baculoviral IAP repeat containing 5 [Source:HGNC Symbol;Acc:HGNC:593]	17:78214186-78225636	0.984381	0.931443	1.10786	0.561447	0.356774	0.280846	184	184	202	94	67	46	1.00789	0.399689	1.3344	1.23021e-07	3.86449e-06	UP	NONHSAT005505.2+ENSG00000089685	1				ENST00000366221+ENSG00000173421
NONHSAT171765.1	15:73514725-73525678	3188	0.0866928	0.0713858	0.0668653	0.376009	0.315235	0.447883	8	7	6	31	29	36	0.0749813	0.379709	-2.34029	0.000172137	0.0250332	DOWN	trans	ENSG00000092470	WDR76	WD repeat domain 76 [Source:HGNC Symbol;Acc:HGNC:25773]	15:43826963-43868419	5.51412	4.59494	4.39733	2.14276	2.16507	2.42669	905	797	704	315	357	349	4.83546	2.24484	1.10704	9.25435e-10	5.04008e-08	UP	NONHSAT171765.1+ENSG00000092470	1				NONHSAT116202.2+ENSG00000173421
ENST00000619017	14:77028086-77031572	3487	0.297237	0.307692	0.356575	0.0221819	0.0397471	0.0341261	30	33	35	2	4	3	0.320501	0.0320184	3.32336	4.67741e-08	4.33962e-05	UP	trans	ENSG00000101842	VSIG1	V-set and immunoglobulin domain containing 1 [Source:HGNC Symbol;Acc:HGNC:28675]	X:108044970-108079184	0.0724026	0.0342563	0.053017	0.121253	0.180169	0.171154	14	7	10	21	35	29	0.0532253	0.157525	-1.5654	6.80372e-06	0.000130603	DOWN	ENST00000619017+ENSG00000101842	1				NONHSAT124339.2+ENSG00000173421
NONHSAT206694.1	6:4378952-4393496	14545	0.0285046	0.0111777	0.00976962	0.0983652	0.100065	0.111802	12	5	4	37	42	41	0.016484	0.10341	-2.64925	4.41034e-05	0.00985828	DOWN	trans	ENSG00000092470	WDR76	WD repeat domain 76 [Source:HGNC Symbol;Acc:HGNC:25773]	15:43826963-43868419	5.51412	4.59494	4.39733	2.14276	2.16507	2.42669	905	797	704	315	357	349	4.83546	2.24484	1.10704	9.25435e-10	5.04008e-08	UP	NONHSAT206694.1+ENSG00000092470	1				ENST00000600607+ENSG00000173421
NONHSAT130807.2	9:33909356-33911122	1041	0	0	0	0.185735	0.399452	0.228622	0	0	0	5	12	6	0	0.27127	#NAME?	2.76508e-05	0.00684977	DOWN	trans	ENSG00000108439	PNPO	pyridoxamine 5'-phosphate oxidase [Source:HGNC Symbol;Acc:HGNC:30260]	17:47941506-47948288	6.68633	6.38969	6.35251	2.80777	2.56341	2.46299	1106	1117	1025	416	426	357	6.47617	2.61139	1.31032	1.49542e-15	2.29802e-13	UP	NONHSAT130807.2+ENSG00000108439	1				NONHSAT186324.1+ENSG00000155085
NONHSAT211923.1	7:33830757-33838184	7428	0.0372074	0.0218873	0.0430417	0.182199	0.181944	0.234942	8	5	9	35	39	44	0.0340455	0.199695	-2.55226	3.82972e-05	0.00899071	DOWN	trans	ENSG00000171320	ESCO2	establishment of sister chromatid cohesion N-acetyltransferase 2 [Source:HGNC Symbol;Acc:HGNC:27230]	8:27771949-27812640	0.434436	0.513842	0.40719	0.183614	0.213118	0.262053	140	175	128	53	69	74	0.451823	0.219595	1.04091	6.06761e-06	0.000117664	UP	NONHSAT211923.1+ENSG00000171320	1				NONHSAT130807.2+ENSG00000155085
NONHSAT216691.1	8:617219-645468	3489	0.0891228	0.102505	0.0407278	0.33248	0.526405	0.329666	9	11	4	30	53	29	0.077452	0.396184	-2.3548	0.000213017	0.0288069	DOWN	trans	ENSG00000117650	NEK2	NIMA-related kinase 2 [Source:HGNC Symbol;Acc:HGNC:7745]	1:211658657-211675630	3.64181	3.63981	3.33674	1.16046	1.20074	1.22084	480	507	429	137	159	141	3.53945	1.19401	1.56771	2.68444e-18	5.87046e-16	UP	NONHSAT216691.1+ENSG00000117650	1				ENST00000609871+ENSG00000178184
NONHSAT216691.1	8:617219-645468	3489	0.0891228	0.102505	0.0407278	0.33248	0.526405	0.329666	9	11	4	30	53	29	0.077452	0.396184	-2.3548	0.000213017	0.0288069	DOWN	trans	ENSG00000160949	TONSL	tonsoku-like, DNA repair protein [Source:HGNC Symbol;Acc:HGNC:7801]	8:144428775-144444444	1.8021	2.02492	2.05037	0.720181	0.63188	0.463504	528	627	586	189	186	119	1.95913	0.605189	1.69476	2.67583e-17	5.17491e-15	UP	NONHSAT216691.1+ENSG00000160949	1				ENST00000618285+ENSG00000161692
NONHSAT000394.2	1:2181794-2184053	2260	0.825499	0.661768	0.597327	0.307971	0.0919978	0.0701992	54	46	38	18	6	4	0.694865	0.156723	2.14852	0.000132359	0.0214789	UP	trans	ENSG00000082126	MPP4	membrane protein, palmitoylated 4 [Source:HGNC Symbol;Acc:HGNC:13680]	2:201644870-201698694	0.0903539	0.0651384	0.0529282	0.254585	0.248387	0.35843	21	16	12	53	58	73	0.0694735	0.287134	-2.04719	2.52539e-12	2.26481e-10	DOWN	NONHSAT000394.2+ENSG00000082126	1				NONHSAT079904.2+ENSG00000161692
NONHSAT216691.1	8:617219-645468	3489	0.0891228	0.102505	0.0407278	0.33248	0.526405	0.329666	9	11	4	30	53	29	0.077452	0.396184	-2.3548	0.000213017	0.0288069	DOWN	trans	ENSG00000168612	ZSWIM1	zinc finger, SWIM-type containing 1 [Source:HGNC Symbol;Acc:HGNC:16155]	20:45881227-45885266	4.00978	3.92211	4.73451	1.97035	1.9922	1.74396	593	613	683	261	296	226	4.22213	1.90217	1.15033	2.78689e-10	1.7112e-08	UP	NONHSAT216691.1+ENSG00000168612	1				NONHSAT167187.1+ENSG00000161692
ENST00000565861	16:56940278-56941342	601	0.517387	0.703283	0.354687	5.21148	3.51724	2.96973	9	13	6	81	61	45	0.525119	3.89948	-2.89257	5.15917e-06	0.0020031	DOWN	trans	ENSG00000108439	PNPO	pyridoxamine 5'-phosphate oxidase [Source:HGNC Symbol;Acc:HGNC:30260]	17:47941506-47948288	6.68633	6.38969	6.35251	2.80777	2.56341	2.46299	1106	1117	1025	416	426	357	6.47617	2.61139	1.31032	1.49542e-15	2.29802e-13	UP	ENST00000565861+ENSG00000108439	1				NONHSAT206694.1+ENSG00000101670
NONHSAT031028.2	12:118115711-118135928	2695	0.794807	0.482561	0.606367	0	0.154297	0.147178	62	40	46	0	12	10	0.627911	0.100492	2.64348	6.34527e-05	0.0127324	UP	trans	ENSG00000009950	MLXIPL	MLX interacting protein-like [Source:HGNC Symbol;Acc:HGNC:12744]	7:73593194-73624543	0.363253	0.396597	0.290546	1.06958	0.913839	0.655982	91	105	71	240	230	144	0.350132	0.879801	-1.32928	3.02409e-09	1.43766e-07	DOWN	NONHSAT031028.2+ENSG00000009950	1				NONHSAT007230.2+ENSG00000101670
NONHSAT186324.1	2:219045309-219053871	8295	0.0458139	0.0313555	0.0171307	0.144511	0.200529	0.119536	11	8	4	31	48	25	0.0314334	0.154859	-2.30058	0.000472885	0.0473812	DOWN	trans	ENSG00000168612	ZSWIM1	zinc finger, SWIM-type containing 1 [Source:HGNC Symbol;Acc:HGNC:16155]	20:45881227-45885266	4.00978	3.92211	4.73451	1.97035	1.9922	1.74396	593	613	683	261	296	226	4.22213	1.90217	1.15033	2.78689e-10	1.7112e-08	UP	NONHSAT186324.1+ENSG00000168612	1				ENST00000431813+ENSG00000089041
NONHSAT010435.2	1:236918244-236919817	1574	0.131702	0.123928	0.13543	0.736991	0.726536	0.579574	6	6	6	30	33	23	0.130353	0.681033	-2.3853	0.000155858	0.0236594	DOWN	trans	ENSG00000149761	NUDT22	nudix hydrolase 22 [Source:HGNC Symbol;Acc:HGNC:28189]	11:64225941-64230686	2.01647	2.01362	1.68058	1.14282	0.857993	0.733394	524	553	426	266	224	167	1.90356	0.911401	1.06254	2.11656e-07	6.22896e-06	UP	NONHSAT010435.2+ENSG00000149761	1				NONHSAT222730.1+ENSG00000089041
ENST00000594119	19:52388842-52391573	2732	0.0758784	0.0833008	0.117026	2.27875	2.89202	2.7729	6	7	9	161	228	191	0.0920683	2.64789	-4.846	1.91408e-14	6.44071e-11	DOWN	trans	ENSG00000187994	RINL	Ras and Rab interactor like [Source:HGNC Symbol;Acc:HGNC:24795]	19:38867834-38878279	0.469201	0.340063	0.465652	0.273066	0.218603	0.136712	94	72	91	49	44	24	0.424972	0.20946	1.02069	0.000343872	0.00355359	UP	ENST00000594119+ENSG00000187994	1				NONHSAT215706.1+ENSG00000144908
NONHSAT211923.1	7:33830757-33838184	7428	0.0372074	0.0218873	0.0430417	0.182199	0.181944	0.234942	8	5	9	35	39	44	0.0340455	0.199695	-2.55226	3.82972e-05	0.00899071	DOWN	trans	ENSG00000085117	CD82	CD82 molecule [Source:HGNC Symbol;Acc:HGNC:6210]	11:44564427-44620363	0.0557309	0.0922845	0.0714159	0.0466657	0.0231117	0.0105984	12	21	15	9	5	2	0.0731438	0.026792	1.44893	0.00277532	0.0189982	UP	NONHSAT211923.1+ENSG00000085117	1				NONHSAT079904.2+ENSG00000144908
NONHSAT220193.1	9:127525322-127527606	2285	0.0151153	0	0	0.236918	0.121327	0.260371	1	0	0	14	8	15	0.00503843	0.206205	-5.35496	3.29177e-06	0.0013788	DOWN	trans	ENSG00000127423	AUNIP	aurora kinase A and ninein interacting protein [Source:HGNC Symbol;Acc:HGNC:28363]	1:25831913-25859458	2.42502	1.99746	2.02101	0.671983	0.668554	0.617195	278	242	226	69	77	62	2.14783	0.652577	1.71866	1.35533e-16	2.36385e-14	UP	NONHSAT220193.1+ENSG00000127423	1				NONHSAT167187.1+ENSG00000144908
ENST00000429962	22:21001922-21003272	1263	0.519745	0.592081	0.731324	0	0	0	19	23	26	0	0	0	0.614383	0	Inf	3.54259e-11	7.15231e-08	UP	trans	ENSG00000091137	SLC26A4	solute carrier family 26 (anion exchanger), member 4 [Source:HGNC Symbol;Acc:HGNC:8818]	7:107660635-107717809	0.118436	0.1413	0.153085	0.2817	0.394656	0.305572	23	29	29	49	77	52	0.137607	0.327309	-1.2501	1.19838e-06	2.92436e-05	DOWN	ENST00000429962+ENSG00000091137	1				NONHSAT147908.2+ENSG00000123219
NONHSAT186324.1	2:219045309-219053871	8295	0.0458139	0.0313555	0.0171307	0.144511	0.200529	0.119536	11	8	4	31	48	25	0.0314334	0.154859	-2.30058	0.000472885	0.0473812	DOWN	trans	ENSG00000171320	ESCO2	establishment of sister chromatid cohesion N-acetyltransferase 2 [Source:HGNC Symbol;Acc:HGNC:27230]	8:27771949-27812640	0.434436	0.513842	0.40719	0.183614	0.213118	0.262053	140	175	128	53	69	74	0.451823	0.219595	1.04091	6.06761e-06	0.000117664	UP	NONHSAT186324.1+ENSG00000171320	1				NONHSAT216432.1+ENSG00000240720
NONHSAT060675.2	19:5167434-5168235	802	0.258478	0.202717	0.221465	1.25357	1.29627	0.989091	6	5	5	26	30	20	0.227554	1.17965	-2.37408	0.000224456	0.0298917	DOWN	trans	ENSG00000198039	ZNF273	zinc finger protein 273 [Source:HGNC Symbol;Acc:HGNC:13067]	7:64870172-64930966	0.231684	0.295584	0.306898	0.0900965	0.173602	0.151509	89	120	115	31	67	51	0.278055	0.138402	1.0065	0.000287507	0.00305781	UP	NONHSAT060675.2+ENSG00000198039	1				NONHSAT192165.1+ENSG00000240720
ENST00000618285	20:33985617-33988989	3373	0.266314	0.347012	0.242241	0.0687829	0.0410905	0.0235236	26	36	23	6	4	2	0.285189	0.0444657	2.68115	2.24189e-06	0.00107768	UP	trans	ENSG00000197181	PIWIL2	piwi-like RNA-mediated gene silencing 2 [Source:HGNC Symbol;Acc:HGNC:17644]	8:22275297-22357563	0.0164792	0.0311865	0.0295641	0.0689921	0.0574094	0.0752271	4	8	7	15	14	16	0.0257433	0.0672095	-1.38447	0.00127682	0.0102077	DOWN	ENST00000618285+ENSG00000197181	1				NONHSAT183683.1+ENSG00000240720
NONHSAT055361.2	17:65100656-65112829	2591	0.373351	0.376448	0.191959	0	0	0.107159	28	30	14	0	0	7	0.313919	0.0357195	3.13561	8.11712e-05	0.0151741	UP	trans	ENSG00000175985	PLEKHD1	pleckstrin homology and coiled-coil domain containing D1 [Source:HGNC Symbol;Acc:HGNC:20148]	14:69484692-69531551	0.06779	0.049889	0.0579126	0.142958	0.123707	0.111745	18	14	15	34	33	26	0.0585305	0.126137	-1.10773	0.000175556	0.00203959	DOWN	NONHSAT055361.2+ENSG00000175985	1				NONHSAT191017.1+ENSG00000240720
NONHSAT072812.2	2:101185941-101193911	4999	0.0691114	0.0260179	0.00710459	0.262996	0.235689	0.166614	10	4	1	34	34	21	0.034078	0.221766	-2.70213	0.000198367	0.027431	DOWN	trans	ENSG00000070182	SPTB	spectrin, beta, erythrocytic [Source:HGNC Symbol;Acc:HGNC:11274]	14:64746283-64879883	0.141958	0.194185	0.142365	0.0430668	0.0767923	0.0563482	92	133	90	25	50	32	0.159503	0.0587358	1.44127	1.30907e-07	4.08514e-06	UP	NONHSAT072812.2+ENSG00000070182	1				NONHSAT102744.2+ENSG00000240720
NONHSAT215706.1	8:39077364-39104691	1711	0.767294	0.456057	0.581352	0.180802	0.0607583	0.0463736	38	24	28	8	3	2	0.601568	0.0959781	2.64795	1.50022e-05	0.00442172	UP	trans	ENSG00000101670	LIPG	lipase, endothelial [Source:HGNC Symbol;Acc:HGNC:6623]	18:49560699-49599182	0.0717644	0.0589691	0.0561437	0.307828	0.270681	0.26724	38	33	29	146	144	124	0.0622924	0.281916	-2.17814	4.75959e-22	1.73475e-19	DOWN	NONHSAT215706.1+ENSG00000101670	1				NONHSAT173450.1+ENSG00000070081
NONHSAT124339.2	7:155003857-155005665	1518	0.159314	0.0856807	0.163822	0	0	0	7	4	7	0	0	0	0.136272	0	Inf	5.93752e-05	0.0121086	UP	trans	ENSG00000147036	LANCL3	LanC lantibiotic synthetase component C-like 3 (bacterial) [Source:HGNC Symbol;Acc:HGNC:24767]	X:37571569-37684463	0.00259014	0.002449	0.00265394	0.0173408	0.0128831	0.0206818	1	1	1	6	5	7	0.00256436	0.0169686	-2.72619	0.00105477	0.00878581	DOWN	NONHSAT124339.2+ENSG00000147036	1				ENST00000594557+ENSG00000137135
NONHSAT186324.1	2:219045309-219053871	8295	0.0458139	0.0313555	0.0171307	0.144511	0.200529	0.119536	11	8	4	31	48	25	0.0314334	0.154859	-2.30058	0.000472885	0.0473812	DOWN	trans	ENSG00000154839	SKA1	spindle and kinetochore associated complex subunit 1 [Source:HGNC Symbol;Acc:HGNC:28109]	18:50374995-50394173	3.4142	4.90333	4.60455	1.68564	1.97103	1.94814	450	683	592	199	261	225	4.30736	1.86827	1.2051	2.82769e-09	1.36021e-07	UP	NONHSAT186324.1+ENSG00000154839	1				ENST00000431813+ENSG00000009950
NONHSAT130807.2	9:33909356-33911122	1041	0	0	0	0.185735	0.399452	0.228622	0	0	0	5	12	6	0	0.27127	#NAME?	2.76508e-05	0.00684977	DOWN	trans	ENSG00000160949	TONSL	tonsoku-like, DNA repair protein [Source:HGNC Symbol;Acc:HGNC:7801]	8:144428775-144444444	1.8021	2.02492	2.05037	0.720181	0.63188	0.463504	528	627	586	189	186	119	1.95913	0.605189	1.69476	2.67583e-17	5.17491e-15	UP	NONHSAT130807.2+ENSG00000160949	1				ENST00000452097+ENSG00000009950
NONHSAT186324.1	2:219045309-219053871	8295	0.0458139	0.0313555	0.0171307	0.144511	0.200529	0.119536	11	8	4	31	48	25	0.0314334	0.154859	-2.30058	0.000472885	0.0473812	DOWN	trans	ENSG00000089685	BIRC5	baculoviral IAP repeat containing 5 [Source:HGNC Symbol;Acc:HGNC:593]	17:78214186-78225636	0.984381	0.931443	1.10786	0.561447	0.356774	0.280846	184	184	202	94	67	46	1.00789	0.399689	1.3344	1.23021e-07	3.86449e-06	UP	NONHSAT186324.1+ENSG00000089685	1				NONHSAT151209.1+ENSG00000009950
ENST00000565861	16:56940278-56941342	601	0.517387	0.703283	0.354687	5.21148	3.51724	2.96973	9	13	6	81	61	45	0.525119	3.89948	-2.89257	5.15917e-06	0.0020031	DOWN	trans	ENSG00000070182	SPTB	spectrin, beta, erythrocytic [Source:HGNC Symbol;Acc:HGNC:11274]	14:64746283-64879883	0.141958	0.194185	0.142365	0.0430668	0.0767923	0.0563482	92	133	90	25	50	32	0.159503	0.0587358	1.44127	1.30907e-07	4.08514e-06	UP	ENST00000565861+ENSG00000070182	1				NONHSAT053931.2+ENSG00000009950
NONHSAT130807.2	9:33909356-33911122	1041	0	0	0	0.185735	0.399452	0.228622	0	0	0	5	12	6	0	0.27127	#NAME?	2.76508e-05	0.00684977	DOWN	trans	ENSG00000185361	TNFAIP8L1	TNF alpha induced protein 8 like 1 [Source:HGNC Symbol;Acc:HGNC:28279]	19:4639518-4655568	1.42664	1.40025	1.28404	0.45353	0.409154	0.275944	295	306	259	84	85	50	1.37031	0.379543	1.85217	1.82101e-17	3.7514e-15	UP	NONHSAT130807.2+ENSG00000185361	1				NONHSAT168342.1+ENSG00000009950
ENST00000430555	2:241881363-241966440	843	0.573756	0.308533	0.674255	0.0917534	0.0822261	0	14	8	16	2	2	0	0.518848	0.0579932	3.16136	0.000106603	0.018729	UP	trans	ENSG00000082126	MPP4	membrane protein, palmitoylated 4 [Source:HGNC Symbol;Acc:HGNC:13680]	2:201644870-201698694	0.0903539	0.0651384	0.0529282	0.254585	0.248387	0.35843	21	16	12	53	58	73	0.0694735	0.287134	-2.04719	2.52539e-12	2.26481e-10	DOWN	ENST00000430555+ENSG00000082126	1				NONHSAT000531.2+ENSG00000009950
MSTRG.41625.3	8:117968349-117970415	2038	1.08494	0	1.28992	0	0	0	64	0	74	0	0	0	0.791621	0	Inf	1.90505e-06	0.000938098	UP	trans	ENSG00000181634	TNFSF15	tumor necrosis factor superfamily member 15 [Source:HGNC Symbol;Acc:HGNC:11931]	9:114784635-114806126	0.0211373	0.0433344	0.0108345	0.0589956	0.0561038	0.0804061	6	13	3	15	16	20	0.025102	0.0651685	-1.37637	0.00111123	0.00914891	DOWN	MSTRG.41625.3+ENSG00000181634	1				NONHSAT039303.2+ENSG00000009950
ENST00000565861	16:56940278-56941342	601	0.517387	0.703283	0.354687	5.21148	3.51724	2.96973	9	13	6	81	61	45	0.525119	3.89948	-2.89257	5.15917e-06	0.0020031	DOWN	trans	ENSG00000102967	DHODH	dihydroorotate dehydrogenase (quinone) [Source:HGNC Symbol;Acc:HGNC:2867]	16:72008588-72027664	0.509668	0.50105	0.522488	0.162575	0.224	0.0906443	154	160	154	44	68	24	0.511068	0.159073	1.68383	8.82484e-10	4.81538e-08	UP	ENST00000565861+ENSG00000102967	1				ENST00000609170+ENSG00000108439
NONHSAT186324.1	2:219045309-219053871	8295	0.0458139	0.0313555	0.0171307	0.144511	0.200529	0.119536	11	8	4	31	48	25	0.0314334	0.154859	-2.30058	0.000472885	0.0473812	DOWN	trans	ENSG00000185361	TNFAIP8L1	TNF alpha induced protein 8 like 1 [Source:HGNC Symbol;Acc:HGNC:28279]	19:4639518-4655568	1.42664	1.40025	1.28404	0.45353	0.409154	0.275944	295	306	259	84	85	50	1.37031	0.379543	1.85217	1.82101e-17	3.7514e-15	UP	NONHSAT186324.1+ENSG00000185361	1				NONHSAT086922.2+ENSG00000108439
NONHSAT130807.2	9:33909356-33911122	1041	0	0	0	0.185735	0.399452	0.228622	0	0	0	5	12	6	0	0.27127	#NAME?	2.76508e-05	0.00684977	DOWN	trans	ENSG00000105613	MAST1	microtubule associated serine/threonine kinase 1 [Source:HGNC Symbol;Acc:HGNC:19034]	19:12833951-12874951	1.84331	1.83564	1.97107	0.963459	0.948293	0.815433	534	562	557	250	276	207	1.88334	0.909062	1.05084	4.19686e-09	1.91206e-07	UP	NONHSAT130807.2+ENSG00000105613	1				NONHSAT039300.2+ENSG00000108439
NONHSAT108559.2	6:29899031-29902652	3622	0.162155	0.116696	0.08827	0.49109	0.487948	0.569424	17	13	9	46	51	52	0.122374	0.516154	-2.07651	0.000471089	0.0473186	DOWN	trans	ENSG00000182378	PLCXD1	phosphatidylinositol-specific phospholipase C, X domain containing 1 [Source:HGNC Symbol;Acc:HGNC:23148]	X:276322-303356	0.662657	0.446814	0.756885	0.343694	0.241497	0.235202	254	181	283	118	93	79	0.622119	0.273464	1.18584	3.03166e-06	6.46565e-05	UP	NONHSAT108559.2+ENSG00000182378	1				ENST00000609871+ENSG00000075702
NONHSAT130807.2	9:33909356-33911122	1041	0	0	0	0.185735	0.399452	0.228622	0	0	0	5	12	6	0	0.27127	#NAME?	2.76508e-05	0.00684977	DOWN	trans	ENSG00000092470	WDR76	WD repeat domain 76 [Source:HGNC Symbol;Acc:HGNC:25773]	15:43826963-43868419	5.51412	4.59494	4.39733	2.14276	2.16507	2.42669	905	797	704	315	357	349	4.83546	2.24484	1.10704	9.25435e-10	5.04008e-08	UP	NONHSAT130807.2+ENSG00000092470	1				NONHSAT087513.2+ENSG00000075702
NONHSAT186324.1	2:219045309-219053871	8295	0.0458139	0.0313555	0.0171307	0.144511	0.200529	0.119536	11	8	4	31	48	25	0.0314334	0.154859	-2.30058	0.000472885	0.0473812	DOWN	trans	ENSG00000173421	CCDC36	coiled-coil domain containing 36 [Source:HGNC Symbol;Acc:HGNC:27945]	3:49198428-49258104	0.43863	0.385036	0.308804	0.123902	0.126243	0.199019	83	77	57	21	24	33	0.37749	0.149721	1.33416	2.03943e-06	4.6015e-05	UP	NONHSAT186324.1+ENSG00000173421	1				NONHSAT055361.2+ENSG00000149761
NONHSAT192165.1	22:25561883-25564822	2332	0	0	0	0.0663193	0.0594332	0.11906	0	0	0	4	4	7	0	0.0816042	#NAME?	0.000360056	0.0390271	DOWN	trans	ENSG00000085117	CD82	CD82 molecule [Source:HGNC Symbol;Acc:HGNC:6210]	11:44564427-44620363	0.0557309	0.0922845	0.0714159	0.0466657	0.0231117	0.0105984	12	21	15	9	5	2	0.0731438	0.026792	1.44893	0.00277532	0.0189982	UP	NONHSAT192165.1+ENSG00000085117	1				NONHSAT031028.2+ENSG00000149761
NONHSAT023520.2	11:87330385-87331915	1531	0.428764	0.509676	0.580085	1.89425	2.71616	2.43521	19	24	25	75	120	94	0.506175	2.34854	-2.21405	0.000115996	0.0197628	DOWN	trans	ENSG00000154839	SKA1	spindle and kinetochore associated complex subunit 1 [Source:HGNC Symbol;Acc:HGNC:28109]	18:50374995-50394173	3.4142	4.90333	4.60455	1.68564	1.97103	1.94814	450	683	592	199	261	225	4.30736	1.86827	1.2051	2.82769e-09	1.36021e-07	UP	NONHSAT023520.2+ENSG00000154839	1				NONHSAT079904.2+ENSG00000149761
NONHSAT217282.1	8:81568813-81595351	26539	0.0520725	0.0735051	0.0602375	0.374457	0.402175	0.387076	40	60	45	257	308	259	0.0619384	0.387903	-2.64679	1.29889e-06	0.000672408	DOWN	trans	ENSG00000198039	ZNF273	zinc finger protein 273 [Source:HGNC Symbol;Acc:HGNC:13067]	7:64870172-64930966	0.231684	0.295584	0.306898	0.0900965	0.173602	0.151509	89	120	115	31	67	51	0.278055	0.138402	1.0065	0.000287507	0.00305781	UP	NONHSAT217282.1+ENSG00000198039	1				NONHSAT010435.2+ENSG00000101842
ENST00000431813	9:87553454-87554459	702	2.36229	2.26939	1.51818	11.292	9.72473	11.4694	48	49	30	205	197	203	2.04995	10.8287	-2.4012	1.56679e-05	0.00455147	DOWN	trans	ENSG00000182378	PLCXD1	phosphatidylinositol-specific phospholipase C, X domain containing 1 [Source:HGNC Symbol;Acc:HGNC:23148]	X:276322-303356	0.662657	0.446814	0.756885	0.343694	0.241497	0.235202	254	181	283	118	93	79	0.622119	0.273464	1.18584	3.03166e-06	6.46565e-05	UP	ENST00000431813+ENSG00000182378	1				NONHSAT060675.2+ENSG00000101842
ENST00000452097	19:54119511-54125343	4158	0.0166213	0.00782007	0.0256333	0.167391	0.14168	0.0763109	2	1	3	18	17	8	0.0166916	0.128461	-2.94414	0.000248789	0.0318145	DOWN	trans	ENSG00000183762	KREMEN1	kringle containing transmembrane protein 1 [Source:HGNC Symbol;Acc:HGNC:17550]	22:29073078-29168333	5.24394	5.18345	5.28722	2.35227	2.04695	2.05096	1456	1521	1432	585	571	499	5.2382	2.15006	1.28469	2.70918e-16	4.55735e-14	UP	ENST00000452097+ENSG00000183762	1				NONHSAT023520.2+ENSG00000101842
NONHSAT151209.1	1:19052438-19060127	7543	0	0	0	0.0615152	0.032161	0.0210328	0	0	0	12	7	4	0	0.0382363	#NAME?	4.40826e-05	0.00985828	DOWN	trans	ENSG00000144908	ALDH1L1	aldehyde dehydrogenase 1 family member L1 [Source:HGNC Symbol;Acc:HGNC:3978]	3:126103562-126197994	0.0197626	0.0203991	0.0128919	0	0.00178804	0.00409975	11	12	7	0	1	2	0.0176845	0.0019626	3.17165	1.29029e-05	0.000225318	UP	NONHSAT151209.1+ENSG00000144908	1				NONHSAT076385.2+ENSG00000101842
NONHSAT010435.2	1:236918244-236919817	1574	0.131702	0.123928	0.13543	0.736991	0.726536	0.579574	6	6	6	30	33	23	0.130353	0.681033	-2.3853	0.000155858	0.0236594	DOWN	trans	ENSG00000262246	CORO7	coronin 7 [Source:HGNC Symbol;Acc:HGNC:26161]	16:4354542-4425705	1.16815	1.24209	1.30916	0.736081	0.597123	0.345698	590	663	645	333	303	153	1.2398	0.559634	1.14755	2.0797e-06	4.66645e-05	UP	NONHSAT010435.2+ENSG00000262246	1				ENST00000594557+ENSG00000187994
ENST00000429962	22:21001922-21003272	1263	0.519745	0.592081	0.731324	0	0	0	19	23	26	0	0	0	0.614383	0	Inf	3.54259e-11	7.15231e-08	UP	trans	ENSG00000131044	TTLL9	tubulin tyrosine ligase like 9 [Source:HGNC Symbol;Acc:HGNC:16118]	20:31870702-31944963	0.0151224	0.0262346	0.0180866	0.0365822	0.0451559	0.0575257	6	11	7	13	18	20	0.0198145	0.0464213	-1.22823	0.00155619	0.01197	DOWN	ENST00000429962+ENSG00000131044	1				NONHSAT055361.2+ENSG00000085117
NONHSAT216691.1	8:617219-645468	3489	0.0891228	0.102505	0.0407278	0.33248	0.526405	0.329666	9	11	4	30	53	29	0.077452	0.396184	-2.3548	0.000213017	0.0288069	DOWN	trans	ENSG00000173421	CCDC36	coiled-coil domain containing 36 [Source:HGNC Symbol;Acc:HGNC:27945]	3:49198428-49258104	0.43863	0.385036	0.308804	0.123902	0.126243	0.199019	83	77	57	21	24	33	0.37749	0.149721	1.33416	2.03943e-06	4.6015e-05	UP	NONHSAT216691.1+ENSG00000173421	1				NONHSAT000394.2+ENSG00000085117
NONHSAT096839.2	4:73306635-73318666	10868	0.0222523	0.0299158	0.0424929	0.640436	0.0892798	0.525525	7	10	13	180	28	144	0.0315537	0.418414	-3.72905	4.08382e-06	0.001649	DOWN	trans	ENSG00000140090	SLC24A4	solute carrier family 24 (sodium/potassium/calcium exchanger), member 4 [Source:HGNC Symbol;Acc:HGNC:10978]	14:92322581-92501483	0.0318189	0.0436565	0.0375122	0.0159859	0.0253367	0.00907748	20	29	23	9	16	5	0.0376625	0.0168	1.16467	0.00351308	0.0229344	UP	NONHSAT096839.2+ENSG00000140090	1				NONHSAT211923.1+ENSG00000091137
ENST00000452097	19:54119511-54125343	4158	0.0166213	0.00782007	0.0256333	0.167391	0.14168	0.0763109	2	1	3	18	17	8	0.0166916	0.128461	-2.94414	0.000248789	0.0318145	DOWN	trans	ENSG00000091651	ORC6	origin recognition complex subunit 6 [Source:HGNC Symbol;Acc:HGNC:17151]	16:46689643-46698394	2.01778	2.39625	2.30721	0.998681	0.874101	0.857682	494	620	551	219	215	184	2.24042	0.910154	1.29958	4.69443e-13	4.76636e-11	UP	ENST00000452097+ENSG00000091651	1				NONHSAT005505.2+ENSG00000091137
NONHSAT215706.1	8:39077364-39104691	1711	0.767294	0.456057	0.581352	0.180802	0.0607583	0.0463736	38	24	28	8	3	2	0.601568	0.0959781	2.64795	1.50022e-05	0.00442172	UP	trans	ENSG00000149927	DOC2A	double C2-like domains, alpha [Source:HGNC Symbol;Acc:HGNC:2985]	16:30005509-30023270	0.0674686	0.104697	0.0885303	0.27418	0.185345	0.218664	25	41	32	91	69	71	0.0868986	0.226063	-1.37932	4.50001e-08	1.59118e-06	DOWN	NONHSAT215706.1+ENSG00000149927	1				NONHSAT192165.1+ENSG00000091137
NONHSAT055361.2	17:65100656-65112829	2591	0.373351	0.376448	0.191959	0	0	0.107159	28	30	14	0	0	7	0.313919	0.0357195	3.13561	8.11712e-05	0.0151741	UP	trans	ENSG00000136731	UGGT1	UDP-glucose glycoprotein glucosyltransferase 1 [Source:HGNC Symbol;Acc:HGNC:15663]	2:128091200-128195677	12.5926	12.6514	12.0268	24.5566	24.4179	25.6991	5456	5793	5083	9530	10629	9757	12.4236	24.8912	-1.00255	1.33848e-17	2.7775e-15	DOWN	NONHSAT055361.2+ENSG00000136731	1				NONHSAT118801.2+ENSG00000091137
NONHSAT055361.2	17:65100656-65112829	2591	0.373351	0.376448	0.191959	0	0	0.107159	28	30	14	0	0	7	0.313919	0.0357195	3.13561	8.11712e-05	0.0151741	UP	trans	ENSG00000009950	MLXIPL	MLX interacting protein-like [Source:HGNC Symbol;Acc:HGNC:12744]	7:73593194-73624543	0.363253	0.396597	0.290546	1.06958	0.913839	0.655982	91	105	71	240	230	144	0.350132	0.879801	-1.32928	3.02409e-09	1.43766e-07	DOWN	NONHSAT055361.2+ENSG00000009950	1				ENST00000594557+ENSG00000198039
NONHSAT002657.2	1:40688222-40691569	3348	0.681061	1.01966	0.923148	0	0	0	66	105	87	0	0	0	0.874624	0	Inf	1.91829e-18	1.29098e-14	UP	trans	ENSG00000145287	PLAC8	placenta specific 8 [Source:HGNC Symbol;Acc:HGNC:19254]	4:83090048-83137075	0.0424627	0.0937495	0.101572	0.229139	0.176108	0.242296	6	14	14	29	25	30	0.0792614	0.215848	-1.44532	2.36507e-05	0.000377354	DOWN	NONHSAT002657.2+ENSG00000145287	1				MSTRG.44800.4+ENSG00000198039
NONHSAT079904.2	20:44660607-44738967	1743	0.0396508	0.130567	0.142675	0	0	0	2	7	7	0	0	0	0.104298	0	Inf	0.000439377	0.0450294	UP	trans	ENSG00000082126	MPP4	membrane protein, palmitoylated 4 [Source:HGNC Symbol;Acc:HGNC:13680]	2:201644870-201698694	0.0903539	0.0651384	0.0529282	0.254585	0.248387	0.35843	21	16	12	53	58	73	0.0694735	0.287134	-2.04719	2.52539e-12	2.26481e-10	DOWN	NONHSAT079904.2+ENSG00000082126	1				NONHSAT087513.2+ENSG00000198039
NONHSAT216691.1	8:617219-645468	3489	0.0891228	0.102505	0.0407278	0.33248	0.526405	0.329666	9	11	4	30	53	29	0.077452	0.396184	-2.3548	0.000213017	0.0288069	DOWN	trans	ENSG00000154839	SKA1	spindle and kinetochore associated complex subunit 1 [Source:HGNC Symbol;Acc:HGNC:28109]	18:50374995-50394173	3.4142	4.90333	4.60455	1.68564	1.97103	1.94814	450	683	592	199	261	225	4.30736	1.86827	1.2051	2.82769e-09	1.36021e-07	UP	NONHSAT216691.1+ENSG00000154839	1				NONHSAT216691.1+ENSG00000147036
NONHSAT079904.2	20:44660607-44738967	1743	0.0396508	0.130567	0.142675	0	0	0	2	7	7	0	0	0	0.104298	0	Inf	0.000439377	0.0450294	UP	trans	ENSG00000172824	CES4A	carboxylesterase 4A [Source:HGNC Symbol;Acc:HGNC:26741]	16:66988589-67009758	0.0211605	0.0143003	0.0185924	0.0607448	0.072209	0.0517435	7	5	6	18	24	15	0.0180177	0.0615658	-1.77271	1.01911e-05	0.000184185	DOWN	NONHSAT079904.2+ENSG00000172824	1				ENST00000618285+ENSG00000185361
NONHSAT000333.2	1:1574884-1576971	2088	0	0	0	0.703724	0.680459	0.607855	0	0	0	38	41	32	0	0.664013	#NAME?	4.65503e-14	1.44589e-10	DOWN	trans	ENSG00000140090	SLC24A4	solute carrier family 24 (sodium/potassium/calcium exchanger), member 4 [Source:HGNC Symbol;Acc:HGNC:10978]	14:92322581-92501483	0.0318189	0.0436565	0.0375122	0.0159859	0.0253367	0.00907748	20	29	23	9	16	5	0.0376625	0.0168	1.16467	0.00351308	0.0229344	UP	NONHSAT000333.2+ENSG00000140090	1				NONHSAT147908.2+ENSG00000185361
NONHSAT199073.1	4:128582998-128601515	2190	0.0946574	0.133612	0.194656	0.865174	0.822825	0.670094	6	9	12	49	52	37	0.140975	0.786031	-2.47915	4.33545e-05	0.0098349	DOWN	trans	ENSG00000116329	OPRD1	opioid receptor, delta 1 [Source:HGNC Symbol;Acc:HGNC:8153]	1:28812142-28871267	0.0753794	0.0680838	0.0597129	0.0267766	0.0477459	0.0195497	22	21	17	7	14	5	0.0677254	0.0313574	1.11089	0.00579978	0.0339753	UP	NONHSAT199073.1+ENSG00000116329	1				NONHSAT118802.2+ENSG00000185361
NONHSAT186090.1	2:190804362-190844260	12147	0.972718	0.497847	0.79549	4.17336	3.78003	4.17622	342	186	272	1311	1325	1279	0.755352	4.0432	-2.42028	2.27036e-05	0.0059145	DOWN	trans	ENSG00000167315	ACAA2	acetyl-CoA acyltransferase 2 [Source:HGNC Symbol;Acc:HGNC:83]	18:49782167-49813960	0.181667	0.284986	0.161727	0.117423	0.0904076	0.0872927	38	63	33	22	19	16	0.20946	0.0983744	1.09032	0.000723945	0.00653159	UP	NONHSAT186090.1+ENSG00000167315	1				NONHSAT217282.1+ENSG00000181634
NONHSAT079904.2	20:44660607-44738967	1743	0.0396508	0.130567	0.142675	0	0	0	2	7	7	0	0	0	0.104298	0	Inf	0.000439377	0.0450294	UP	trans	ENSG00000166794	PPIB	peptidylprolyl isomerase B (cyclophilin B) [Source:HGNC Symbol;Acc:HGNC:9255]	15:64155812-64163205	65.2615	59.9557	61.2038	137.017	167.692	139.235	4813	4673	4403	9051	12425	8998	62.1403	147.981	-1.25181	2.0192e-21	6.52317e-19	DOWN	NONHSAT079904.2+ENSG00000166794	1				NONHSAT108559.2+ENSG00000181634
ENST00000619017	14:77028086-77031572	3487	0.297237	0.307692	0.356575	0.0221819	0.0397471	0.0341261	30	33	35	2	4	3	0.320501	0.0320184	3.32336	4.67741e-08	4.33962e-05	UP	trans	ENSG00000143494	VASH2	vasohibin 2 [Source:HGNC Symbol;Acc:HGNC:25723]	1:212950520-212992037	0.029051	0.0401755	0.050398	0.466536	0.151248	0.443728	13	19	22	187	68	174	0.0398748	0.353837	-3.14954	6.97496e-15	9.44243e-13	DOWN	ENST00000619017+ENSG00000143494	1				NONHSAT199075.1+ENSG00000181634
ENST00000419921	21:34745837-34748367	767	0.315304	0.339105	0.138961	0	0	0	7	8	3	0	0	0	0.264457	0	Inf	0.000112249	0.0193696	UP	trans	ENSG00000101842	VSIG1	V-set and immunoglobulin domain containing 1 [Source:HGNC Symbol;Acc:HGNC:28675]	X:108044970-108079184	0.0724026	0.0342563	0.053017	0.121253	0.180169	0.171154	14	7	10	21	35	29	0.0532253	0.157525	-1.5654	6.80372e-06	0.000130603	DOWN	ENST00000419921+ENSG00000101842	1				NONHSAT220193.1+ENSG00000181634
ENST00000366221	1:1574975-1577075	2101	0.180879	0.23213	0.185998	0.018398	0.04948	0.0188732	11	15	11	1	3	1	0.199669	0.0289171	2.78762	0.000114953	0.0196682	UP	trans	ENSG00000152689	RASGRP3	RAS guanyl releasing protein 3 (calcium and DAG-regulated) [Source:HGNC Symbol;Acc:HGNC:14545]	2:33436324-33564750	0	0	0	0.011681	0.00347129	0.0179112	0	0	0	6	2	9	0	0.0110212	#NAME?	6.48193e-05	0.000885511	DOWN	ENST00000366221+ENSG00000152689	1				NONHSAT072812.2+ENSG00000181634
NONHSAT199073.1	4:128582998-128601515	2190	0.0946574	0.133612	0.194656	0.865174	0.822825	0.670094	6	9	12	49	52	37	0.140975	0.786031	-2.47915	4.33545e-05	0.0098349	DOWN	trans	ENSG00000100206	DMC1	DNA meiotic recombinase 1 [Source:HGNC Symbol;Acc:HGNC:2927]	22:38518949-38570286	0.130628	0.137339	0.178552	0.0729202	0.0794592	0.0496918	18	20	24	9	11	6	0.14884	0.0673571	1.14386	0.00430808	0.0269293	UP	NONHSAT199073.1+ENSG00000100206	1				NONHSAT216691.1+ENSG00000181634
ENST00000521147	8:75223769-75278497	731	0.472624	0.177925	0.145805	0	0	0	10	4	3	0	0	0	0.265451	0	Inf	0.000390503	0.0414951	UP	trans	ENSG00000144847	IGSF11	immunoglobulin superfamily member 11 [Source:HGNC Symbol;Acc:HGNC:16669]	3:118900557-119146068	0.0174893	0.0248236	0.0313762	0.0634594	0.0456974	0.0673622	8	12	14	26	21	27	0.0245631	0.0588396	-1.2603	0.000268464	0.00290086	DOWN	ENST00000521147+ENSG00000144847	1				MSTRG.5069.4+ENSG00000181634
NONHSAT217282.1	8:81568813-81595351	26539	0.0520725	0.0735051	0.0602375	0.374457	0.402175	0.387076	40	60	45	257	308	259	0.0619384	0.387903	-2.64679	1.29889e-06	0.000672408	DOWN	trans	ENSG00000085117	CD82	CD82 molecule [Source:HGNC Symbol;Acc:HGNC:6210]	11:44564427-44620363	0.0557309	0.0922845	0.0714159	0.0466657	0.0231117	0.0105984	12	21	15	9	5	2	0.0731438	0.026792	1.44893	0.00277532	0.0189982	UP	NONHSAT217282.1+ENSG00000085117	1				NONHSAT215706.1+ENSG00000182378
NONHSAT130807.2	9:33909356-33911122	1041	0	0	0	0.185735	0.399452	0.228622	0	0	0	5	12	6	0	0.27127	#NAME?	2.76508e-05	0.00684977	DOWN	trans	ENSG00000182378	PLCXD1	phosphatidylinositol-specific phospholipase C, X domain containing 1 [Source:HGNC Symbol;Acc:HGNC:23148]	X:276322-303356	0.662657	0.446814	0.756885	0.343694	0.241497	0.235202	254	181	283	118	93	79	0.622119	0.273464	1.18584	3.03166e-06	6.46565e-05	UP	NONHSAT130807.2+ENSG00000182378	1				NONHSAT079904.2+ENSG00000182378
NONHSAT147908.2	16:3004683-3009121	3099	1.53846	0.262288	1.13488	0	0.145371	0	138	25	99	0	13	0	0.978543	0.0484571	4.33586	2.91611e-05	0.00709336	UP	trans	ENSG00000155085	AK9	adenylate kinase 9 [Source:HGNC Symbol;Acc:HGNC:33814]	6:109492856-109691217	0.352732	0.448778	0.432459	0.763662	0.811307	0.89755	148	199	177	287	342	330	0.411323	0.824173	-1.00268	2.5307e-08	9.5545e-07	DOWN	NONHSAT147908.2+ENSG00000155085	1				NONHSAT129766.2+ENSG00000182378
ENST00000452097	19:54119511-54125343	4158	0.0166213	0.00782007	0.0256333	0.167391	0.14168	0.0763109	2	1	3	18	17	8	0.0166916	0.128461	-2.94414	0.000248789	0.0318145	DOWN	trans	ENSG00000183963	SMTN	smoothelin [Source:HGNC Symbol;Acc:HGNC:11126]	22:31064105-31104757	0.427782	0.400903	0.423853	0.159958	0.169095	0.109782	209	207	202	70	83	47	0.417513	0.146278	1.5131	6.74744e-12	5.52804e-10	UP	ENST00000452097+ENSG00000183963	1				NONHSAT199073.1+ENSG00000149927
NONHSAT183880.1	2:238568587-238596940	12191	0.00566905	0.0160005	0.0320549	0	0	0	2	6	11	0	0	0	0.0179082	0	Inf	0.000236084	0.030554	UP	trans	ENSG00000270024	C8orf44-SGK3	C8orf44-SGK3 readthrough [Source:HGNC Symbol;Acc:HGNC:48354]	8:66667596-66860472	0.244787	0.096506	0.083648	0.466882	0.29441	0.500515	24	10	8	41	29	43	0.141647	0.420602	-1.57016	2.3065e-05	0.000369417	DOWN	NONHSAT183880.1+ENSG00000270024	1				NONHSAT104073.2+ENSG00000149927
NONHSAT186324.1	2:219045309-219053871	8295	0.0458139	0.0313555	0.0171307	0.144511	0.200529	0.119536	11	8	4	31	48	25	0.0314334	0.154859	-2.30058	0.000472885	0.0473812	DOWN	trans	ENSG00000140451	PIF1	PIF1 5'-to-3' DNA helicase [Source:HGNC Symbol;Acc:HGNC:26220]	15:64815632-64825668	0.487764	0.465692	0.387412	0.289452	0.174953	0.150442	111	112	86	59	40	30	0.446956	0.204949	1.12487	2.85196e-05	0.000439449	UP	NONHSAT186324.1+ENSG00000140451	1				NONHSAT102744.2+ENSG00000145287
NONHSAT116202.2	6:169419006-169425156	4156	0.30758	0.406799	0.40175	0.0744352	0.0917202	0.162236	37	52	47	8	11	17	0.372043	0.109464	1.76502	0.000287398	0.0342326	UP	trans	ENSG00000142583	SLC2A5	solute carrier family 2 (facilitated glucose/fructose transporter), member 5 [Source:HGNC Symbol;Acc:HGNC:11010]	1:9035107-9088478	0.0123829	0.0078081	0.00423075	0.0184322	0.0410789	0.0282584	3	2	1	4	10	6	0.00814059	0.0292565	-1.84555	0.00419943	0.0264069	DOWN	NONHSAT116202.2+ENSG00000142583	1				ENST00000431813+ENSG00000172824
NONHSAT130807.2	9:33909356-33911122	1041	0	0	0	0.185735	0.399452	0.228622	0	0	0	5	12	6	0	0.27127	#NAME?	2.76508e-05	0.00684977	DOWN	trans	ENSG00000154839	SKA1	spindle and kinetochore associated complex subunit 1 [Source:HGNC Symbol;Acc:HGNC:28109]	18:50374995-50394173	3.4142	4.90333	4.60455	1.68564	1.97103	1.94814	450	683	592	199	261	225	4.30736	1.86827	1.2051	2.82769e-09	1.36021e-07	UP	NONHSAT130807.2+ENSG00000154839	1				NONHSAT007230.2+ENSG00000172824
NONHSAT183683.1	2:227928660-227947404	11260	0	0	0	0	0.0769392	0.116239	0	0	0	0	25	33	0	0.0643928	#NAME?	3.09337e-05	0.00739095	DOWN	trans	ENSG00000149761	NUDT22	nudix hydrolase 22 [Source:HGNC Symbol;Acc:HGNC:28189]	11:64225941-64230686	2.01647	2.01362	1.68058	1.14282	0.857993	0.733394	524	553	426	266	224	167	1.90356	0.911401	1.06254	2.11656e-07	6.22896e-06	UP	NONHSAT183683.1+ENSG00000149761	1				NONHSAT215706.1+ENSG00000116329
NONHSAT055361.2	17:65100656-65112829	2591	0.373351	0.376448	0.191959	0	0	0.107159	28	30	14	0	0	7	0.313919	0.0357195	3.13561	8.11712e-05	0.0151741	UP	trans	ENSG00000150656	CNDP1	carnosine dipeptidase 1 (metallopeptidase M20 family) [Source:HGNC Symbol;Acc:HGNC:20675]	18:74534440-74587212	0.0171387	0.00648457	0.00702721	0.0573966	0.0375269	0.0430241	5	2	2	15	11	11	0.0102168	0.0459826	-2.17014	2.46514e-05	0.000390861	DOWN	NONHSAT055361.2+ENSG00000150656	1				NONHSAT079904.2+ENSG00000116329
NONHSAT000445.2	1:2549920-2552845	2209	0.0469216	0.117743	0.112577	0	0	0	3	8	7	0	0	0	0.0924138	0	Inf	0.000124957	0.0209393	UP	trans	ENSG00000092929	UNC13D	unc-13 homolog D (C. elegans) [Source:HGNC Symbol;Acc:HGNC:23147]	17:75827225-75844717	0.847219	1.08699	0.950964	3.67766	2.89573	2.42202	295	400	323	1147	1013	739	0.961726	2.99847	-1.64053	5.1505e-18	1.10093e-15	DOWN	NONHSAT000445.2+ENSG00000092929	1				ENST00000366221+ENSG00000167315
NONHSAT118801.2	7:2439834-2444057	3365	0	0	0	0	0.236856	0.165021	0	0	0	0	23	14	0	0.133959	#NAME?	0.000175907	0.0253676	DOWN	trans	ENSG00000089685	BIRC5	baculoviral IAP repeat containing 5 [Source:HGNC Symbol;Acc:HGNC:593]	17:78214186-78225636	0.984381	0.931443	1.10786	0.561447	0.356774	0.280846	184	184	202	94	67	46	1.00789	0.399689	1.3344	1.23021e-07	3.86449e-06	UP	NONHSAT118801.2+ENSG00000089685	1				NONHSAT116202.2+ENSG00000167315
NONHSAT215706.1	8:39077364-39104691	1711	0.767294	0.456057	0.581352	0.180802	0.0607583	0.0463736	38	24	28	8	3	2	0.601568	0.0959781	2.64795	1.50022e-05	0.00442172	UP	trans	ENSG00000003402	CFLAR	CASP8 and FADD like apoptosis regulator [Source:HGNC Symbol;Acc:HGNC:1876]	2:201116104-201176687	2.10864	2.172	2.09409	2.58848	6.1729	6.02408	1919	2089	1859	2110	5644	4804	2.12491	4.92849	-1.21374	6.0398e-07	1.59875e-05	DOWN	NONHSAT215706.1+ENSG00000003402	1				ENST00000326237+ENSG00000167315
ENST00000452097	19:54119511-54125343	4158	0.0166213	0.00782007	0.0256333	0.167391	0.14168	0.0763109	2	1	3	18	17	8	0.0166916	0.128461	-2.94414	0.000248789	0.0318145	DOWN	trans	ENSG00000093072	CECR1	cat eye syndrome chromosome region, candidate 1 [Source:HGNC Symbol;Acc:HGNC:1839]	22:17178790-17221989	0.0323895	0.0229855	0.0332042	0.00602756	0.00537281	0.0030813	12	9	12	2	2	1	0.0295264	0.00482722	2.61274	6.46728e-05	0.000884319	UP	ENST00000452097+ENSG00000093072	1				ENST00000431813+ENSG00000166794
NONHSAT199075.1	4:128627629-128646352	18724	0.0571995	0.057302	0.026563	0.379989	0.3646	0.370699	31	33	14	184	197	175	0.0470215	0.371762	-2.98299	3.07806e-07	0.000211559	DOWN	trans	ENSG00000064989	CALCRL	calcitonin receptor like receptor [Source:HGNC Symbol;Acc:HGNC:16709]	2:187343129-187448460	0.129324	0.0815807	0.0618692	0.0192533	0.042909	0.0147587	30	20	14	4	10	3	0.0909246	0.0256403	1.82626	0.000137811	0.00167072	UP	NONHSAT199075.1+ENSG00000064989	1				NONHSAT130807.2+ENSG00000166794
ENST00000600607	10:73496296-73513474	1058	0.326548	0.430235	0.268618	0.0365352	0.0982585	0	10	14	8	1	3	0	0.341801	0.0449312	2.92736	0.000258352	0.0325445	UP	trans	ENSG00000242866	STRC	stereocilin [Source:HGNC Symbol;Acc:HGNC:16035]	15:43599398-43618800	0.00895221	0.0127053	0.0137661	0.0449763	0.0222772	0.0280943	4	6	6	18	10	11	0.0118079	0.0317826	-1.42849	0.00273121	0.0187414	DOWN	ENST00000600607+ENSG00000242866	1				NONHSAT007230.2+ENSG00000166794
ENST00000430555	2:241881363-241966440	843	0.573756	0.308533	0.674255	0.0917534	0.0822261	0	14	8	16	2	2	0	0.518848	0.0579932	3.16136	0.000106603	0.018729	UP	trans	ENSG00000009950	MLXIPL	MLX interacting protein-like [Source:HGNC Symbol;Acc:HGNC:12744]	7:73593194-73624543	0.363253	0.396597	0.290546	1.06958	0.913839	0.655982	91	105	71	240	230	144	0.350132	0.879801	-1.32928	3.02409e-09	1.43766e-07	DOWN	ENST00000430555+ENSG00000009950	1				NONHSAT217282.1+ENSG00000152689
NONHSAT220193.1	9:127525322-127527606	2285	0.0151153	0	0	0.236918	0.121327	0.260371	1	0	0	14	8	15	0.00503843	0.206205	-5.35496	3.29177e-06	0.0013788	DOWN	trans	ENSG00000159958	TNFRSF13C	tumor necrosis factor receptor superfamily member 13C [Source:HGNC Symbol;Acc:HGNC:17755]	22:41922023-41926818	0.270854	0.456519	0.312376	0.198451	0.185351	0.13523	32	57	36	21	22	14	0.346583	0.173011	1.00234	0.00222302	0.0158789	UP	NONHSAT220193.1+ENSG00000159958	1				NONHSAT000333.2+ENSG00000152689
NONHSAT002657.2	1:40688222-40691569	3348	0.681061	1.01966	0.923148	0	0	0	66	105	87	0	0	0	0.874624	0	Inf	1.91829e-18	1.29098e-14	UP	trans	ENSG00000159307	SCUBE1	signal peptide, CUB domain, EGF-like 1 [Source:HGNC Symbol;Acc:HGNC:13441]	22:43197283-43343388	0	0	0	0.00554102	0.0172893	0.00849496	0	0	0	2	7	3	0	0.0104418	#NAME?	0.000868069	0.00754507	DOWN	NONHSAT002657.2+ENSG00000159307	1				NONHSAT171765.1+ENSG00000152689
NONHSAT000333.2	1:1574884-1576971	2088	0	0	0	0.703724	0.680459	0.607855	0	0	0	38	41	32	0	0.664013	#NAME?	4.65503e-14	1.44589e-10	DOWN	trans	ENSG00000159958	TNFRSF13C	tumor necrosis factor receptor superfamily member 13C [Source:HGNC Symbol;Acc:HGNC:17755]	22:41922023-41926818	0.270854	0.456519	0.312376	0.198451	0.185351	0.13523	32	57	36	21	22	14	0.346583	0.173011	1.00234	0.00222302	0.0158789	UP	NONHSAT000333.2+ENSG00000159958	1				NONHSAT060675.2+ENSG00000152689
NONHSAT130807.2	9:33909356-33911122	1041	0	0	0	0.185735	0.399452	0.228622	0	0	0	5	12	6	0	0.27127	#NAME?	2.76508e-05	0.00684977	DOWN	trans	ENSG00000123179	EBPL	emopamil binding protein-like [Source:HGNC Symbol;Acc:HGNC:18061]	13:49660723-49691475	3.94007	2.29673	3.07857	2.33177	1.17989	0.979151	349	215	266	185	105	76	3.10512	1.49694	1.05264	0.000731454	0.00658888	UP	NONHSAT130807.2+ENSG00000123179	1				NONHSAT206694.1+ENSG00000152689
NONHSAT000333.2	1:1574884-1576971	2088	0	0	0	0.703724	0.680459	0.607855	0	0	0	38	41	32	0	0.664013	#NAME?	4.65503e-14	1.44589e-10	DOWN	trans	ENSG00000167315	ACAA2	acetyl-CoA acyltransferase 2 [Source:HGNC Symbol;Acc:HGNC:83]	18:49782167-49813960	0.181667	0.284986	0.161727	0.117423	0.0904076	0.0872927	38	63	33	22	19	16	0.20946	0.0983744	1.09032	0.000723945	0.00653159	UP	NONHSAT000333.2+ENSG00000167315	1				NONHSAT096839.2+ENSG00000152689
NONHSAT160750.1	11:113662456-113686523	6189	0	0	0	0.268658	0	0.333245	0	0	0	43	0	52	0	0.200634	#NAME?	5.74108e-06	0.00213272	DOWN	trans	ENSG00000142408	CACNG8	calcium channel, voltage-dependent, gamma subunit 8 [Source:HGNC Symbol;Acc:HGNC:13628]	19:53963040-53990215	0.137397	0.133617	0.172153	0.0852195	0.0873728	0.0348421	36	37	44	20	23	8	0.147723	0.0691448	1.0952	0.00123858	0.00994397	UP	NONHSAT160750.1+ENSG00000142408	1				NONHSAT215706.1+ENSG00000100206
NONHSAT000394.2	1:2181794-2184053	2260	0.825499	0.661768	0.597327	0.307971	0.0919978	0.0701992	54	46	38	18	6	4	0.694865	0.156723	2.14852	0.000132359	0.0214789	UP	trans	ENSG00000175985	PLEKHD1	pleckstrin homology and coiled-coil domain containing D1 [Source:HGNC Symbol;Acc:HGNC:20148]	14:69484692-69531551	0.06779	0.049889	0.0579126	0.142958	0.123707	0.111745	18	14	15	34	33	26	0.0585305	0.126137	-1.10773	0.000175556	0.00203959	DOWN	NONHSAT000394.2+ENSG00000175985	1				NONHSAT183880.1+ENSG00000100206
NONHSAT215706.1	8:39077364-39104691	1711	0.767294	0.456057	0.581352	0.180802	0.0607583	0.0463736	38	24	28	8	3	2	0.601568	0.0959781	2.64795	1.50022e-05	0.00442172	UP	trans	ENSG00000175985	PLEKHD1	pleckstrin homology and coiled-coil domain containing D1 [Source:HGNC Symbol;Acc:HGNC:20148]	14:69484692-69531551	0.06779	0.049889	0.0579126	0.142958	0.123707	0.111745	18	14	15	34	33	26	0.0585305	0.126137	-1.10773	0.000175556	0.00203959	DOWN	NONHSAT215706.1+ENSG00000175985	1				NONHSAT130807.2+ENSG00000270024
NONHSAT217282.1	8:81568813-81595351	26539	0.0520725	0.0735051	0.0602375	0.374457	0.402175	0.387076	40	60	45	257	308	259	0.0619384	0.387903	-2.64679	1.29889e-06	0.000672408	DOWN	trans	ENSG00000167315	ACAA2	acetyl-CoA acyltransferase 2 [Source:HGNC Symbol;Acc:HGNC:83]	18:49782167-49813960	0.181667	0.284986	0.161727	0.117423	0.0904076	0.0872927	38	63	33	22	19	16	0.20946	0.0983744	1.09032	0.000723945	0.00653159	UP	NONHSAT217282.1+ENSG00000167315	1				ENST00000594119+ENSG00000270024
NONHSAT118801.2	7:2439834-2444057	3365	0	0	0	0	0.236856	0.165021	0	0	0	0	23	14	0	0.133959	#NAME?	0.000175907	0.0253676	DOWN	trans	ENSG00000085117	CD82	CD82 molecule [Source:HGNC Symbol;Acc:HGNC:6210]	11:44564427-44620363	0.0557309	0.0922845	0.0714159	0.0466657	0.0231117	0.0105984	12	21	15	9	5	2	0.0731438	0.026792	1.44893	0.00277532	0.0189982	UP	NONHSAT118801.2+ENSG00000085117	1				NONHSAT053931.2+ENSG00000270024
NONHSAT199075.1	4:128627629-128646352	18724	0.0571995	0.057302	0.026563	0.379989	0.3646	0.370699	31	33	14	184	197	175	0.0470215	0.371762	-2.98299	3.07806e-07	0.000211559	DOWN	trans	ENSG00000103769	RAB11A	RAB11A, member RAS oncogene family [Source:HGNC Symbol;Acc:HGNC:9760]	15:65726054-65891991	8.17558	12.6869	7.15854	4.89666	4.15111	3.59587	2125	3485	1815	1140	1084	819	9.34035	4.21454	1.1481	3.59945e-08	1.30568e-06	UP	NONHSAT199075.1+ENSG00000103769	1				NONHSAT093248.2+ENSG00000142583
NONHSAT116202.2	6:169419006-169425156	4156	0.30758	0.406799	0.40175	0.0744352	0.0917202	0.162236	37	52	47	8	11	17	0.372043	0.109464	1.76502	0.000287398	0.0342326	UP	trans	ENSG00000159307	SCUBE1	signal peptide, CUB domain, EGF-like 1 [Source:HGNC Symbol;Acc:HGNC:13441]	22:43197283-43343388	0	0	0	0.00554102	0.0172893	0.00849496	0	0	0	2	7	3	0	0.0104418	#NAME?	0.000868069	0.00754507	DOWN	NONHSAT116202.2+ENSG00000159307	1				NONHSAT186090.1+ENSG00000142583
ENST00000430555	2:241881363-241966440	843	0.573756	0.308533	0.674255	0.0917534	0.0822261	0	14	8	16	2	2	0	0.518848	0.0579932	3.16136	0.000106603	0.018729	UP	trans	ENSG00000112053	SLC26A8	solute carrier family 26 (anion exchanger), member 8 [Source:HGNC Symbol;Acc:HGNC:14468]	6:35943514-36024868	0	0.00284171	0.0030795	0.0234756	0.00896935	0.0205689	0	1	1	7	3	6	0.00197374	0.0176713	-3.16241	0.00119001	0.00963839	DOWN	ENST00000430555+ENSG00000112053	1				NONHSAT220193.1+ENSG00000142583
NONHSAT055361.2	17:65100656-65112829	2591	0.373351	0.376448	0.191959	0	0	0.107159	28	30	14	0	0	7	0.313919	0.0357195	3.13561	8.11712e-05	0.0151741	UP	trans	ENSG00000101842	VSIG1	V-set and immunoglobulin domain containing 1 [Source:HGNC Symbol;Acc:HGNC:28675]	X:108044970-108079184	0.0724026	0.0342563	0.053017	0.121253	0.180169	0.171154	14	7	10	21	35	29	0.0532253	0.157525	-1.5654	6.80372e-06	0.000130603	DOWN	NONHSAT055361.2+ENSG00000101842	1				NONHSAT060675.2+ENSG00000142583
NONHSAT151209.1	1:19052438-19060127	7543	0	0	0	0.0615152	0.032161	0.0210328	0	0	0	12	7	4	0	0.0382363	#NAME?	4.40826e-05	0.00985828	DOWN	trans	ENSG00000091651	ORC6	origin recognition complex subunit 6 [Source:HGNC Symbol;Acc:HGNC:17151]	16:46689643-46698394	2.01778	2.39625	2.30721	0.998681	0.874101	0.857682	494	620	551	219	215	184	2.24042	0.910154	1.29958	4.69443e-13	4.76636e-11	UP	NONHSAT151209.1+ENSG00000091651	1				NONHSAT216691.1+ENSG00000142583
ENST00000618285	20:33985617-33988989	3373	0.266314	0.347012	0.242241	0.0687829	0.0410905	0.0235236	26	36	23	6	4	2	0.285189	0.0444657	2.68115	2.24189e-06	0.00107768	UP	trans	ENSG00000003402	CFLAR	CASP8 and FADD like apoptosis regulator [Source:HGNC Symbol;Acc:HGNC:1876]	2:201116104-201176687	2.10864	2.172	2.09409	2.58848	6.1729	6.02408	1919	2089	1859	2110	5644	4804	2.12491	4.92849	-1.21374	6.0398e-07	1.59875e-05	DOWN	ENST00000618285+ENSG00000003402	1				NONHSAT168342.1+ENSG00000150656
ENST00000429962	22:21001922-21003272	1263	0.519745	0.592081	0.731324	0	0	0	19	23	26	0	0	0	0.614383	0	Inf	3.54259e-11	7.15231e-08	UP	trans	ENSG00000257594	GALNT4	polypeptide N-acetylgalactosaminyltransferase 4 [Source:HGNC Symbol;Acc:HGNC:4126]	12:89519408-89524806	1.93535	0.819101	0.82404	4.00386	4.75126	1.81346	313	140	130	580	772	257	1.19283	3.52286	-1.56236	1.22328e-05	0.00021507	DOWN	ENST00000429962+ENSG00000257594	1				NONHSAT186090.1+ENSG00000092929
NONHSAT076385.2	2:201173568-201178176	2984	0	0	0	0	0.778075	0.465214	0	0	0	0	67	35	0	0.41443	#NAME?	6.30296e-06	0.00227238	DOWN	trans	ENSG00000089685	BIRC5	baculoviral IAP repeat containing 5 [Source:HGNC Symbol;Acc:HGNC:593]	17:78214186-78225636	0.984381	0.931443	1.10786	0.561447	0.356774	0.280846	184	184	202	94	67	46	1.00789	0.399689	1.3344	1.23021e-07	3.86449e-06	UP	NONHSAT076385.2+ENSG00000089685	1				NONHSAT216432.1+ENSG00000092929
NONHSAT192165.1	22:25561883-25564822	2332	0	0	0	0.0663193	0.0594332	0.11906	0	0	0	4	4	7	0	0.0816042	#NAME?	0.000360056	0.0390271	DOWN	trans	ENSG00000171320	ESCO2	establishment of sister chromatid cohesion N-acetyltransferase 2 [Source:HGNC Symbol;Acc:HGNC:27230]	8:27771949-27812640	0.434436	0.513842	0.40719	0.183614	0.213118	0.262053	140	175	128	53	69	74	0.451823	0.219595	1.04091	6.06761e-06	0.000117664	UP	NONHSAT192165.1+ENSG00000171320	1				NONHSAT072812.2+ENSG00000092929
NONHSAT183880.1	2:238568587-238596940	12191	0.00566905	0.0160005	0.0320549	0	0	0	2	6	11	0	0	0	0.0179082	0	Inf	0.000236084	0.030554	UP	trans	ENSG00000078814	MYH7B	myosin, heavy chain 7B, cardiac muscle, beta [Source:HGNC Symbol;Acc:HGNC:15906]	20:34975403-35002437	0.130019	0.139651	0.115276	0.309931	0.279814	0.292743	37	42	32	79	80	73	0.128315	0.294163	-1.19692	7.24199e-08	2.43937e-06	DOWN	NONHSAT183880.1+ENSG00000078814	1				NONHSAT186324.1+ENSG00000092929
NONHSAT005505.2	1:117963370-117966542	3173	0.0108851	0.0102477	0.0111931	0.146237	0.120135	0.125007	1	1	1	12	11	10	0.0107753	0.130459	-3.5978	5.4844e-05	0.0113566	DOWN	trans	ENSG00000085117	CD82	CD82 molecule [Source:HGNC Symbol;Acc:HGNC:6210]	11:44564427-44620363	0.0557309	0.0922845	0.0714159	0.0466657	0.0231117	0.0105984	12	21	15	9	5	2	0.0731438	0.026792	1.44893	0.00277532	0.0189982	UP	NONHSAT005505.2+ENSG00000085117	1				NONHSAT217282.1+ENSG00000003402
NONHSAT199075.1	4:128627629-128646352	18724	0.0571995	0.057302	0.026563	0.379989	0.3646	0.370699	31	33	14	184	197	175	0.0470215	0.371762	-2.98299	3.07806e-07	0.000211559	DOWN	trans	ENSG00000167315	ACAA2	acetyl-CoA acyltransferase 2 [Source:HGNC Symbol;Acc:HGNC:83]	18:49782167-49813960	0.181667	0.284986	0.161727	0.117423	0.0904076	0.0872927	38	63	33	22	19	16	0.20946	0.0983744	1.09032	0.000723945	0.00653159	UP	NONHSAT199075.1+ENSG00000167315	1				NONHSAT093248.2+ENSG00000003402
ENST00000619017	14:77028086-77031572	3487	0.297237	0.307692	0.356575	0.0221819	0.0397471	0.0341261	30	33	35	2	4	3	0.320501	0.0320184	3.32336	4.67741e-08	4.33962e-05	UP	trans	ENSG00000089041	P2RX7	purinergic receptor P2X, ligand gated ion channel, 7 [Source:HGNC Symbol;Acc:HGNC:8537]	12:121132819-121188032	0.0187088	0.0560603	0.0607349	0.0870307	0.111733	0.0854034	6	19	19	25	36	24	0.045168	0.0947224	-1.0684	0.00186542	0.0138357	DOWN	ENST00000619017+ENSG00000089041	1				NONHSAT199075.1+ENSG00000003402
NONHSAT151209.1	1:19052438-19060127	7543	0	0	0	0.0615152	0.032161	0.0210328	0	0	0	12	7	4	0	0.0382363	#NAME?	4.40826e-05	0.00985828	DOWN	trans	ENSG00000137135	ARHGEF39	Rho guanine nucleotide exchange factor 39 [Source:HGNC Symbol;Acc:HGNC:25909]	9:35658875-35675866	0.45633	0.493476	0.501223	0.218343	0.274294	0.165699	154	176	165	66	93	49	0.483676	0.219445	1.14018	9.05726e-07	2.2827e-05	UP	NONHSAT151209.1+ENSG00000137135	1				NONHSAT000333.2+ENSG00000003402
ENST00000600607	10:73496296-73513474	1058	0.326548	0.430235	0.268618	0.0365352	0.0982585	0	10	14	8	1	3	0	0.341801	0.0449312	2.92736	0.000258352	0.0325445	UP	trans	ENSG00000124440	HIF3A	hypoxia inducible factor 3, alpha subunit [Source:HGNC Symbol;Acc:HGNC:15825]	19:46297046-46343433	0.0132443	0.0325799	0.0162913	0.0561838	0.0500885	0.0513835	5	13	6	19	19	17	0.0207051	0.0525519	-1.34376	0.000464737	0.00455116	DOWN	ENST00000600607+ENSG00000124440	1				NONHSAT060675.2+ENSG00000003402
NONHSAT079904.2	20:44660607-44738967	1743	0.0396508	0.130567	0.142675	0	0	0	2	7	7	0	0	0	0.104298	0	Inf	0.000439377	0.0450294	UP	trans	ENSG00000009950	MLXIPL	MLX interacting protein-like [Source:HGNC Symbol;Acc:HGNC:12744]	7:73593194-73624543	0.363253	0.396597	0.290546	1.06958	0.913839	0.655982	91	105	71	240	230	144	0.350132	0.879801	-1.32928	3.02409e-09	1.43766e-07	DOWN	NONHSAT079904.2+ENSG00000009950	1				NONHSAT222730.1+ENSG00000003402
NONHSAT010435.2	1:236918244-236919817	1574	0.131702	0.123928	0.13543	0.736991	0.726536	0.579574	6	6	6	30	33	23	0.130353	0.681033	-2.3853	0.000155858	0.0236594	DOWN	trans	ENSG00000081059	TCF7	transcription factor 7 (T-cell specific, HMG-box) [Source:HGNC Symbol;Acc:HGNC:11639]	5:134114711-134151865	0.172192	0.0918795	0.122106	0.0245721	0.0811854	0.0576221	133	75	92	17	63	39	0.128726	0.0544599	1.24104	0.00102463	0.00859777	UP	NONHSAT010435.2+ENSG00000081059	1				NONHSAT206694.1+ENSG00000003402
NONHSAT167187.1	13:105947734-105970947	21978	0.177631	0.139057	0	0	0	0	113	94	0	0	0	0	0.105563	0	Inf	7.9151e-07	0.000456577	UP	trans	ENSG00000145287	PLAC8	placenta specific 8 [Source:HGNC Symbol;Acc:HGNC:19254]	4:83090048-83137075	0.0424627	0.0937495	0.101572	0.229139	0.176108	0.242296	6	14	14	29	25	30	0.0792614	0.215848	-1.44532	2.36507e-05	0.000377354	DOWN	NONHSAT167187.1+ENSG00000145287	1				NONHSAT183683.1+ENSG00000003402
ENST00000609170	10:86965345-86967549	2205	8.06915	9.17137	10.4239	2.33235	2.57741	2.55424	515	622	647	133	164	142	9.22148	2.488	1.89001	1.58049e-05	0.00455847	UP	trans	ENSG00000152689	RASGRP3	RAS guanyl releasing protein 3 (calcium and DAG-regulated) [Source:HGNC Symbol;Acc:HGNC:14545]	2:33436324-33564750	0	0	0	0.011681	0.00347129	0.0179112	0	0	0	6	2	9	0	0.0110212	#NAME?	6.48193e-05	0.000885511	DOWN	ENST00000609170+ENSG00000152689	1				NONHSAT118801.2+ENSG00000003402
NONHSAT151209.1	1:19052438-19060127	7543	0	0	0	0.0615152	0.032161	0.0210328	0	0	0	12	7	4	0	0.0382363	#NAME?	4.40826e-05	0.00985828	DOWN	trans	ENSG00000269404	SPIB	Spi-B transcription factor (Spi-1/PU.1 related) [Source:HGNC Symbol;Acc:HGNC:11242]	19:50418938-50431313	0.0334832	0.0126732	0.037758	0	0.00333254	0.00764109	10	4	11	0	1	2	0.0279715	0.00365788	2.93488	0.000283755	0.00302793	UP	NONHSAT151209.1+ENSG00000269404	1				NONHSAT076385.2+ENSG00000003402
NONHSAT124339.2	7:155003857-155005665	1518	0.159314	0.0856807	0.163822	0	0	0	7	4	7	0	0	0	0.136272	0	Inf	5.93752e-05	0.0121086	UP	trans	ENSG00000142583	SLC2A5	solute carrier family 2 (facilitated glucose/fructose transporter), member 5 [Source:HGNC Symbol;Acc:HGNC:11010]	1:9035107-9088478	0.0123829	0.0078081	0.00423075	0.0184322	0.0410789	0.0282584	3	2	1	4	10	6	0.00814059	0.0292565	-1.84555	0.00419943	0.0264069	DOWN	NONHSAT124339.2+ENSG00000142583	1				ENST00000558945+ENSG00000003402
NONHSAT022124.2	11:65496267-65509085	12819	6.89138	2.89644	2.12835	0.811429	0.954265	0.92512	2557	1142	768	269	353	299	3.97205	0.896938	2.1468	5.74107e-05	0.0117674	UP	trans	ENSG00000168356	SCN11A	sodium channel, voltage gated, type XI alpha subunit [Source:HGNC Symbol;Acc:HGNC:10583]	3:38845769-38950561	0	0	0.0073676	0.0320946	0.0286153	0.0246052	0	0	2	8	8	6	0.00245587	0.0284384	-3.53353	2.84797e-05	0.000439094	DOWN	NONHSAT022124.2+ENSG00000168356	1				NONHSAT167187.1+ENSG00000093072
NONHSAT186324.1	2:219045309-219053871	8295	0.0458139	0.0313555	0.0171307	0.144511	0.200529	0.119536	11	8	4	31	48	25	0.0314334	0.154859	-2.30058	0.000472885	0.0473812	DOWN	trans	ENSG00000085117	CD82	CD82 molecule [Source:HGNC Symbol;Acc:HGNC:6210]	11:44564427-44620363	0.0557309	0.0922845	0.0714159	0.0466657	0.0231117	0.0105984	12	21	15	9	5	2	0.0731438	0.026792	1.44893	0.00277532	0.0189982	UP	NONHSAT186324.1+ENSG00000085117	1				ENST00000366221+ENSG00000159958
ENST00000565861	16:56940278-56941342	601	0.517387	0.703283	0.354687	5.21148	3.51724	2.96973	9	13	6	81	61	45	0.525119	3.89948	-2.89257	5.15917e-06	0.0020031	DOWN	trans	ENSG00000140090	SLC24A4	solute carrier family 24 (sodium/potassium/calcium exchanger), member 4 [Source:HGNC Symbol;Acc:HGNC:10978]	14:92322581-92501483	0.0318189	0.0436565	0.0375122	0.0159859	0.0253367	0.00907748	20	29	23	9	16	5	0.0376625	0.0168	1.16467	0.00351308	0.0229344	UP	ENST00000565861+ENSG00000140090	1				NONHSAT116202.2+ENSG00000159958
ENST00000452097	19:54119511-54125343	4158	0.0166213	0.00782007	0.0256333	0.167391	0.14168	0.0763109	2	1	3	18	17	8	0.0166916	0.128461	-2.94414	0.000248789	0.0318145	DOWN	trans	ENSG00000149761	NUDT22	nudix hydrolase 22 [Source:HGNC Symbol;Acc:HGNC:28189]	11:64225941-64230686	2.01647	2.01362	1.68058	1.14282	0.857993	0.733394	524	553	426	266	224	167	1.90356	0.911401	1.06254	2.11656e-07	6.22896e-06	UP	ENST00000452097+ENSG00000149761	1				NONHSAT000445.2+ENSG00000159958
NONHSAT199073.1	4:128582998-128601515	2190	0.0946574	0.133612	0.194656	0.865174	0.822825	0.670094	6	9	12	49	52	37	0.140975	0.786031	-2.47915	4.33545e-05	0.0098349	DOWN	trans	ENSG00000142408	CACNG8	calcium channel, voltage-dependent, gamma subunit 8 [Source:HGNC Symbol;Acc:HGNC:13628]	19:53963040-53990215	0.137397	0.133617	0.172153	0.0852195	0.0873728	0.0348421	36	37	44	20	23	8	0.147723	0.0691448	1.0952	0.00123858	0.00994397	UP	NONHSAT199073.1+ENSG00000142408	1				NONHSAT167187.1+ENSG00000159958
NONHSAT076385.2	2:201173568-201178176	2984	0	0	0	0	0.778075	0.465214	0	0	0	0	67	35	0	0.41443	#NAME?	6.30296e-06	0.00227238	DOWN	trans	ENSG00000149761	NUDT22	nudix hydrolase 22 [Source:HGNC Symbol;Acc:HGNC:28189]	11:64225941-64230686	2.01647	2.01362	1.68058	1.14282	0.857993	0.733394	524	553	426	266	224	167	1.90356	0.911401	1.06254	2.11656e-07	6.22896e-06	UP	NONHSAT076385.2+ENSG00000149761	1				MSTRG.44800.4+ENSG00000159958
ENST00000609871	3:183807908-183810548	834	0	0.623726	0.511148	0	0	0	0	16	12	0	0	0	0.378291	0	Inf	0.000372034	0.0400596	UP	trans	ENSG00000175985	PLEKHD1	pleckstrin homology and coiled-coil domain containing D1 [Source:HGNC Symbol;Acc:HGNC:20148]	14:69484692-69531551	0.06779	0.049889	0.0579126	0.142958	0.123707	0.111745	18	14	15	34	33	26	0.0585305	0.126137	-1.10773	0.000175556	0.00203959	DOWN	ENST00000609871+ENSG00000175985	1				ENST00000326237+ENSG00000159958
NONHSAT215706.1	8:39077364-39104691	1711	0.767294	0.456057	0.581352	0.180802	0.0607583	0.0463736	38	24	28	8	3	2	0.601568	0.0959781	2.64795	1.50022e-05	0.00442172	UP	trans	ENSG00000162490	DRAXIN	dorsal inhibitory axon guidance protein [Source:HGNC Symbol;Acc:HGNC:25054]	1:11691729-11725857	0.00454667	0	0.00931732	0.0202965	0.0452337	0.0207461	1	0	2	4	10	4	0.00462133	0.0287588	-2.63762	0.00196951	0.0144456	DOWN	NONHSAT215706.1+ENSG00000162490	1				NONHSAT217282.1+ENSG00000159307
ENST00000594119	19:52388842-52391573	2732	0.0758784	0.0833008	0.117026	2.27875	2.89202	2.7729	6	7	9	161	228	191	0.0920683	2.64789	-4.846	1.91408e-14	6.44071e-11	DOWN	trans	ENSG00000133488	SEC14L4	SEC14-like lipid binding 4 [Source:HGNC Symbol;Acc:HGNC:20627]	22:30488913-30505711	0.140618	0.13971	0.252272	0.0863483	0.0699846	0.0962857	20	21	35	11	10	12	0.177533	0.0842062	1.07609	0.00578451	0.0338998	UP	ENST00000594119+ENSG00000133488	1				NONHSAT000333.2+ENSG00000159307
NONHSAT072812.2	2:101185941-101193911	4999	0.0691114	0.0260179	0.00710459	0.262996	0.235689	0.166614	10	4	1	34	34	21	0.034078	0.221766	-2.70213	0.000198367	0.027431	DOWN	trans	ENSG00000159958	TNFRSF13C	tumor necrosis factor receptor superfamily member 13C [Source:HGNC Symbol;Acc:HGNC:17755]	22:41922023-41926818	0.270854	0.456519	0.312376	0.198451	0.185351	0.13523	32	57	36	21	22	14	0.346583	0.173011	1.00234	0.00222302	0.0158789	UP	NONHSAT072812.2+ENSG00000159958	1				NONHSAT216432.1+ENSG00000159307
NONHSAT053931.2	17:44299576-44308393	5041	0.0342644	0.0386951	0.0140979	0.513935	0.164986	0.204572	5	6	2	67	24	26	0.0290191	0.294498	-3.34318	1.02968e-05	0.0032998	DOWN	trans	ENSG00000137135	ARHGEF39	Rho guanine nucleotide exchange factor 39 [Source:HGNC Symbol;Acc:HGNC:25909]	9:35658875-35675866	0.45633	0.493476	0.501223	0.218343	0.274294	0.165699	154	176	165	66	93	49	0.483676	0.219445	1.14018	9.05726e-07	2.2827e-05	UP	NONHSAT053931.2+ENSG00000137135	1				NONHSAT060675.2+ENSG00000159307
NONHSAT191017.1	21:42953781-42956379	2212	0	0.0146997	0.016056	0.0874098	0.125331	0.28689	0	1	1	5	8	16	0.0102519	0.166544	-4.02193	0.000280559	0.0336163	DOWN	trans	ENSG00000182378	PLCXD1	phosphatidylinositol-specific phospholipase C, X domain containing 1 [Source:HGNC Symbol;Acc:HGNC:23148]	X:276322-303356	0.662657	0.446814	0.756885	0.343694	0.241497	0.235202	254	181	283	118	93	79	0.622119	0.273464	1.18584	3.03166e-06	6.46565e-05	UP	NONHSAT191017.1+ENSG00000182378	1				NONHSAT072812.2+ENSG00000159307
NONHSAT130807.2	9:33909356-33911122	1041	0	0	0	0.185735	0.399452	0.228622	0	0	0	5	12	6	0	0.27127	#NAME?	2.76508e-05	0.00684977	DOWN	trans	ENSG00000070182	SPTB	spectrin, beta, erythrocytic [Source:HGNC Symbol;Acc:HGNC:11274]	14:64746283-64879883	0.141958	0.194185	0.142365	0.0430668	0.0767923	0.0563482	92	133	90	25	50	32	0.159503	0.0587358	1.44127	1.30907e-07	4.08514e-06	UP	NONHSAT130807.2+ENSG00000070182	1				NONHSAT186324.1+ENSG00000159307
NONHSAT131099.2	9:37789216-37800735	2096	0.0164783	0	0.0169446	0.0369027	0.264534	0.492007	1	0	1	2	16	26	0.011141	0.264481	-4.56922	0.000185485	0.026047	DOWN	trans	ENSG00000162585	FAAP20	Fanconi anemia core complex associated protein 20 [Source:HGNC Symbol;Acc:HGNC:26428]	1:2184461-2212720	1.12577	1.10125	1.06302	0.538362	0.4511	0.43031	621	642	572	266	250	208	1.09668	0.473257	1.21245	1.04775e-11	8.20566e-10	UP	NONHSAT131099.2+ENSG00000162585	1				NONHSAT216691.1+ENSG00000159307
NONHSAT130807.2	9:33909356-33911122	1041	0	0	0	0.185735	0.399452	0.228622	0	0	0	5	12	6	0	0.27127	#NAME?	2.76508e-05	0.00684977	DOWN	trans	ENSG00000103769	RAB11A	RAB11A, member RAS oncogene family [Source:HGNC Symbol;Acc:HGNC:9760]	15:65726054-65891991	8.17558	12.6869	7.15854	4.89666	4.15111	3.59587	2125	3485	1815	1140	1084	819	9.34035	4.21454	1.1481	3.59945e-08	1.30568e-06	UP	NONHSAT130807.2+ENSG00000103769	1				NONHSAT130807.2+ENSG00000159307
NONHSAT160750.1	11:113662456-113686523	6189	0	0	0	0.268658	0	0.333245	0	0	0	43	0	52	0	0.200634	#NAME?	5.74108e-06	0.00213272	DOWN	trans	ENSG00000100206	DMC1	DNA meiotic recombinase 1 [Source:HGNC Symbol;Acc:HGNC:2927]	22:38518949-38570286	0.130628	0.137339	0.178552	0.0729202	0.0794592	0.0496918	18	20	24	9	11	6	0.14884	0.0673571	1.14386	0.00430808	0.0269293	UP	NONHSAT160750.1+ENSG00000100206	1				NONHSAT131099.2+ENSG00000159307
ENST00000561275	15:41284006-41297290	821	0	0.0792103	0.0865621	0.800682	1.18184	0.241538	0	2	2	17	28	5	0.0552575	0.741354	-3.74592	0.000131885	0.0214789	DOWN	trans	ENSG00000162585	FAAP20	Fanconi anemia core complex associated protein 20 [Source:HGNC Symbol;Acc:HGNC:26428]	1:2184461-2212720	1.12577	1.10125	1.06302	0.538362	0.4511	0.43031	621	642	572	266	250	208	1.09668	0.473257	1.21245	1.04775e-11	8.20566e-10	UP	ENST00000561275+ENSG00000162585	1				NONHSAT215706.1+ENSG00000142408
NONHSAT118802.2	7:2442574-2448670	3042	0.0567807	0.235136	0.0700745	0	0.0113875	0.013035	5	22	6	0	1	1	0.120664	0.00814085	3.88967	0.000229153	0.0301538	UP	trans	ENSG00000101842	VSIG1	V-set and immunoglobulin domain containing 1 [Source:HGNC Symbol;Acc:HGNC:28675]	X:108044970-108079184	0.0724026	0.0342563	0.053017	0.121253	0.180169	0.171154	14	7	10	21	35	29	0.0532253	0.157525	-1.5654	6.80372e-06	0.000130603	DOWN	NONHSAT118802.2+ENSG00000101842	1				NONHSAT002657.2+ENSG00000103769
NONHSAT151209.1	1:19052438-19060127	7543	0	0	0	0.0615152	0.032161	0.0210328	0	0	0	12	7	4	0	0.0382363	#NAME?	4.40826e-05	0.00985828	DOWN	trans	ENSG00000161692	DBF4B	DBF4 zinc finger B [Source:HGNC Symbol;Acc:HGNC:17883]	17:44708608-44752264	2.87577	2.99467	3.15089	1.68855	1.37819	1.31273	945	1040	1010	497	455	378	3.00711	1.45982	1.04258	2.17032e-09	1.0681e-07	UP	NONHSAT151209.1+ENSG00000161692	1				NONHSAT116202.2+ENSG00000103769
ENST00000567257	15:73917596-73927786	2358	0	0.0137896	0	0.311581	0.484973	0.0168162	0	1	0	19	33	1	0.00459653	0.271123	-5.88226	6.26202e-05	0.0126515	DOWN	trans	ENSG00000171320	ESCO2	establishment of sister chromatid cohesion N-acetyltransferase 2 [Source:HGNC Symbol;Acc:HGNC:27230]	8:27771949-27812640	0.434436	0.513842	0.40719	0.183614	0.213118	0.262053	140	175	128	53	69	74	0.451823	0.219595	1.04091	6.06761e-06	0.000117664	UP	ENST00000567257+ENSG00000171320	1				ENST00000326237+ENSG00000103769
NONHSAT096839.2	4:73306635-73318666	10868	0.0222523	0.0299158	0.0424929	0.640436	0.0892798	0.525525	7	10	13	180	28	144	0.0315537	0.418414	-3.72905	4.08382e-06	0.001649	DOWN	trans	ENSG00000168612	ZSWIM1	zinc finger, SWIM-type containing 1 [Source:HGNC Symbol;Acc:HGNC:16155]	20:45881227-45885266	4.00978	3.92211	4.73451	1.97035	1.9922	1.74396	593	613	683	261	296	226	4.22213	1.90217	1.15033	2.78689e-10	1.7112e-08	UP	NONHSAT096839.2+ENSG00000168612	1				NONHSAT186090.1+ENSG00000112053
NONHSAT183683.1	2:227928660-227947404	11260	0	0	0	0	0.0769392	0.116239	0	0	0	0	25	33	0	0.0643928	#NAME?	3.09337e-05	0.00739095	DOWN	trans	ENSG00000188064	WNT7B	wingless-type MMTV integration site family member 7B [Source:HGNC Symbol;Acc:HGNC:12787]	22:45920362-45977129	6.49507	6.24492	6.63287	2.96292	2.82528	2.3284	1302	1323	1297	532	569	409	6.45762	2.70553	1.25509	7.067e-14	8.0043e-12	UP	NONHSAT183683.1+ENSG00000188064	1				NONHSAT217282.1+ENSG00000257594
ENST00000366221	1:1574975-1577075	2101	0.180879	0.23213	0.185998	0.018398	0.04948	0.0188732	11	15	11	1	3	1	0.199669	0.0289171	2.78762	0.000114953	0.0196682	UP	trans	ENSG00000159307	SCUBE1	signal peptide, CUB domain, EGF-like 1 [Source:HGNC Symbol;Acc:HGNC:13441]	22:43197283-43343388	0	0	0	0.00554102	0.0172893	0.00849496	0	0	0	2	7	3	0	0.0104418	#NAME?	0.000868069	0.00754507	DOWN	ENST00000366221+ENSG00000159307	1				NONHSAT211923.1+ENSG00000257594
NONHSAT000394.2	1:2181794-2184053	2260	0.825499	0.661768	0.597327	0.307971	0.0919978	0.0701992	54	46	38	18	6	4	0.694865	0.156723	2.14852	0.000132359	0.0214789	UP	trans	ENSG00000009950	MLXIPL	MLX interacting protein-like [Source:HGNC Symbol;Acc:HGNC:12744]	7:73593194-73624543	0.363253	0.396597	0.290546	1.06958	0.913839	0.655982	91	105	71	240	230	144	0.350132	0.879801	-1.32928	3.02409e-09	1.43766e-07	DOWN	NONHSAT000394.2+ENSG00000009950	1				NONHSAT005505.2+ENSG00000257594
ENST00000601562	19:52389019-52397757	1069	1.93913	2.4027	1.92746	0	0	0	60	79	58	0	0	0	2.08976	0	Inf	3.03522e-17	1.75085e-13	UP	trans	ENSG00000183044	ABAT	4-aminobutyrate aminotransferase [Source:HGNC Symbol;Acc:HGNC:23]	16:8674565-8784575	0.0484322	0.0741953	0.0401922	0.131314	0.14921	0.0736946	21	34	17	51	65	28	0.0542732	0.118073	-1.12137	0.000429097	0.00425194	DOWN	ENST00000601562+ENSG00000183044	1				ENST00000452097+ENSG00000078814
NONHSAT096839.2	4:73306635-73318666	10868	0.0222523	0.0299158	0.0424929	0.640436	0.0892798	0.525525	7	10	13	180	28	144	0.0315537	0.418414	-3.72905	4.08382e-06	0.001649	DOWN	trans	ENSG00000160949	TONSL	tonsoku-like, DNA repair protein [Source:HGNC Symbol;Acc:HGNC:7801]	8:144428775-144444444	1.8021	2.02492	2.05037	0.720181	0.63188	0.463504	528	627	586	189	186	119	1.95913	0.605189	1.69476	2.67583e-17	5.17491e-15	UP	NONHSAT096839.2+ENSG00000160949	1				NONHSAT007230.2+ENSG00000078814
ENST00000619017	14:77028086-77031572	3487	0.297237	0.307692	0.356575	0.0221819	0.0397471	0.0341261	30	33	35	2	4	3	0.320501	0.0320184	3.32336	4.67741e-08	4.33962e-05	UP	trans	ENSG00000003402	CFLAR	CASP8 and FADD like apoptosis regulator [Source:HGNC Symbol;Acc:HGNC:1876]	2:201116104-201176687	2.10864	2.172	2.09409	2.58848	6.1729	6.02408	1919	2089	1859	2110	5644	4804	2.12491	4.92849	-1.21374	6.0398e-07	1.59875e-05	DOWN	ENST00000619017+ENSG00000003402	1				NONHSAT168342.1+ENSG00000078814
NONHSAT183880.1	2:238568587-238596940	12191	0.00566905	0.0160005	0.0320549	0	0	0	2	6	11	0	0	0	0.0179082	0	Inf	0.000236084	0.030554	UP	trans	ENSG00000009950	MLXIPL	MLX interacting protein-like [Source:HGNC Symbol;Acc:HGNC:12744]	7:73593194-73624543	0.363253	0.396597	0.290546	1.06958	0.913839	0.655982	91	105	71	240	230	144	0.350132	0.879801	-1.32928	3.02409e-09	1.43766e-07	DOWN	NONHSAT183880.1+ENSG00000009950	1				NONHSAT168342.1+ENSG00000162490
NONHSAT186324.1	2:219045309-219053871	8295	0.0458139	0.0313555	0.0171307	0.144511	0.200529	0.119536	11	8	4	31	48	25	0.0314334	0.154859	-2.30058	0.000472885	0.0473812	DOWN	trans	ENSG00000159958	TNFRSF13C	tumor necrosis factor receptor superfamily member 13C [Source:HGNC Symbol;Acc:HGNC:17755]	22:41922023-41926818	0.270854	0.456519	0.312376	0.198451	0.185351	0.13523	32	57	36	21	22	14	0.346583	0.173011	1.00234	0.00222302	0.0158789	UP	NONHSAT186324.1+ENSG00000159958	1				NONHSAT122447.2+ENSG00000162490
ENST00000594557	19:21452040-21463884	4690	0.751377	0.665506	0.590821	0.305058	0.125609	0.194509	102	96	78	37	17	23	0.669235	0.208392	1.68321	0.000387239	0.0412568	UP	trans	ENSG00000101966	XIAP	X-linked inhibitor of apoptosis [Source:HGNC Symbol;Acc:HGNC:592]	X:123859724-123913979	1.59487	1.4706	1.40487	1.52411	3.55641	5.27443	1215	1184	1044	1040	2722	3521	1.49011	3.45165	-1.21186	5.03099e-05	0.000715846	DOWN	ENST00000594557+ENSG00000101966	1				NONHSAT000394.2+ENSG00000133488
NONHSAT053931.2	17:44299576-44308393	5041	0.0342644	0.0386951	0.0140979	0.513935	0.164986	0.204572	5	6	2	67	24	26	0.0290191	0.294498	-3.34318	1.02968e-05	0.0032998	DOWN	trans	ENSG00000105613	MAST1	microtubule associated serine/threonine kinase 1 [Source:HGNC Symbol;Acc:HGNC:19034]	19:12833951-12874951	1.84331	1.83564	1.97107	0.963459	0.948293	0.815433	534	562	557	250	276	207	1.88334	0.909062	1.05084	4.19686e-09	1.91206e-07	UP	NONHSAT053931.2+ENSG00000105613	1				NONHSAT031028.2+ENSG00000133488
NONHSAT183683.1	2:227928660-227947404	11260	0	0	0	0	0.0769392	0.116239	0	0	0	0	25	33	0	0.0643928	#NAME?	3.09337e-05	0.00739095	DOWN	trans	ENSG00000178184	PARD6G	par-6 family cell polarity regulator gamma [Source:HGNC Symbol;Acc:HGNC:16076]	18:80157232-80247546	4.77304	4.62248	4.78532	2.29272	1.82779	2.01562	681	697	666	293	262	252	4.72695	2.04538	1.20854	5.9306e-12	4.91548e-10	UP	NONHSAT183683.1+ENSG00000178184	1				ENST00000619017+ENSG00000188064
ENST00000567257	15:73917596-73927786	2358	0	0.0137896	0	0.311581	0.484973	0.0168162	0	1	0	19	33	1	0.00459653	0.271123	-5.88226	6.26202e-05	0.0126515	DOWN	trans	ENSG00000123219	CENPK	centromere protein K [Source:HGNC Symbol;Acc:HGNC:29479]	5:65517766-65563171	1.36026	1.51338	1.13326	0.643348	0.48773	0.648667	347	408	282	147	125	145	1.33564	0.593248	1.17082	1.6728e-08	6.59584e-07	UP	ENST00000567257+ENSG00000123219	1				NONHSAT167187.1+ENSG00000188064
NONHSAT118801.2	7:2439834-2444057	3365	0	0	0	0	0.236856	0.165021	0	0	0	0	23	14	0	0.133959	#NAME?	0.000175907	0.0253676	DOWN	trans	ENSG00000183762	KREMEN1	kringle containing transmembrane protein 1 [Source:HGNC Symbol;Acc:HGNC:17550]	22:29073078-29168333	5.24394	5.18345	5.28722	2.35227	2.04695	2.05096	1456	1521	1432	585	571	499	5.2382	2.15006	1.28469	2.70918e-16	4.55735e-14	UP	NONHSAT118801.2+ENSG00000183762	1				NONHSAT217282.1+ENSG00000101966
NONHSAT096839.2	4:73306635-73318666	10868	0.0222523	0.0299158	0.0424929	0.640436	0.0892798	0.525525	7	10	13	180	28	144	0.0315537	0.418414	-3.72905	4.08382e-06	0.001649	DOWN	trans	ENSG00000105639	JAK3	Janus kinase 3 [Source:HGNC Symbol;Acc:HGNC:6193]	19:17824780-17848071	0.376672	0.379095	0.344019	0.0955739	0.0852089	0.101601	110	117	98	25	25	26	0.366595	0.094128	1.96149	1.1612e-15	1.84422e-13	UP	NONHSAT096839.2+ENSG00000105639	1				NONHSAT199075.1+ENSG00000101966
NONHSAT000445.2	1:2549920-2552845	2209	0.0469216	0.117743	0.112577	0	0	0	3	8	7	0	0	0	0.0924138	0	Inf	0.000124957	0.0209393	UP	trans	ENSG00000162490	DRAXIN	dorsal inhibitory axon guidance protein [Source:HGNC Symbol;Acc:HGNC:25054]	1:11691729-11725857	0.00454667	0	0.00931732	0.0202965	0.0452337	0.0207461	1	0	2	4	10	4	0.00462133	0.0287588	-2.63762	0.00196951	0.0144456	DOWN	NONHSAT000445.2+ENSG00000162490	1				NONHSAT211923.1+ENSG00000101966
MSTRG.41625.3	8:117968349-117970415	2038	1.08494	0	1.28992	0	0	0	64	0	74	0	0	0	0.791621	0	Inf	1.90505e-06	0.000938098	UP	trans	ENSG00000147174	ACRC	acidic repeat containing [Source:HGNC Symbol;Acc:HGNC:15805]	X:71578411-71613583	0.995771	1.16591	1.05753	2.59134	2.71671	2.96764	139	172	144	324	381	363	1.07307	2.75856	-1.36217	1.2016e-14	1.56699e-12	DOWN	MSTRG.41625.3+ENSG00000147174	1				NONHSAT222730.1+ENSG00000101966
NONHSAT053931.2	17:44299576-44308393	5041	0.0342644	0.0386951	0.0140979	0.513935	0.164986	0.204572	5	6	2	67	24	26	0.0290191	0.294498	-3.34318	1.02968e-05	0.0032998	DOWN	trans	ENSG00000269404	SPIB	Spi-B transcription factor (Spi-1/PU.1 related) [Source:HGNC Symbol;Acc:HGNC:11242]	19:50418938-50431313	0.0334832	0.0126732	0.037758	0	0.00333254	0.00764109	10	4	11	0	1	2	0.0279715	0.00365788	2.93488	0.000283755	0.00302793	UP	NONHSAT053931.2+ENSG00000269404	1				NONHSAT192165.1+ENSG00000101966
NONHSAT147908.2	16:3004683-3009121	3099	1.53846	0.262288	1.13488	0	0.145371	0	138	25	99	0	13	0	0.978543	0.0484571	4.33586	2.91611e-05	0.00709336	UP	trans	ENSG00000181704	YIPF6	Yip1 domain family member 6 [Source:HGNC Symbol;Acc:HGNC:28304]	X:68498323-68537285	2.65311	2.34399	2.34009	6.18748	7.53712	7.93302	1282	1197	1103	2678	3659	3359	2.44573	7.21921	-1.56157	5.4494e-26	2.97925e-23	DOWN	NONHSAT147908.2+ENSG00000181704	1				ENST00000594119+ENSG00000101966
NONHSAT191017.1	21:42953781-42956379	2212	0	0.0146997	0.016056	0.0874098	0.125331	0.28689	0	1	1	5	8	16	0.0102519	0.166544	-4.02193	0.000280559	0.0336163	DOWN	trans	ENSG00000092470	WDR76	WD repeat domain 76 [Source:HGNC Symbol;Acc:HGNC:25773]	15:43826963-43868419	5.51412	4.59494	4.39733	2.14276	2.16507	2.42669	905	797	704	315	357	349	4.83546	2.24484	1.10704	9.25435e-10	5.04008e-08	UP	NONHSAT191017.1+ENSG00000092470	1				NONHSAT118801.2+ENSG00000101966
NONHSAT183683.1	2:227928660-227947404	11260	0	0	0	0	0.0769392	0.116239	0	0	0	0	25	33	0	0.0643928	#NAME?	3.09337e-05	0.00739095	DOWN	trans	ENSG00000183762	KREMEN1	kringle containing transmembrane protein 1 [Source:HGNC Symbol;Acc:HGNC:17550]	22:29073078-29168333	5.24394	5.18345	5.28722	2.35227	2.04695	2.05096	1456	1521	1432	585	571	499	5.2382	2.15006	1.28469	2.70918e-16	4.55735e-14	UP	NONHSAT183683.1+ENSG00000183762	1				NONHSAT171765.1+ENSG00000170522
NONHSAT131099.2	9:37789216-37800735	2096	0.0164783	0	0.0169446	0.0369027	0.264534	0.492007	1	0	1	2	16	26	0.011141	0.264481	-4.56922	0.000185485	0.026047	DOWN	trans	ENSG00000108439	PNPO	pyridoxamine 5'-phosphate oxidase [Source:HGNC Symbol;Acc:HGNC:30260]	17:47941506-47948288	6.68633	6.38969	6.35251	2.80777	2.56341	2.46299	1106	1117	1025	416	426	357	6.47617	2.61139	1.31032	1.49542e-15	2.29802e-13	UP	NONHSAT131099.2+ENSG00000108439	1				NONHSAT206694.1+ENSG00000170522
NONHSAT147908.2	16:3004683-3009121	3099	1.53846	0.262288	1.13488	0	0.145371	0	138	25	99	0	13	0	0.978543	0.0484571	4.33586	2.91611e-05	0.00709336	UP	trans	ENSG00000091137	SLC26A4	solute carrier family 26 (anion exchanger), member 4 [Source:HGNC Symbol;Acc:HGNC:8818]	7:107660635-107717809	0.118436	0.1413	0.153085	0.2817	0.394656	0.305572	23	29	29	49	77	52	0.137607	0.327309	-1.2501	1.19838e-06	2.92436e-05	DOWN	NONHSAT147908.2+ENSG00000091137	1				NONHSAT191017.1+ENSG00000170522
NONHSAT118801.2	7:2439834-2444057	3365	0	0	0	0	0.236856	0.165021	0	0	0	0	23	14	0	0.133959	#NAME?	0.000175907	0.0253676	DOWN	trans	ENSG00000123219	CENPK	centromere protein K [Source:HGNC Symbol;Acc:HGNC:29479]	5:65517766-65563171	1.36026	1.51338	1.13326	0.643348	0.48773	0.648667	347	408	282	147	125	145	1.33564	0.593248	1.17082	1.6728e-08	6.59584e-07	UP	NONHSAT118801.2+ENSG00000123219	1				NONHSAT173450.1+ENSG00000170522
MSTRG.41625.3	8:117968349-117970415	2038	1.08494	0	1.28992	0	0	0	64	0	74	0	0	0	0.791621	0	Inf	1.90505e-06	0.000938098	UP	trans	ENSG00000184226	PCDH9	protocadherin 9 [Source:HGNC Symbol;Acc:HGNC:8661]	13:66302834-67230445	0.625272	0.699219	0.660736	1.6193	1.55773	1.6845	682	806	703	1582	1707	1610	0.661742	1.62051	-1.29211	1.28234e-19	3.14273e-17	DOWN	MSTRG.41625.3+ENSG00000184226	1				NONHSAT076385.2+ENSG00000164342
ENST00000609871	3:183807908-183810548	834	0	0.623726	0.511148	0	0	0	0	16	12	0	0	0	0.378291	0	Inf	0.000372034	0.0400596	UP	trans	ENSG00000101670	LIPG	lipase, endothelial [Source:HGNC Symbol;Acc:HGNC:6623]	18:49560699-49599182	0.0717644	0.0589691	0.0561437	0.307828	0.270681	0.26724	38	33	29	146	144	124	0.0622924	0.281916	-2.17814	4.75959e-22	1.73475e-19	DOWN	ENST00000609871+ENSG00000101670	1				MSTRG.5069.4+ENSG00000164342
NONHSAT022124.2	11:65496267-65509085	12819	6.89138	2.89644	2.12835	0.811429	0.954265	0.92512	2557	1142	768	269	353	299	3.97205	0.896938	2.1468	5.74107e-05	0.0117674	UP	trans	ENSG00000170522	ELOVL6	ELOVL fatty acid elongase 6 [Source:HGNC Symbol;Acc:HGNC:15829]	4:110045846-110199199	4.38391	4.58768	4.39769	9.10407	9.0413	9.73211	1444	1597	1413	2686	2992	2809	4.45643	9.29249	-1.06018	8.80179e-17	1.611e-14	DOWN	NONHSAT022124.2+ENSG00000170522	1				NONHSAT093248.2+ENSG00000147231
NONHSAT216691.1	8:617219-645468	3489	0.0891228	0.102505	0.0407278	0.33248	0.526405	0.329666	9	11	4	30	53	29	0.077452	0.396184	-2.3548	0.000213017	0.0288069	DOWN	trans	ENSG00000167315	ACAA2	acetyl-CoA acyltransferase 2 [Source:HGNC Symbol;Acc:HGNC:83]	18:49782167-49813960	0.181667	0.284986	0.161727	0.117423	0.0904076	0.0872927	38	63	33	22	19	16	0.20946	0.0983744	1.09032	0.000723945	0.00653159	UP	NONHSAT216691.1+ENSG00000167315	1				NONHSAT022124.2+ENSG00000157734
NONHSAT118801.2	7:2439834-2444057	3365	0	0	0	0	0.236856	0.165021	0	0	0	0	23	14	0	0.133959	#NAME?	0.000175907	0.0253676	DOWN	trans	ENSG00000160949	TONSL	tonsoku-like, DNA repair protein [Source:HGNC Symbol;Acc:HGNC:7801]	8:144428775-144444444	1.8021	2.02492	2.05037	0.720181	0.63188	0.463504	528	627	586	189	186	119	1.95913	0.605189	1.69476	2.67583e-17	5.17491e-15	UP	NONHSAT118801.2+ENSG00000160949	1				MSTRG.44668.3+ENSG00000157734
NONHSAT183683.1	2:227928660-227947404	11260	0	0	0	0	0.0769392	0.116239	0	0	0	0	25	33	0	0.0643928	#NAME?	3.09337e-05	0.00739095	DOWN	trans	ENSG00000108439	PNPO	pyridoxamine 5'-phosphate oxidase [Source:HGNC Symbol;Acc:HGNC:30260]	17:47941506-47948288	6.68633	6.38969	6.35251	2.80777	2.56341	2.46299	1106	1117	1025	416	426	357	6.47617	2.61139	1.31032	1.49542e-15	2.29802e-13	UP	NONHSAT183683.1+ENSG00000108439	1				NONHSAT087513.2+ENSG00000157734
ENST00000618285	20:33985617-33988989	3373	0.266314	0.347012	0.242241	0.0687829	0.0410905	0.0235236	26	36	23	6	4	2	0.285189	0.0444657	2.68115	2.24189e-06	0.00107768	UP	trans	ENSG00000101966	XIAP	X-linked inhibitor of apoptosis [Source:HGNC Symbol;Acc:HGNC:592]	X:123859724-123913979	1.59487	1.4706	1.40487	1.52411	3.55641	5.27443	1215	1184	1044	1040	2722	3521	1.49011	3.45165	-1.21186	5.03099e-05	0.000715846	DOWN	ENST00000618285+ENSG00000101966	1				ENST00000430555+ENSG00000147536
MSTRG.41625.3	8:117968349-117970415	2038	1.08494	0	1.28992	0	0	0	64	0	74	0	0	0	0.791621	0	Inf	1.90505e-06	0.000938098	UP	trans	ENSG00000105855	ITGB8	integrin subunit beta 8 [Source:HGNC Symbol;Acc:HGNC:6163]	7:20330702-20415754	3.48079	3.62439	3.14253	11.6499	10.5322	11.3849	1852	2038	1631	5552	5630	5308	3.41591	11.189	-1.71174	2.2754e-39	4.62052e-36	DOWN	MSTRG.41625.3+ENSG00000105855	1				NONHSAT171765.1+ENSG00000184313
NONHSAT183683.1	2:227928660-227947404	11260	0	0	0	0	0.0769392	0.116239	0	0	0	0	25	33	0	0.0643928	#NAME?	3.09337e-05	0.00739095	DOWN	trans	ENSG00000091651	ORC6	origin recognition complex subunit 6 [Source:HGNC Symbol;Acc:HGNC:17151]	16:46689643-46698394	2.01778	2.39625	2.30721	0.998681	0.874101	0.857682	494	620	551	219	215	184	2.24042	0.910154	1.29958	4.69443e-13	4.76636e-11	UP	NONHSAT183683.1+ENSG00000091651	1				NONHSAT217282.1+ENSG00000137941
NONHSAT055361.2	17:65100656-65112829	2591	0.373351	0.376448	0.191959	0	0	0.107159	28	30	14	0	0	7	0.313919	0.0357195	3.13561	8.11712e-05	0.0151741	UP	trans	ENSG00000164342	TLR3	toll-like receptor 3 [Source:HGNC Symbol;Acc:HGNC:11849]	4:186069152-186088069	0.0411056	0.0568461	0.025931	0.0953115	0.113299	0.122685	13	19	8	27	36	34	0.0412943	0.110432	-1.41915	7.9454e-06	0.000149293	DOWN	NONHSAT055361.2+ENSG00000164342	1				NONHSAT005505.2+ENSG00000137941
NONHSAT086922.2	22:41598030-41599655	1626	0.0212414	21.2952	20.6902	0.0237726	0.0213043	0.0243866	1	1065	947	1	1	1	14.0022	0.0231545	9.24015	4.72878e-08	4.33962e-05	UP	trans	ENSG00000147231	CXorf57	chromosome X open reading frame 57 [Source:HGNC Symbol;Acc:HGNC:25486]	X:106611930-106679442	0.392131	0.378617	0.336363	0.78624	0.852307	0.968064	98	100	82	176	214	212	0.369037	0.86887	-1.23537	1.56571e-10	1.01857e-08	DOWN	NONHSAT086922.2+ENSG00000147231	1				NONHSAT186324.1+ENSG00000137941
NONHSAT129766.2	8:144478583-144480413	927	0.447249	0	0.613157	0	0	0	12	0	16	0	0	0	0.353469	0	Inf	0.000318175	0.0358871	UP	trans	ENSG00000131386	GALNT15	polypeptide N-acetylgalactosaminyltransferase 15 [Source:HGNC Symbol;Acc:HGNC:21531]	3:16174649-16231992	0.0100517	0.0221901	0.0103028	0.0561006	0.0333454	0.0267628	3	7	3	15	10	7	0.0141816	0.0387363	-1.44967	0.00511339	0.0308376	DOWN	NONHSAT129766.2+ENSG00000131386	1				NONHSAT151209.1+ENSG00000137941
NONHSAT183683.1	2:227928660-227947404	11260	0	0	0	0	0.0769392	0.116239	0	0	0	0	25	33	0	0.0643928	#NAME?	3.09337e-05	0.00739095	DOWN	trans	ENSG00000100206	DMC1	DNA meiotic recombinase 1 [Source:HGNC Symbol;Acc:HGNC:2927]	22:38518949-38570286	0.130628	0.137339	0.178552	0.0729202	0.0794592	0.0496918	18	20	24	9	11	6	0.14884	0.0673571	1.14386	0.00430808	0.0269293	UP	NONHSAT183683.1+ENSG00000100206	1				ENST00000431813+ENSG00000102158
MSTRG.44800.4	X:101341792-101344526	1510	0.137285	1.31342	0.729323	0	0	0	6	61	31	0	0	0	0.726677	0	Inf	9.93493e-09	1.11434e-05	UP	trans	ENSG00000105855	ITGB8	integrin subunit beta 8 [Source:HGNC Symbol;Acc:HGNC:6163]	7:20330702-20415754	3.48079	3.62439	3.14253	11.6499	10.5322	11.3849	1852	2038	1631	5552	5630	5308	3.41591	11.189	-1.71174	2.2754e-39	4.62052e-36	DOWN	MSTRG.44800.4+ENSG00000105855	1				NONHSAT131099.2+ENSG00000068976
NONHSAT076385.2	2:201173568-201178176	2984	0	0	0	0	0.778075	0.465214	0	0	0	0	67	35	0	0.41443	#NAME?	6.30296e-06	0.00227238	DOWN	trans	ENSG00000183762	KREMEN1	kringle containing transmembrane protein 1 [Source:HGNC Symbol;Acc:HGNC:17550]	22:29073078-29168333	5.24394	5.18345	5.28722	2.35227	2.04695	2.05096	1456	1521	1432	585	571	499	5.2382	2.15006	1.28469	2.70918e-16	4.55735e-14	UP	NONHSAT076385.2+ENSG00000183762	1				NONHSAT222730.1+ENSG00000197380
NONHSAT183683.1	2:227928660-227947404	11260	0	0	0	0	0.0769392	0.116239	0	0	0	0	25	33	0	0.0643928	#NAME?	3.09337e-05	0.00739095	DOWN	trans	ENSG00000137135	ARHGEF39	Rho guanine nucleotide exchange factor 39 [Source:HGNC Symbol;Acc:HGNC:25909]	9:35658875-35675866	0.45633	0.493476	0.501223	0.218343	0.274294	0.165699	154	176	165	66	93	49	0.483676	0.219445	1.14018	9.05726e-07	2.2827e-05	UP	NONHSAT183683.1+ENSG00000137135	1				NONHSAT055361.2+ENSG00000197299
NONHSAT060675.2	19:5167434-5168235	802	0.258478	0.202717	0.221465	1.25357	1.29627	0.989091	6	5	5	26	30	20	0.227554	1.17965	-2.37408	0.000224456	0.0298917	DOWN	trans	ENSG00000123179	EBPL	emopamil binding protein-like [Source:HGNC Symbol;Acc:HGNC:18061]	13:49660723-49691475	3.94007	2.29673	3.07857	2.33177	1.17989	0.979151	349	215	266	185	105	76	3.10512	1.49694	1.05264	0.000731454	0.00658888	UP	NONHSAT060675.2+ENSG00000123179	1				NONHSAT079904.2+ENSG00000197299
NONHSAT007230.2	1:162607763-162628387	13895	0.00248567	0.00234011	0.00255602	0.0974	0.117216	0	1	1	1	35	47	0	0.0024606	0.0715386	-4.86164	0.000206639	0.0282844	DOWN	trans	ENSG00000092853	CLSPN	claspin [Source:HGNC Symbol;Acc:HGNC:19715]	1:35720218-35769967	4.26911	4.3797	4.27283	1.34834	1.67175	1.69234	760	824	742	215	299	264	4.30721	1.57081	1.45525	6.75022e-16	1.08419e-13	UP	NONHSAT007230.2+ENSG00000092853	1				NONHSAT118802.2+ENSG00000197299
NONHSAT129766.2	8:144478583-144480413	927	0.447249	0	0.613157	0	0	0	12	0	16	0	0	0	0.353469	0	Inf	0.000318175	0.0358871	UP	trans	ENSG00000136731	UGGT1	UDP-glucose glycoprotein glucosyltransferase 1 [Source:HGNC Symbol;Acc:HGNC:15663]	2:128091200-128195677	12.5926	12.6514	12.0268	24.5566	24.4179	25.6991	5456	5793	5083	9530	10629	9757	12.4236	24.8912	-1.00255	1.33848e-17	2.7775e-15	DOWN	NONHSAT129766.2+ENSG00000136731	1				NONHSAT001953.2+ENSG00000197299
ENST00000594557	19:21452040-21463884	4690	0.751377	0.665506	0.590821	0.305058	0.125609	0.194509	102	96	78	37	17	23	0.669235	0.208392	1.68321	0.000387239	0.0412568	UP	trans	ENSG00000270024	C8orf44-SGK3	C8orf44-SGK3 readthrough [Source:HGNC Symbol;Acc:HGNC:48354]	8:66667596-66860472	0.244787	0.096506	0.083648	0.466882	0.29441	0.500515	24	10	8	41	29	43	0.141647	0.420602	-1.57016	2.3065e-05	0.000369417	DOWN	ENST00000594557+ENSG00000270024	1				NONHSAT118802.2+ENSG00000163170
NONHSAT086922.2	22:41598030-41599655	1626	0.0212414	21.2952	20.6902	0.0237726	0.0213043	0.0243866	1	1065	947	1	1	1	14.0022	0.0231545	9.24015	4.72878e-08	4.33962e-05	UP	trans	ENSG00000105855	ITGB8	integrin subunit beta 8 [Source:HGNC Symbol;Acc:HGNC:6163]	7:20330702-20415754	3.48079	3.62439	3.14253	11.6499	10.5322	11.3849	1852	2038	1631	5552	5630	5308	3.41591	11.189	-1.71174	2.2754e-39	4.62052e-36	DOWN	NONHSAT086922.2+ENSG00000105855	1				NONHSAT031028.2+ENSG00000178401
NONHSAT186324.1	2:219045309-219053871	8295	0.0458139	0.0313555	0.0171307	0.144511	0.200529	0.119536	11	8	4	31	48	25	0.0314334	0.154859	-2.30058	0.000472885	0.0473812	DOWN	trans	ENSG00000123179	EBPL	emopamil binding protein-like [Source:HGNC Symbol;Acc:HGNC:18061]	13:49660723-49691475	3.94007	2.29673	3.07857	2.33177	1.17989	0.979151	349	215	266	185	105	76	3.10512	1.49694	1.05264	0.000731454	0.00658888	UP	NONHSAT186324.1+ENSG00000123179	1				NONHSAT217282.1+ENSG00000153283
ENST00000366221	1:1574975-1577075	2101	0.180879	0.23213	0.185998	0.018398	0.04948	0.0188732	11	15	11	1	3	1	0.199669	0.0289171	2.78762	0.000114953	0.0196682	UP	trans	ENSG00000003402	CFLAR	CASP8 and FADD like apoptosis regulator [Source:HGNC Symbol;Acc:HGNC:1876]	2:201116104-201176687	2.10864	2.172	2.09409	2.58848	6.1729	6.02408	1919	2089	1859	2110	5644	4804	2.12491	4.92849	-1.21374	6.0398e-07	1.59875e-05	DOWN	ENST00000366221+ENSG00000003402	1				NONHSAT211923.1+ENSG00000153283
NONHSAT002657.2	1:40688222-40691569	3348	0.681061	1.01966	0.923148	0	0	0	66	105	87	0	0	0	0.874624	0	Inf	1.91829e-18	1.29098e-14	UP	trans	ENSG00000240720	LRRD1	leucine-rich repeats and death domain containing 1 [Source:HGNC Symbol;Acc:HGNC:34300]	7:92112159-92179531	0.0196644	0.0520929	0.0161256	0.0482957	0.0782865	0.0852699	5	14	4	11	20	19	0.0292943	0.0706174	-1.2694	0.00344967	0.0226334	DOWN	NONHSAT002657.2+ENSG00000240720	1				NONHSAT005505.2+ENSG00000153283
NONHSAT076385.2	2:201173568-201178176	2984	0	0	0	0	0.778075	0.465214	0	0	0	0	67	35	0	0.41443	#NAME?	6.30296e-06	0.00227238	DOWN	trans	ENSG00000160949	TONSL	tonsoku-like, DNA repair protein [Source:HGNC Symbol;Acc:HGNC:7801]	8:144428775-144444444	1.8021	2.02492	2.05037	0.720181	0.63188	0.463504	528	627	586	189	186	119	1.95913	0.605189	1.69476	2.67583e-17	5.17491e-15	UP	NONHSAT076385.2+ENSG00000160949	1				NONHSAT186324.1+ENSG00000153283
MSTRG.44800.4	X:101341792-101344526	1510	0.137285	1.31342	0.729323	0	0	0	6	61	31	0	0	0	0.726677	0	Inf	9.93493e-09	1.11434e-05	UP	trans	ENSG00000147036	LANCL3	LanC lantibiotic synthetase component C-like 3 (bacterial) [Source:HGNC Symbol;Acc:HGNC:24767]	X:37571569-37684463	0.00259014	0.002449	0.00265394	0.0173408	0.0128831	0.0206818	1	1	1	6	5	7	0.00256436	0.0169686	-2.72619	0.00105477	0.00878581	DOWN	MSTRG.44800.4+ENSG00000147036	1				NONHSAT118801.2+ENSG00000153283
NONHSAT086922.2	22:41598030-41599655	1626	0.0212414	21.2952	20.6902	0.0237726	0.0213043	0.0243866	1	1065	947	1	1	1	14.0022	0.0231545	9.24015	4.72878e-08	4.33962e-05	UP	trans	ENSG00000070081	NUCB2	nucleobindin 2 [Source:HGNC Symbol;Acc:HGNC:8044]	11:17208153-17349974	3.857	4.06638	4.03022	13.948	16.0769	15.4731	1401	1561	1428	4538	5867	4925	3.98453	15.166	-1.92836	4.23208e-47	1.65681e-43	DOWN	NONHSAT086922.2+ENSG00000070081	1				ENST00000609871+ENSG00000204385
NONHSAT129766.2	8:144478583-144480413	927	0.447249	0	0.613157	0	0	0	12	0	16	0	0	0	0.353469	0	Inf	0.000318175	0.0358871	UP	trans	ENSG00000184164	CRELD2	cysteine rich with EGF-like domains 2 [Source:HGNC Symbol;Acc:HGNC:28150]	22:49918167-49927540	1.85932	1.94453	1.96081	7.0568	6.71644	6.58384	418	462	430	1421	1517	1297	1.92155	6.78569	-1.82022	4.83025e-34	6.24178e-31	DOWN	NONHSAT129766.2+ENSG00000184164	1				NONHSAT186090.1+ENSG00000163749
ENST00000600607	10:73496296-73513474	1058	0.326548	0.430235	0.268618	0.0365352	0.0982585	0	10	14	8	1	3	0	0.341801	0.0449312	2.92736	0.000258352	0.0325445	UP	trans	ENSG00000159307	SCUBE1	signal peptide, CUB domain, EGF-like 1 [Source:HGNC Symbol;Acc:HGNC:13441]	22:43197283-43343388	0	0	0	0.00554102	0.0172893	0.00849496	0	0	0	2	7	3	0	0.0104418	#NAME?	0.000868069	0.00754507	DOWN	ENST00000600607+ENSG00000159307	1				NONHSAT072812.2+ENSG00000163749
MSTRG.5069.4	10:68860445-68866963	4826	0	0	0	0.584913	0.00717796	2.96689	0	0	0	73	1	361	0	1.18633	#NAME?	2.3598e-07	0.00017469	DOWN	trans	ENSG00000157734	SNX22	sorting nexin 22 [Source:HGNC Symbol;Acc:HGNC:16315]	15:64151715-64157481	0.149051	0.171123	0.152799	0.0687818	0.0632999	0.0340193	75	91	75	31	32	15	0.157658	0.055367	1.5097	2.83192e-08	1.05516e-06	UP	MSTRG.5069.4+ENSG00000157734	1				NONHSAT039300.2+ENSG00000159259
NONHSAT053931.2	17:44299576-44308393	5041	0.0342644	0.0386951	0.0140979	0.513935	0.164986	0.204572	5	6	2	67	24	26	0.0290191	0.294498	-3.34318	1.02968e-05	0.0032998	DOWN	trans	ENSG00000100206	DMC1	DNA meiotic recombinase 1 [Source:HGNC Symbol;Acc:HGNC:2927]	22:38518949-38570286	0.130628	0.137339	0.178552	0.0729202	0.0794592	0.0496918	18	20	24	9	11	6	0.14884	0.0673571	1.14386	0.00430808	0.0269293	UP	NONHSAT053931.2+ENSG00000100206	1				MSTRG.5069.4+ENSG00000269693
NONHSAT007230.2	1:162607763-162628387	13895	0.00248567	0.00234011	0.00255602	0.0974	0.117216	0	1	1	1	35	47	0	0.0024606	0.0715386	-4.86164	0.000206639	0.0282844	DOWN	trans	ENSG00000147536	GINS4	GINS complex subunit 4 (Sld5 homolog) [Source:HGNC Symbol;Acc:HGNC:28226]	8:41529206-41545046	1.59616	1.63059	1.57267	0.528005	0.200061	0.347439	540	583	519	160	68	103	1.5998	0.358501	2.15784	2.12364e-15	3.11201e-13	UP	NONHSAT007230.2+ENSG00000147536	1				NONHSAT039301.2+ENSG00000149792
ENST00000609871	3:183807908-183810548	834	0	0.623726	0.511148	0	0	0	0	16	12	0	0	0	0.378291	0	Inf	0.000372034	0.0400596	UP	trans	ENSG00000078814	MYH7B	myosin, heavy chain 7B, cardiac muscle, beta [Source:HGNC Symbol;Acc:HGNC:15906]	20:34975403-35002437	0.130019	0.139651	0.115276	0.309931	0.279814	0.292743	37	42	32	79	80	73	0.128315	0.294163	-1.19692	7.24199e-08	2.43937e-06	DOWN	ENST00000609871+ENSG00000078814	1				NONHSAT116202.2+ENSG00000161888
MSTRG.44668.3	X:71426645-71429015	1870	0.609687	2.78184	0	0	0	0	33	160	0	0	0	0	1.13051	0	Inf	2.74209e-06	0.00124408	UP	trans	ENSG00000184313	MROH7	maestro heat-like repeat family member 7 [Source:HGNC Symbol;Acc:HGNC:24802]	1:54641754-54710266	0.0235305	0.00668022	0.0289469	0.0683037	0.0983694	0.0725044	10	3	12	26	42	27	0.0197192	0.0797258	-2.01544	4.72149e-08	1.66742e-06	DOWN	MSTRG.44668.3+ENSG00000184313	1				NONHSAT022124.2+ENSG00000161888
NONHSAT167187.1	13:105947734-105970947	21978	0.177631	0.139057	0	0	0	0	113	94	0	0	0	0	0.105563	0	Inf	7.9151e-07	0.000456577	UP	trans	ENSG00000170522	ELOVL6	ELOVL fatty acid elongase 6 [Source:HGNC Symbol;Acc:HGNC:15829]	4:110045846-110199199	4.38391	4.58768	4.39769	9.10407	9.0413	9.73211	1444	1597	1413	2686	2992	2809	4.45643	9.29249	-1.06018	8.80179e-17	1.611e-14	DOWN	NONHSAT167187.1+ENSG00000170522	1				NONHSAT124366.2+ENSG00000186480
ENST00000626156	3:195686212-195688770	683	0	0	0	0.962459	0.0507186	1.80022	0	0	0	17	1	31	0	0.937799	#NAME?	1.71277e-05	0.0047834	DOWN	trans	ENSG00000121413	ZSCAN18	zinc finger and SCAN domain containing 18 [Source:HGNC Symbol;Acc:HGNC:21037]	19:58083838-58118427	3.96942	2.39218	2.53224	1.79996	1.44863	0.769598	2531	1612	1575	1028	928	430	2.96461	1.3394	1.14626	3.32339e-05	0.000501755	UP	ENST00000626156+ENSG00000121413	1				NONHSAT222730.1+ENSG00000109771
NONHSAT167187.1	13:105947734-105970947	21978	0.177631	0.139057	0	0	0	0	113	94	0	0	0	0	0.105563	0	Inf	7.9151e-07	0.000456577	UP	trans	ENSG00000137941	TTLL7	tubulin tyrosine ligase like 7 [Source:HGNC Symbol;Acc:HGNC:26242]	1:83865028-83999150	0.721499	0.764419	0.717512	1.58089	1.52941	1.49275	401	449	389	787	854	727	0.734477	1.53435	-1.06284	5.20633e-12	4.34049e-10	DOWN	NONHSAT167187.1+ENSG00000137941	1				NONHSAT002657.2+ENSG00000171848
NONHSAT167187.1	13:105947734-105970947	21978	0.177631	0.139057	0	0	0	0	113	94	0	0	0	0	0.105563	0	Inf	7.9151e-07	0.000456577	UP	trans	ENSG00000102158	MAGT1	magnesium transporter 1 [Source:HGNC Symbol;Acc:HGNC:28880]	X:77826364-77895593	6.75266	6.70301	6.61618	12.6954	13.4845	14.5078	2079	2181	1987	3501	4171	3914	6.69062	13.5626	-1.01942	1.33299e-15	2.08217e-13	DOWN	NONHSAT167187.1+ENSG00000102158	1				ENST00000565861+ENSG00000051108
ENST00000425602	X:149947371-149953052	1597	0	0	0	0.508463	0.542477	0	0	0	0	21	25	0	0	0.350313	#NAME?	7.3831e-05	0.0142642	DOWN	trans	ENSG00000269404	SPIB	Spi-B transcription factor (Spi-1/PU.1 related) [Source:HGNC Symbol;Acc:HGNC:11242]	19:50418938-50431313	0.0334832	0.0126732	0.037758	0	0.00333254	0.00764109	10	4	11	0	1	2	0.0279715	0.00365788	2.93488	0.000283755	0.00302793	UP	ENST00000425602+ENSG00000269404	1				ENST00000594557+ENSG00000229676
MSTRG.44800.4	X:101341792-101344526	1510	0.137285	1.31342	0.729323	0	0	0	6	61	31	0	0	0	0.726677	0	Inf	9.93493e-09	1.11434e-05	UP	trans	ENSG00000142583	SLC2A5	solute carrier family 2 (facilitated glucose/fructose transporter), member 5 [Source:HGNC Symbol;Acc:HGNC:11010]	1:9035107-9088478	0.0123829	0.0078081	0.00423075	0.0184322	0.0410789	0.0282584	3	2	1	4	10	6	0.00814059	0.0292565	-1.84555	0.00419943	0.0264069	DOWN	MSTRG.44800.4+ENSG00000142583	1				ENST00000567257+ENSG00000181626
NONHSAT168342.1	14:39646498-39668379	6084	0	0	0	0.317782	0.267704	0	0	0	0	50	47	0	0	0.195162	#NAME?	5.79898e-06	0.00213272	DOWN	trans	ENSG00000178184	PARD6G	par-6 family cell polarity regulator gamma [Source:HGNC Symbol;Acc:HGNC:16076]	18:80157232-80247546	4.77304	4.62248	4.78532	2.29272	1.82779	2.01562	681	697	666	293	262	252	4.72695	2.04538	1.20854	5.9306e-12	4.91548e-10	UP	NONHSAT168342.1+ENSG00000178184	1				ENST00000609871+ENSG00000104524
NONHSAT151209.1	1:19052438-19060127	7543	0	0	0	0.0615152	0.032161	0.0210328	0	0	0	12	7	4	0	0.0382363	#NAME?	4.40826e-05	0.00985828	DOWN	trans	ENSG00000149761	NUDT22	nudix hydrolase 22 [Source:HGNC Symbol;Acc:HGNC:28189]	11:64225941-64230686	2.01647	2.01362	1.68058	1.14282	0.857993	0.733394	524	553	426	266	224	167	1.90356	0.911401	1.06254	2.11656e-07	6.22896e-06	UP	NONHSAT151209.1+ENSG00000149761	1				ENST00000609871+ENSG00000276045
ENST00000596705	19:21444241-21463908	566	5.06629	3.27421	3.07551	0.751511	0.795946	1.1212	83	57	49	11	13	16	3.80534	0.889553	2.09687	3.23334e-05	0.00767995	UP	trans	ENSG00000003402	CFLAR	CASP8 and FADD like apoptosis regulator [Source:HGNC Symbol;Acc:HGNC:1876]	2:201116104-201176687	2.10864	2.172	2.09409	2.58848	6.1729	6.02408	1919	2089	1859	2110	5644	4804	2.12491	4.92849	-1.21374	6.0398e-07	1.59875e-05	DOWN	ENST00000596705+ENSG00000003402	1				NONHSAT086922.2+ENSG00000007968
ENST00000626156	3:195686212-195688770	683	0	0	0	0.962459	0.0507186	1.80022	0	0	0	17	1	31	0	0.937799	#NAME?	1.71277e-05	0.0047834	DOWN	trans	ENSG00000183762	KREMEN1	kringle containing transmembrane protein 1 [Source:HGNC Symbol;Acc:HGNC:17550]	22:29073078-29168333	5.24394	5.18345	5.28722	2.35227	2.04695	2.05096	1456	1521	1432	585	571	499	5.2382	2.15006	1.28469	2.70918e-16	4.55735e-14	UP	ENST00000626156+ENSG00000183762	1				NONHSAT015736.2+ENSG00000119969
NONHSAT116202.2	6:169419006-169425156	4156	0.30758	0.406799	0.40175	0.0744352	0.0917202	0.162236	37	52	47	8	11	17	0.372043	0.109464	1.76502	0.000287398	0.0342326	UP	trans	ENSG00000152689	RASGRP3	RAS guanyl releasing protein 3 (calcium and DAG-regulated) [Source:HGNC Symbol;Acc:HGNC:14545]	2:33436324-33564750	0	0	0	0.011681	0.00347129	0.0179112	0	0	0	6	2	9	0	0.0110212	#NAME?	6.48193e-05	0.000885511	DOWN	NONHSAT116202.2+ENSG00000152689	1				NONHSAT130807.2+ENSG00000129910
NONHSAT086922.2	22:41598030-41599655	1626	0.0212414	21.2952	20.6902	0.0237726	0.0213043	0.0243866	1	1065	947	1	1	1	14.0022	0.0231545	9.24015	4.72878e-08	4.33962e-05	UP	trans	ENSG00000147036	LANCL3	LanC lantibiotic synthetase component C-like 3 (bacterial) [Source:HGNC Symbol;Acc:HGNC:24767]	X:37571569-37684463	0.00259014	0.002449	0.00265394	0.0173408	0.0128831	0.0206818	1	1	1	6	5	7	0.00256436	0.0169686	-2.72619	0.00105477	0.00878581	DOWN	NONHSAT086922.2+ENSG00000147036	1				NONHSAT167187.1+ENSG00000142661
MSTRG.41625.3	8:117968349-117970415	2038	1.08494	0	1.28992	0	0	0	64	0	74	0	0	0	0.791621	0	Inf	1.90505e-06	0.000938098	UP	trans	ENSG00000181704	YIPF6	Yip1 domain family member 6 [Source:HGNC Symbol;Acc:HGNC:28304]	X:68498323-68537285	2.65311	2.34399	2.34009	6.18748	7.53712	7.93302	1282	1197	1103	2678	3659	3359	2.44573	7.21921	-1.56157	5.4494e-26	2.97925e-23	DOWN	MSTRG.41625.3+ENSG00000181704	1				NONHSAT008780.2+ENSG00000198892
NONHSAT138976.2	X:149945633-149953054	2509	0	0	0	0.369876	0.22099	0	0	0	0	24	16	0	0	0.196955	#NAME?	0.000130723	0.0214789	DOWN	trans	ENSG00000269404	SPIB	Spi-B transcription factor (Spi-1/PU.1 related) [Source:HGNC Symbol;Acc:HGNC:11242]	19:50418938-50431313	0.0334832	0.0126732	0.037758	0	0.00333254	0.00764109	10	4	11	0	1	2	0.0279715	0.00365788	2.93488	0.000283755	0.00302793	UP	NONHSAT138976.2+ENSG00000269404	1				ENST00000600607+ENSG00000123485
NONHSAT168342.1	14:39646498-39668379	6084	0	0	0	0.317782	0.267704	0	0	0	0	50	47	0	0	0.195162	#NAME?	5.79898e-06	0.00213272	DOWN	trans	ENSG00000183762	KREMEN1	kringle containing transmembrane protein 1 [Source:HGNC Symbol;Acc:HGNC:17550]	22:29073078-29168333	5.24394	5.18345	5.28722	2.35227	2.04695	2.05096	1456	1521	1432	585	571	499	5.2382	2.15006	1.28469	2.70918e-16	4.55735e-14	UP	NONHSAT168342.1+ENSG00000183762	1				NONHSAT116046.2+ENSG00000123485
NONHSAT160750.1	11:113662456-113686523	6189	0	0	0	0.268658	0	0.333245	0	0	0	43	0	52	0	0.200634	#NAME?	5.74108e-06	0.00213272	DOWN	trans	ENSG00000107796	ACTA2	actin, alpha 2, smooth muscle, aorta [Source:HGNC Symbol;Acc:HGNC:130]	10:88935074-88991390	0.518098	0.468915	0.538824	0.108981	0.0896846	0.111398	69	66	70	13	12	13	0.508612	0.103355	2.29896	2.55793e-15	3.65424e-13	UP	NONHSAT160750.1+ENSG00000107796	1				NONHSAT186324.1+ENSG00000152049
NONHSAT096839.2	4:73306635-73318666	10868	0.0222523	0.0299158	0.0424929	0.640436	0.0892798	0.525525	7	10	13	180	28	144	0.0315537	0.418414	-3.72905	4.08382e-06	0.001649	DOWN	trans	ENSG00000173421	CCDC36	coiled-coil domain containing 36 [Source:HGNC Symbol;Acc:HGNC:27945]	3:49198428-49258104	0.43863	0.385036	0.308804	0.123902	0.126243	0.199019	83	77	57	21	24	33	0.37749	0.149721	1.33416	2.03943e-06	4.6015e-05	UP	NONHSAT096839.2+ENSG00000173421	1				NONHSAT173450.1+ENSG00000152049
ENST00000609871	3:183807908-183810548	834	0	0.623726	0.511148	0	0	0	0	16	12	0	0	0	0.378291	0	Inf	0.000372034	0.0400596	UP	trans	ENSG00000184226	PCDH9	protocadherin 9 [Source:HGNC Symbol;Acc:HGNC:8661]	13:66302834-67230445	0.625272	0.699219	0.660736	1.6193	1.55773	1.6845	682	806	703	1582	1707	1610	0.661742	1.62051	-1.29211	1.28234e-19	3.14273e-17	DOWN	ENST00000609871+ENSG00000184226	1				NONHSAT076385.2+ENSG00000139597
ENST00000609871	3:183807908-183810548	834	0	0.623726	0.511148	0	0	0	0	16	12	0	0	0	0.378291	0	Inf	0.000372034	0.0400596	UP	trans	ENSG00000178187	ZNF454	zinc finger protein 454 [Source:HGNC Symbol;Acc:HGNC:21200]	5:178941191-178966433	0.169534	0.195289	0.105788	0.362087	0.293468	0.336475	23	28	14	44	40	40	0.156871	0.330676	-1.07584	8.16584e-05	0.00107675	DOWN	ENST00000609871+ENSG00000178187	1				ENST00000429962+ENSG00000133313
NONHSAT102744.2	5:91302941-91313657	8403	0	0	0	0	0.0577349	0.0991198	0	0	0	0	14	21	0	0.0522849	#NAME?	0.000213908	0.0288069	DOWN	trans	ENSG00000128578	STRIP2	striatin interacting protein 2 [Source:HGNC Symbol;Acc:HGNC:22209]	7:129434433-129488399	1.77211	1.73497	1.69592	0.680451	0.591354	0.695541	346	358	323	119	116	119	1.73433	0.655782	1.40309	7.21518e-14	8.13969e-12	UP	NONHSAT102744.2+ENSG00000128578	1				NONHSAT183062.1+ENSG00000280264
NONHSAT086922.2	22:41598030-41599655	1626	0.0212414	21.2952	20.6902	0.0237726	0.0213043	0.0243866	1	1065	947	1	1	1	14.0022	0.0231545	9.24015	4.72878e-08	4.33962e-05	UP	trans	ENSG00000147174	ACRC	acidic repeat containing [Source:HGNC Symbol;Acc:HGNC:15805]	X:71578411-71613583	0.995771	1.16591	1.05753	2.59134	2.71671	2.96764	139	172	144	324	381	363	1.07307	2.75856	-1.36217	1.2016e-14	1.56699e-12	DOWN	NONHSAT086922.2+ENSG00000147174	1				NONHSAT087513.2+ENSG00000129810
MSTRG.41625.3	8:117968349-117970415	2038	1.08494	0	1.28992	0	0	0	64	0	74	0	0	0	0.791621	0	Inf	1.90505e-06	0.000938098	UP	trans	ENSG00000147036	LANCL3	LanC lantibiotic synthetase component C-like 3 (bacterial) [Source:HGNC Symbol;Acc:HGNC:24767]	X:37571569-37684463	0.00259014	0.002449	0.00265394	0.0173408	0.0128831	0.0206818	1	1	1	6	5	7	0.00256436	0.0169686	-2.72619	0.00105477	0.00878581	DOWN	MSTRG.41625.3+ENSG00000147036	1				NONHSAT079904.2+ENSG00000197587
ENST00000429962	22:21001922-21003272	1263	0.519745	0.592081	0.731324	0	0	0	19	23	26	0	0	0	0.614383	0	Inf	3.54259e-11	7.15231e-08	UP	trans	ENSG00000101966	XIAP	X-linked inhibitor of apoptosis [Source:HGNC Symbol;Acc:HGNC:592]	X:123859724-123913979	1.59487	1.4706	1.40487	1.52411	3.55641	5.27443	1215	1184	1044	1040	2722	3521	1.49011	3.45165	-1.21186	5.03099e-05	0.000715846	DOWN	ENST00000429962+ENSG00000101966	1				NONHSAT000531.2+ENSG00000018625
NONHSAT167187.1	13:105947734-105970947	21978	0.177631	0.139057	0	0	0	0	113	94	0	0	0	0	0.105563	0	Inf	7.9151e-07	0.000456577	UP	trans	ENSG00000068976	PYGM	phosphorylase, glycogen, muscle [Source:HGNC Symbol;Acc:HGNC:9726]	11:64746389-64760297	0.339879	0.387016	0.348432	0.694598	0.888755	0.729728	59	71	59	108	155	111	0.358443	0.771027	-1.10504	1.41096e-07	4.36478e-06	DOWN	NONHSAT167187.1+ENSG00000068976	1				NONHSAT217282.1+ENSG00000077232
NONHSAT167187.1	13:105947734-105970947	21978	0.177631	0.139057	0	0	0	0	113	94	0	0	0	0	0.105563	0	Inf	7.9151e-07	0.000456577	UP	trans	ENSG00000092929	UNC13D	unc-13 homolog D (C. elegans) [Source:HGNC Symbol;Acc:HGNC:23147]	17:75827225-75844717	0.847219	1.08699	0.950964	3.67766	2.89573	2.42202	295	400	323	1147	1013	739	0.961726	2.99847	-1.64053	5.1505e-18	1.10093e-15	DOWN	NONHSAT167187.1+ENSG00000092929	1				ENST00000626156+ENSG00000077232
ENST00000609871	3:183807908-183810548	834	0	0.623726	0.511148	0	0	0	0	16	12	0	0	0	0.378291	0	Inf	0.000372034	0.0400596	UP	trans	ENSG00000188039	NWD1	NACHT and WD repeat domain containing 1 [Source:HGNC Symbol;Acc:HGNC:27619]	19:16719976-16817963	0.0227854	0.0165834	0.00718696	0.0352216	0.0226788	0.0540043	13	10	4	18	13	27	0.0155186	0.0373016	-1.26524	0.0035723	0.023213	DOWN	ENST00000609871+ENSG00000188039	1				NONHSAT072812.2+ENSG00000133958
NONHSAT129766.2	8:144478583-144480413	927	0.447249	0	0.613157	0	0	0	12	0	16	0	0	0	0.353469	0	Inf	0.000318175	0.0358871	UP	trans	ENSG00000082126	MPP4	membrane protein, palmitoylated 4 [Source:HGNC Symbol;Acc:HGNC:13680]	2:201644870-201698694	0.0903539	0.0651384	0.0529282	0.254585	0.248387	0.35843	21	16	12	53	58	73	0.0694735	0.287134	-2.04719	2.52539e-12	2.26481e-10	DOWN	NONHSAT129766.2+ENSG00000082126	1				NONHSAT131099.2+ENSG00000133958
NONHSAT160750.1	11:113662456-113686523	6189	0	0	0	0.268658	0	0.333245	0	0	0	43	0	52	0	0.200634	#NAME?	5.74108e-06	0.00213272	DOWN	trans	ENSG00000149761	NUDT22	nudix hydrolase 22 [Source:HGNC Symbol;Acc:HGNC:28189]	11:64225941-64230686	2.01647	2.01362	1.68058	1.14282	0.857993	0.733394	524	553	426	266	224	167	1.90356	0.911401	1.06254	2.11656e-07	6.22896e-06	UP	NONHSAT160750.1+ENSG00000149761	1				NONHSAT094227.2+ENSG00000176945
NONHSAT000531.2	1:3735984-3747373	5945	0	0	0	0.305699	0.0291462	0	0	0	0	47	5	0	0	0.111615	#NAME?	0.000265314	0.0329635	DOWN	trans	ENSG00000081059	TCF7	transcription factor 7 (T-cell specific, HMG-box) [Source:HGNC Symbol;Acc:HGNC:11639]	5:134114711-134151865	0.172192	0.0918795	0.122106	0.0245721	0.0811854	0.0576221	133	75	92	17	63	39	0.128726	0.0544599	1.24104	0.00102463	0.00859777	UP	NONHSAT000531.2+ENSG00000081059	1				NONHSAT173450.1+ENSG00000167508
NONHSAT112767.2	6:41789896-41792408	2513	0.0412455	0.142316	1.24402	0.0153817	0.0137847	0.015779	3	11	88	1	1	1	0.47586	0.0149818	4.98926	4.3122e-05	0.0098349	UP	trans	ENSG00000164342	TLR3	toll-like receptor 3 [Source:HGNC Symbol;Acc:HGNC:11849]	4:186069152-186088069	0.0411056	0.0568461	0.025931	0.0953115	0.113299	0.122685	13	19	8	27	36	34	0.0412943	0.110432	-1.41915	7.9454e-06	0.000149293	DOWN	NONHSAT112767.2+ENSG00000164342	1				ENST00000429962+ENSG00000183287
NONHSAT222730.1	X:55870880-55872942	2057	0	0.0316148	0.0345491	0.131579	0.219011	0.269954	0	2	2	7	13	14	0.0220546	0.206848	-3.22942	0.00035516	0.0387595	DOWN	trans	ENSG00000133488	SEC14L4	SEC14-like lipid binding 4 [Source:HGNC Symbol;Acc:HGNC:20627]	22:30488913-30505711	0.140618	0.13971	0.252272	0.0863483	0.0699846	0.0962857	20	21	35	11	10	12	0.177533	0.0842062	1.07609	0.00578451	0.0338998	UP	NONHSAT222730.1+ENSG00000133488	1				ENST00000430555+ENSG00000183287
ENST00000619017	14:77028086-77031572	3487	0.297237	0.307692	0.356575	0.0221819	0.0397471	0.0341261	30	33	35	2	4	3	0.320501	0.0320184	3.32336	4.67741e-08	4.33962e-05	UP	trans	ENSG00000197380	DACT3	dishevelled-binding antagonist of beta-catenin 3 [Source:HGNC Symbol;Acc:HGNC:30745]	19:46647612-46661138	0	0	0.0186194	0.0202799	0.0241026	0.0621823	0	0	3	3	4	9	0.00620647	0.0355216	-2.51685	0.00878245	0.0471354	DOWN	ENST00000619017+ENSG00000197380	1				NONHSAT079904.2+ENSG00000183287
NONHSAT001953.2	1:28505943-28510892	2346	0.485982	7.55302	1.72629	0.0494468	0.0295467	0.11835	33	545	114	3	2	7	3.2551	0.065781	5.62889	1.81642e-08	1.93014e-05	UP	trans	ENSG00000270024	C8orf44-SGK3	C8orf44-SGK3 readthrough [Source:HGNC Symbol;Acc:HGNC:48354]	8:66667596-66860472	0.244787	0.096506	0.083648	0.466882	0.29441	0.500515	24	10	8	41	29	43	0.141647	0.420602	-1.57016	2.3065e-05	0.000369417	DOWN	NONHSAT001953.2+ENSG00000270024	1				NONHSAT222730.1+ENSG00000117461
NONHSAT007230.2	1:162607763-162628387	13895	0.00248567	0.00234011	0.00255602	0.0974	0.117216	0	1	1	1	35	47	0	0.0024606	0.0715386	-4.86164	0.000206639	0.0282844	DOWN	trans	ENSG00000197299	BLM	Bloom syndrome, RecQ helicase-like [Source:HGNC Symbol;Acc:HGNC:1058]	15:90717327-90816165	0.922959	1.00844	0.871194	0.338294	0.357066	0.313995	265	306	244	87	103	79	0.934199	0.336452	1.47333	5.27063e-14	6.21738e-12	UP	NONHSAT007230.2+ENSG00000197299	1				NONHSAT186324.1+ENSG00000117461
NONHSAT039300.2	14:92058552-92106621	6142	0.821247	0	2.00704	0	0	0	146	0	347	0	0	0	0.942761	0	Inf	3.82299e-07	0.00024503	UP	trans	ENSG00000105855	ITGB8	integrin subunit beta 8 [Source:HGNC Symbol;Acc:HGNC:6163]	7:20330702-20415754	3.48079	3.62439	3.14253	11.6499	10.5322	11.3849	1852	2038	1631	5552	5630	5308	3.41591	11.189	-1.71174	2.2754e-39	4.62052e-36	DOWN	NONHSAT039300.2+ENSG00000105855	1				NONHSAT096839.2+ENSG00000135127
NONHSAT116202.2	6:169419006-169425156	4156	0.30758	0.406799	0.40175	0.0744352	0.0917202	0.162236	37	52	47	8	11	17	0.372043	0.109464	1.76502	0.000287398	0.0342326	UP	trans	ENSG00000003402	CFLAR	CASP8 and FADD like apoptosis regulator [Source:HGNC Symbol;Acc:HGNC:1876]	2:201116104-201176687	2.10864	2.172	2.09409	2.58848	6.1729	6.02408	1919	2089	1859	2110	5644	4804	2.12491	4.92849	-1.21374	6.0398e-07	1.59875e-05	DOWN	NONHSAT116202.2+ENSG00000003402	1				ENST00000591069+ENSG00000173295
NONHSAT039300.2	14:92058552-92106621	6142	0.821247	0	2.00704	0	0	0	146	0	347	0	0	0	0.942761	0	Inf	3.82299e-07	0.00024503	UP	trans	ENSG00000009950	MLXIPL	MLX interacting protein-like [Source:HGNC Symbol;Acc:HGNC:12744]	7:73593194-73624543	0.363253	0.396597	0.290546	1.06958	0.913839	0.655982	91	105	71	240	230	144	0.350132	0.879801	-1.32928	3.02409e-09	1.43766e-07	DOWN	NONHSAT039300.2+ENSG00000009950	1				ENST00000590591+ENSG00000173295
NONHSAT118802.2	7:2442574-2448670	3042	0.0567807	0.235136	0.0700745	0	0.0113875	0.013035	5	22	6	0	1	1	0.120664	0.00814085	3.88967	0.000229153	0.0301538	UP	trans	ENSG00000078814	MYH7B	myosin, heavy chain 7B, cardiac muscle, beta [Source:HGNC Symbol;Acc:HGNC:15906]	20:34975403-35002437	0.130019	0.139651	0.115276	0.309931	0.279814	0.292743	37	42	32	79	80	73	0.128315	0.294163	-1.19692	7.24199e-08	2.43937e-06	DOWN	NONHSAT118802.2+ENSG00000078814	1				NONHSAT172892.1+ENSG00000131797
ENST00000567257	15:73917596-73927786	2358	0	0.0137896	0	0.311581	0.484973	0.0168162	0	1	0	19	33	1	0.00459653	0.271123	-5.88226	6.26202e-05	0.0126515	DOWN	trans	ENSG00000167513	CDT1	chromatin licensing and DNA replication factor 1 [Source:HGNC Symbol;Acc:HGNC:24576]	16:88803213-88809258	6.1318	5.63628	6.60932	1.64299	1.55198	1.10962	700	680	736	168	178	111	6.1258	1.43486	2.09398	2.25038e-25	1.14243e-22	UP	ENST00000567257+ENSG00000167513	1				ENST00000567257+ENSG00000141404
NONHSAT130807.2	9:33909356-33911122	1041	0	0	0	0.185735	0.399452	0.228622	0	0	0	5	12	6	0	0.27127	#NAME?	2.76508e-05	0.00684977	DOWN	trans	ENSG00000140090	SLC24A4	solute carrier family 24 (sodium/potassium/calcium exchanger), member 4 [Source:HGNC Symbol;Acc:HGNC:10978]	14:92322581-92501483	0.0318189	0.0436565	0.0375122	0.0159859	0.0253367	0.00907748	20	29	23	9	16	5	0.0376625	0.0168	1.16467	0.00351308	0.0229344	UP	NONHSAT130807.2+ENSG00000140090	1				NONHSAT082940.2+ENSG00000107551
NONHSAT115527.2	6:149939422-149941495	1902	0	0	0	0.264302	0	0.333649	0	0	0	13	0	16	0	0.199317	#NAME?	0.000348466	0.0382571	DOWN	trans	ENSG00000092470	WDR76	WD repeat domain 76 [Source:HGNC Symbol;Acc:HGNC:25773]	15:43826963-43868419	5.51412	4.59494	4.39733	2.14276	2.16507	2.42669	905	797	704	315	357	349	4.83546	2.24484	1.10704	9.25435e-10	5.04008e-08	UP	NONHSAT115527.2+ENSG00000092470	1				ENST00000594557+ENSG00000196081
NONHSAT217326.1	8:89495671-89535614	2299	0.886627	0	0.927152	0	0	0	59	0	60	0	0	0	0.604593	0	Inf	2.73721e-06	0.00124408	UP	trans	ENSG00000144847	IGSF11	immunoglobulin superfamily member 11 [Source:HGNC Symbol;Acc:HGNC:16669]	3:118900557-119146068	0.0174893	0.0248236	0.0313762	0.0634594	0.0456974	0.0673622	8	12	14	26	21	27	0.0245631	0.0588396	-1.2603	0.000268464	0.00290086	DOWN	NONHSAT217326.1+ENSG00000144847	1				NONHSAT215706.1+ENSG00000139835
ENST00000567257	15:73917596-73927786	2358	0	0.0137896	0	0.311581	0.484973	0.0168162	0	1	0	19	33	1	0.00459653	0.271123	-5.88226	6.26202e-05	0.0126515	DOWN	trans	ENSG00000154133	ROBO4	roundabout guidance receptor 4 [Source:HGNC Symbol;Acc:HGNC:17985]	11:124883691-124898500	0.716157	0.7724	0.715506	0.243929	0.332251	0.270118	236	269	230	72	110	78	0.734688	0.282099	1.38093	2.50755e-11	1.8909e-09	UP	ENST00000567257+ENSG00000154133	1				NONHSAT079904.2+ENSG00000139835
NONHSAT096839.2	4:73306635-73318666	10868	0.0222523	0.0299158	0.0424929	0.640436	0.0892798	0.525525	7	10	13	180	28	144	0.0315537	0.418414	-3.72905	4.08382e-06	0.001649	DOWN	trans	ENSG00000159958	TNFRSF13C	tumor necrosis factor receptor superfamily member 13C [Source:HGNC Symbol;Acc:HGNC:17755]	22:41922023-41926818	0.270854	0.456519	0.312376	0.198451	0.185351	0.13523	32	57	36	21	22	14	0.346583	0.173011	1.00234	0.00222302	0.0158789	UP	NONHSAT096839.2+ENSG00000159958	1				ENST00000623192+ENSG00000149809
ENST00000609871	3:183807908-183810548	834	0	0.623726	0.511148	0	0	0	0	16	12	0	0	0	0.378291	0	Inf	0.000372034	0.0400596	UP	trans	ENSG00000168356	SCN11A	sodium channel, voltage gated, type XI alpha subunit [Source:HGNC Symbol;Acc:HGNC:10583]	3:38845769-38950561	0	0	0.0073676	0.0320946	0.0286153	0.0246052	0	0	2	8	8	6	0.00245587	0.0284384	-3.53353	2.84797e-05	0.000439094	DOWN	ENST00000609871+ENSG00000168356	1				NONHSAT189168.1+ENSG00000197457
ENST00000616774	16:21950218-21951708	1491	0.950027	1.35197	0	0.025925	0	0.0265946	41	62	0	1	0	1	0.767332	0.0175065	5.45388	5.03701e-05	0.0107614	UP	trans	ENSG00000068976	PYGM	phosphorylase, glycogen, muscle [Source:HGNC Symbol;Acc:HGNC:9726]	11:64746389-64760297	0.339879	0.387016	0.348432	0.694598	0.888755	0.729728	59	71	59	108	155	111	0.358443	0.771027	-1.10504	1.41096e-07	4.36478e-06	DOWN	ENST00000616774+ENSG00000068976	1				ENST00000430555+ENSG00000126215
ENST00000567257	15:73917596-73927786	2358	0	0.0137896	0	0.311581	0.484973	0.0168162	0	1	0	19	33	1	0.00459653	0.271123	-5.88226	6.26202e-05	0.0126515	DOWN	trans	ENSG00000160949	TONSL	tonsoku-like, DNA repair protein [Source:HGNC Symbol;Acc:HGNC:7801]	8:144428775-144444444	1.8021	2.02492	2.05037	0.720181	0.63188	0.463504	528	627	586	189	186	119	1.95913	0.605189	1.69476	2.67583e-17	5.17491e-15	UP	ENST00000567257+ENSG00000160949	1				ENST00000431813+ENSG00000214960
NONHSAT039300.2	14:92058552-92106621	6142	0.821247	0	2.00704	0	0	0	146	0	347	0	0	0	0.942761	0	Inf	3.82299e-07	0.00024503	UP	trans	ENSG00000102158	MAGT1	magnesium transporter 1 [Source:HGNC Symbol;Acc:HGNC:28880]	X:77826364-77895593	6.75266	6.70301	6.61618	12.6954	13.4845	14.5078	2079	2181	1987	3501	4171	3914	6.69062	13.5626	-1.01942	1.33299e-15	2.08217e-13	DOWN	NONHSAT039300.2+ENSG00000102158	1				NONHSAT130101.2+ENSG00000107020
NONHSAT086922.2	22:41598030-41599655	1626	0.0212414	21.2952	20.6902	0.0237726	0.0213043	0.0243866	1	1065	947	1	1	1	14.0022	0.0231545	9.24015	4.72878e-08	4.33962e-05	UP	trans	ENSG00000092929	UNC13D	unc-13 homolog D (C. elegans) [Source:HGNC Symbol;Acc:HGNC:23147]	17:75827225-75844717	0.847219	1.08699	0.950964	3.67766	2.89573	2.42202	295	400	323	1147	1013	739	0.961726	2.99847	-1.64053	5.1505e-18	1.10093e-15	DOWN	NONHSAT086922.2+ENSG00000092929	1				ENST00000607072+ENSG00000250878
NONHSAT007230.2	1:162607763-162628387	13895	0.00248567	0.00234011	0.00255602	0.0974	0.117216	0	1	1	1	35	47	0	0.0024606	0.0715386	-4.86164	0.000206639	0.0282844	DOWN	trans	ENSG00000161692	DBF4B	DBF4 zinc finger B [Source:HGNC Symbol;Acc:HGNC:17883]	17:44708608-44752264	2.87577	2.99467	3.15089	1.68855	1.37819	1.31273	945	1040	1010	497	455	378	3.00711	1.45982	1.04258	2.17032e-09	1.0681e-07	UP	NONHSAT007230.2+ENSG00000161692	1				NONHSAT087000.2+ENSG00000100162
NONHSAT131099.2	9:37789216-37800735	2096	0.0164783	0	0.0169446	0.0369027	0.264534	0.492007	1	0	1	2	16	26	0.011141	0.264481	-4.56922	0.000185485	0.026047	DOWN	trans	ENSG00000092470	WDR76	WD repeat domain 76 [Source:HGNC Symbol;Acc:HGNC:25773]	15:43826963-43868419	5.51412	4.59494	4.39733	2.14276	2.16507	2.42669	905	797	704	315	357	349	4.83546	2.24484	1.10704	9.25435e-10	5.04008e-08	UP	NONHSAT131099.2+ENSG00000092470	1				NONHSAT146423.2+ENSG00000262074
ENST00000423477	2:74148039-74150061	1804	0.0191455	0.0180243	0.0196873	0.0214269	0.0960499	2.06669	1	1	1	1	5	94	0.0189524	0.728054	-5.2636	0.000419866	0.0434712	DOWN	cis	ENSG00000163170	BOLA3	bolA family member 3 [Source:HGNC Symbol;Acc:HGNC:24415]	2:74135398-74147994	0.98645	1.2406	1.04326	0.578539	0.559289	0.384747	158	210	163	83	90	54	1.0901	0.507525	1.10292	1.23965e-06	3.01473e-05	UP	ENST00000423477+ENSG00000163170	1				NONHSAT152229.1+ENSG00000265972
NONHSAT087513.2	22:50583150-50590004	3129	0.0772893	0.30133	0.0681261	0	0.0110709	0	7	29	6	0	1	0	0.148915	0.0036903	5.33461	1.68325e-05	0.0047834	UP	trans	ENSG00000078081	LAMP3	lysosomal-associated membrane protein 3 [Source:HGNC Symbol;Acc:HGNC:14582]	3:183122213-183163839	0.41664	0.427085	0.237292	1.15643	1.14619	1.19527	72	78	40	179	199	181	0.360339	1.16596	-1.6941	5.32215e-14	6.25221e-12	DOWN	NONHSAT087513.2+ENSG00000078081	1				NONHSAT186324.1+ENSG00000109814
NONHSAT000394.2	1:2181794-2184053	2260	0.825499	0.661768	0.597327	0.307971	0.0919978	0.0701992	54	46	38	18	6	4	0.694865	0.156723	2.14852	0.000132359	0.0214789	UP	trans	ENSG00000257594	GALNT4	polypeptide N-acetylgalactosaminyltransferase 4 [Source:HGNC Symbol;Acc:HGNC:4126]	12:89519408-89524806	1.93535	0.819101	0.82404	4.00386	4.75126	1.81346	313	140	130	580	772	257	1.19283	3.52286	-1.56236	1.22328e-05	0.00021507	DOWN	NONHSAT000394.2+ENSG00000257594	1				ENST00000618285+ENSG00000187244
NONHSAT183880.1	2:238568587-238596940	12191	0.00566905	0.0160005	0.0320549	0	0	0	2	6	11	0	0	0	0.0179082	0	Inf	0.000236084	0.030554	UP	trans	ENSG00000131386	GALNT15	polypeptide N-acetylgalactosaminyltransferase 15 [Source:HGNC Symbol;Acc:HGNC:21531]	3:16174649-16231992	0.0100517	0.0221901	0.0103028	0.0561006	0.0333454	0.0267628	3	7	3	15	10	7	0.0141816	0.0387363	-1.44967	0.00511339	0.0308376	DOWN	NONHSAT183880.1+ENSG00000131386	1				NONHSAT053931.2+ENSG00000179761
NONHSAT055361.2	17:65100656-65112829	2591	0.373351	0.376448	0.191959	0	0	0.107159	28	30	14	0	0	7	0.313919	0.0357195	3.13561	8.11712e-05	0.0151741	UP	trans	ENSG00000003402	CFLAR	CASP8 and FADD like apoptosis regulator [Source:HGNC Symbol;Acc:HGNC:1876]	2:201116104-201176687	2.10864	2.172	2.09409	2.58848	6.1729	6.02408	1919	2089	1859	2110	5644	4804	2.12491	4.92849	-1.21374	6.0398e-07	1.59875e-05	DOWN	NONHSAT055361.2+ENSG00000003402	1				NONHSAT012867.2+ENSG00000182632
NONHSAT168342.1	14:39646498-39668379	6084	0	0	0	0.317782	0.267704	0	0	0	0	50	47	0	0	0.195162	#NAME?	5.79898e-06	0.00213272	DOWN	trans	ENSG00000133488	SEC14L4	SEC14-like lipid binding 4 [Source:HGNC Symbol;Acc:HGNC:20627]	22:30488913-30505711	0.140618	0.13971	0.252272	0.0863483	0.0699846	0.0962857	20	21	35	11	10	12	0.177533	0.0842062	1.07609	0.00578451	0.0338998	UP	NONHSAT168342.1+ENSG00000133488	1				NONHSAT124339.2+ENSG00000149328
NONHSAT076385.2	2:201173568-201178176	2984	0	0	0	0	0.778075	0.465214	0	0	0	0	67	35	0	0.41443	#NAME?	6.30296e-06	0.00227238	DOWN	trans	ENSG00000100206	DMC1	DNA meiotic recombinase 1 [Source:HGNC Symbol;Acc:HGNC:2927]	22:38518949-38570286	0.130628	0.137339	0.178552	0.0729202	0.0794592	0.0496918	18	20	24	9	11	6	0.14884	0.0673571	1.14386	0.00430808	0.0269293	UP	NONHSAT076385.2+ENSG00000100206	1				NONHSAT160341.1+ENSG00000198283
NONHSAT102744.2	5:91302941-91313657	8403	0	0	0	0	0.0577349	0.0991198	0	0	0	0	14	21	0	0.0522849	#NAME?	0.000213908	0.0288069	DOWN	trans	ENSG00000092470	WDR76	WD repeat domain 76 [Source:HGNC Symbol;Acc:HGNC:25773]	15:43826963-43868419	5.51412	4.59494	4.39733	2.14276	2.16507	2.42669	905	797	704	315	357	349	4.83546	2.24484	1.10704	9.25435e-10	5.04008e-08	UP	NONHSAT102744.2+ENSG00000092470	1				NONHSAT002657.2+ENSG00000182628
NONHSAT001953.2	1:28505943-28510892	2346	0.485982	7.55302	1.72629	0.0494468	0.0295467	0.11835	33	545	114	3	2	7	3.2551	0.065781	5.62889	1.81642e-08	1.93014e-05	UP	trans	ENSG00000101670	LIPG	lipase, endothelial [Source:HGNC Symbol;Acc:HGNC:6623]	18:49560699-49599182	0.0717644	0.0589691	0.0561437	0.307828	0.270681	0.26724	38	33	29	146	144	124	0.0622924	0.281916	-2.17814	4.75959e-22	1.73475e-19	DOWN	NONHSAT001953.2+ENSG00000101670	1				NONHSAT171765.1+ENSG00000187398
NONHSAT116046.2	6:166383476-166388965	5490	0	0.118443	0.0970639	0	0	0	0	20	15	0	0	0	0.0718355	0	Inf	0.000157215	0.0237759	UP	cis	ENSG00000060762	MPC1	mitochondrial pyruvate carrier 1 [Source:HGNC Symbol;Acc:HGNC:21606]	6:166364919-166383013	2.49011	3.00173	3.19384	5.57279	6.67729	6.87717	219	279	274	439	590	530	2.89522	6.37575	-1.13892	2.52426e-10	1.56686e-08	DOWN	NONHSAT116046.2+ENSG00000060762	1				NONHSAT180590.1+ENSG00000167646
NONHSAT031028.2	12:118115711-118135928	2695	0.794807	0.482561	0.606367	0	0.154297	0.147178	62	40	46	0	12	10	0.627911	0.100492	2.64348	6.34527e-05	0.0127324	UP	trans	ENSG00000003402	CFLAR	CASP8 and FADD like apoptosis regulator [Source:HGNC Symbol;Acc:HGNC:1876]	2:201116104-201176687	2.10864	2.172	2.09409	2.58848	6.1729	6.02408	1919	2089	1859	2110	5644	4804	2.12491	4.92849	-1.21374	6.0398e-07	1.59875e-05	DOWN	NONHSAT031028.2+ENSG00000003402	1				ENST00000431813+ENSG00000111859
NONHSAT167187.1	13:105947734-105970947	21978	0.177631	0.139057	0	0	0	0	113	94	0	0	0	0	0.105563	0	Inf	7.9151e-07	0.000456577	UP	trans	ENSG00000093072	CECR1	cat eye syndrome chromosome region, candidate 1 [Source:HGNC Symbol;Acc:HGNC:1839]	22:17178790-17221989	0.0323895	0.0229855	0.0332042	0.00602756	0.00537281	0.0030813	12	9	12	2	2	1	0.0295264	0.00482722	2.61274	6.46728e-05	0.000884319	UP	NONHSAT167187.1+ENSG00000093072	1				NONHSAT018347.2+ENSG00000166833
ENST00000609871	3:183807908-183810548	834	0	0.623726	0.511148	0	0	0	0	16	12	0	0	0	0.378291	0	Inf	0.000372034	0.0400596	UP	trans	ENSG00000104524	PYCRL	pyrroline-5-carboxylate reductase-like [Source:HGNC Symbol;Acc:HGNC:25846]	8:143603913-143609773	1.61699	1.46331	1.40708	0.682225	0.421081	0.434506	344	329	292	130	90	81	1.4958	0.512604	1.545	2.90467e-12	2.57248e-10	UP	ENST00000609871+ENSG00000104524	1				ENST00000431813+ENSG00000196730
NONHSAT220193.1	9:127525322-127527606	2285	0.0151153	0	0	0.236918	0.121327	0.260371	1	0	0	14	8	15	0.00503843	0.206205	-5.35496	3.29177e-06	0.0013788	DOWN	trans	ENSG00000142583	SLC2A5	solute carrier family 2 (facilitated glucose/fructose transporter), member 5 [Source:HGNC Symbol;Acc:HGNC:11010]	1:9035107-9088478	0.0123829	0.0078081	0.00423075	0.0184322	0.0410789	0.0282584	3	2	1	4	10	6	0.00814059	0.0292565	-1.84555	0.00419943	0.0264069	DOWN	NONHSAT220193.1+ENSG00000142583	1				NONHSAT188646.1+ENSG00000088325
NONHSAT173450.1	16:88671806-88679601	4477	0	0	0	0.207286	0.340575	0	0	0	0	24	44	0	0	0.18262	#NAME?	2.07332e-05	0.00560073	DOWN	trans	ENSG00000170522	ELOVL6	ELOVL fatty acid elongase 6 [Source:HGNC Symbol;Acc:HGNC:15829]	4:110045846-110199199	4.38391	4.58768	4.39769	9.10407	9.0413	9.73211	1444	1597	1413	2686	2992	2809	4.45643	9.29249	-1.06018	8.80179e-17	1.611e-14	DOWN	NONHSAT173450.1+ENSG00000170522	1				NONHSAT217282.1+ENSG00000183762
NONHSAT104073.2	5:139273752-139283184	1047	0	0	0	0.147714	0.0992908	0.568241	0	0	0	4	3	15	0	0.271749	#NAME?	0.000271819	0.0330596	DOWN	trans	ENSG00000149927	DOC2A	double C2-like domains, alpha [Source:HGNC Symbol;Acc:HGNC:2985]	16:30005509-30023270	0.0674686	0.104697	0.0885303	0.27418	0.185345	0.218664	25	41	32	91	69	71	0.0868986	0.226063	-1.37932	4.50001e-08	1.59118e-06	DOWN	NONHSAT104073.2+ENSG00000149927	1				NONHSAT199075.1+ENSG00000183762
NONHSAT130807.2	9:33909356-33911122	1041	0	0	0	0.185735	0.399452	0.228622	0	0	0	5	12	6	0	0.27127	#NAME?	2.76508e-05	0.00684977	DOWN	trans	ENSG00000270024	C8orf44-SGK3	C8orf44-SGK3 readthrough [Source:HGNC Symbol;Acc:HGNC:48354]	8:66667596-66860472	0.244787	0.096506	0.083648	0.466882	0.29441	0.500515	24	10	8	41	29	43	0.141647	0.420602	-1.57016	2.3065e-05	0.000369417	DOWN	NONHSAT130807.2+ENSG00000270024	1				NONHSAT211923.1+ENSG00000183762
NONHSAT167187.1	13:105947734-105970947	21978	0.177631	0.139057	0	0	0	0	113	94	0	0	0	0	0.105563	0	Inf	7.9151e-07	0.000456577	UP	trans	ENSG00000159958	TNFRSF13C	tumor necrosis factor receptor superfamily member 13C [Source:HGNC Symbol;Acc:HGNC:17755]	22:41922023-41926818	0.270854	0.456519	0.312376	0.198451	0.185351	0.13523	32	57	36	21	22	14	0.346583	0.173011	1.00234	0.00222302	0.0158789	UP	NONHSAT167187.1+ENSG00000159958	1				NONHSAT005505.2+ENSG00000183762
NONHSAT167187.1	13:105947734-105970947	21978	0.177631	0.139057	0	0	0	0	113	94	0	0	0	0	0.105563	0	Inf	7.9151e-07	0.000456577	UP	trans	ENSG00000161692	DBF4B	DBF4 zinc finger B [Source:HGNC Symbol;Acc:HGNC:17883]	17:44708608-44752264	2.87577	2.99467	3.15089	1.68855	1.37819	1.31273	945	1040	1010	497	455	378	3.00711	1.45982	1.04258	2.17032e-09	1.0681e-07	UP	NONHSAT167187.1+ENSG00000161692	1				NONHSAT199073.1+ENSG00000183762
ENST00000609871	3:183807908-183810548	834	0	0.623726	0.511148	0	0	0	0	16	12	0	0	0	0.378291	0	Inf	0.000372034	0.0400596	UP	trans	ENSG00000276045	ORAI1	ORAI calcium release-activated calcium modulator 1 [Source:HGNC Symbol;Acc:HGNC:25896]	12:121626550-121642677	6.5561	6.27395	7.04904	4.76058	2.77023	1.5626	881	891	924	573	374	184	6.62637	3.03114	1.12836	0.000167992	0.00196942	UP	ENST00000609871+ENSG00000276045	1				NONHSAT222730.1+ENSG00000183762
NONHSAT039300.2	14:92058552-92106621	6142	0.821247	0	2.00704	0	0	0	146	0	347	0	0	0	0.942761	0	Inf	3.82299e-07	0.00024503	UP	trans	ENSG00000108439	PNPO	pyridoxamine 5'-phosphate oxidase [Source:HGNC Symbol;Acc:HGNC:30260]	17:47941506-47948288	6.68633	6.38969	6.35251	2.80777	2.56341	2.46299	1106	1117	1025	416	426	357	6.47617	2.61139	1.31032	1.49542e-15	2.29802e-13	UP	NONHSAT039300.2+ENSG00000108439	1				NONHSAT192165.1+ENSG00000183762
NONHSAT000394.2	1:2181794-2184053	2260	0.825499	0.661768	0.597327	0.307971	0.0919978	0.0701992	54	46	38	18	6	4	0.694865	0.156723	2.14852	0.000132359	0.0214789	UP	trans	ENSG00000133488	SEC14L4	SEC14-like lipid binding 4 [Source:HGNC Symbol;Acc:HGNC:20627]	22:30488913-30505711	0.140618	0.13971	0.252272	0.0863483	0.0699846	0.0962857	20	21	35	11	10	12	0.177533	0.0842062	1.07609	0.00578451	0.0338998	UP	NONHSAT000394.2+ENSG00000133488	1				ENST00000452097+ENSG00000183762
NONHSAT147908.2	16:3004683-3009121	3099	1.53846	0.262288	1.13488	0	0.145371	0	138	25	99	0	13	0	0.978543	0.0484571	4.33586	2.91611e-05	0.00709336	UP	trans	ENSG00000123219	CENPK	centromere protein K [Source:HGNC Symbol;Acc:HGNC:29479]	5:65517766-65563171	1.36026	1.51338	1.13326	0.643348	0.48773	0.648667	347	408	282	147	125	145	1.33564	0.593248	1.17082	1.6728e-08	6.59584e-07	UP	NONHSAT147908.2+ENSG00000123219	1				NONHSAT186324.1+ENSG00000183762
NONHSAT039301.2	14:92058552-92106621	6352	0.179489	0	0.989916	0	0	0	33	0	177	0	0	0	0.389802	0	Inf	3.337e-06	0.0013788	UP	trans	ENSG00000149792	MRPL49	mitochondrial ribosomal protein L49 [Source:HGNC Symbol;Acc:HGNC:1176]	11:65122183-65127371	2.42017	9.81745	10.5962	3.4776	2.89264	2.63905	742	3181	3169	955	891	709	7.61129	3.0031	1.34169	0.000412766	0.00411882	UP	NONHSAT039301.2+ENSG00000149792	1				NONHSAT183683.1+ENSG00000183762
NONHSAT086922.2	22:41598030-41599655	1626	0.0212414	21.2952	20.6902	0.0237726	0.0213043	0.0243866	1	1065	947	1	1	1	14.0022	0.0231545	9.24015	4.72878e-08	4.33962e-05	UP	trans	ENSG00000007968	E2F2	E2F transcription factor 2 [Source:HGNC Symbol;Acc:HGNC:3114]	1:23506430-23531220	0.773378	0.70428	0.661685	0.181776	0.109966	0.185809	133	128	111	28	19	28	0.713114	0.159184	2.16344	4.02972e-17	7.63739e-15	UP	NONHSAT086922.2+ENSG00000007968	1				NONHSAT118801.2+ENSG00000183762
NONHSAT183062.1	2:169505395-169506490	1047	0.428976	0	0.678601	0	0	0	13	0	20	0	0	0	0.369192	0	Inf	0.000192102	0.0268404	UP	trans	ENSG00000091651	ORC6	origin recognition complex subunit 6 [Source:HGNC Symbol;Acc:HGNC:17151]	16:46689643-46698394	2.01778	2.39625	2.30721	0.998681	0.874101	0.857682	494	620	551	219	215	184	2.24042	0.910154	1.29958	4.69443e-13	4.76636e-11	UP	NONHSAT183062.1+ENSG00000091651	1				NONHSAT076385.2+ENSG00000183762
ENST00000567257	15:73917596-73927786	2358	0	0.0137896	0	0.311581	0.484973	0.0168162	0	1	0	19	33	1	0.00459653	0.271123	-5.88226	6.26202e-05	0.0126515	DOWN	trans	ENSG00000181704	YIPF6	Yip1 domain family member 6 [Source:HGNC Symbol;Acc:HGNC:28304]	X:68498323-68537285	2.65311	2.34399	2.34009	6.18748	7.53712	7.93302	1282	1197	1103	2678	3659	3359	2.44573	7.21921	-1.56157	5.4494e-26	2.97925e-23	DOWN	ENST00000567257+ENSG00000181704	1				ENST00000626156+ENSG00000183762
NONHSAT015736.2	10:94612287-94613904	1618	0.0640605	4.76236	2.3054	0.0716949	0.0642506	0.049039	3	237	105	3	3	2	2.37727	0.0616615	5.26879	2.82126e-06	0.00126577	UP	cis	ENSG00000119969	HELLS	helicase, lymphoid-specific [Source:HGNC Symbol;Acc:HGNC:4861]	10:94501434-94613905	4.74412	4.63223	4.03227	1.42081	1.25138	1.75683	1849	1908	1533	496	490	600	4.46954	1.47634	1.5981	1.6217e-19	3.90706e-17	UP	NONHSAT015736.2+ENSG00000119969	1				NONHSAT168342.1+ENSG00000183762
NONHSAT167187.1	13:105947734-105970947	21978	0.177631	0.139057	0	0	0	0	113	94	0	0	0	0	0.105563	0	Inf	7.9151e-07	0.000456577	UP	trans	ENSG00000160949	TONSL	tonsoku-like, DNA repair protein [Source:HGNC Symbol;Acc:HGNC:7801]	8:144428775-144444444	1.8021	2.02492	2.05037	0.720181	0.63188	0.463504	528	627	586	189	186	119	1.95913	0.605189	1.69476	2.67583e-17	5.17491e-15	UP	NONHSAT167187.1+ENSG00000160949	1				NONHSAT217282.1+ENSG00000160949
NONHSAT130807.2	9:33909356-33911122	1041	0	0	0	0.185735	0.399452	0.228622	0	0	0	5	12	6	0	0.27127	#NAME?	2.76508e-05	0.00684977	DOWN	trans	ENSG00000129910	CDH15	cadherin 15, type 1, M-cadherin (myotubule) [Source:HGNC Symbol;Acc:HGNC:1754]	16:89171767-89195492	0	0	0	0.0153804	0.0137097	0.039297	0	0	0	2	2	5	0	0.0227957	#NAME?	0.00518935	0.0312332	DOWN	NONHSAT130807.2+ENSG00000129910	1				NONHSAT108559.2+ENSG00000160949
MSTRG.5069.4	10:68860445-68866963	4826	0	0	0	0.584913	0.00717796	2.96689	0	0	0	73	1	361	0	1.18633	#NAME?	2.3598e-07	0.00017469	DOWN	trans	ENSG00000164342	TLR3	toll-like receptor 3 [Source:HGNC Symbol;Acc:HGNC:11849]	4:186069152-186088069	0.0411056	0.0568461	0.025931	0.0953115	0.113299	0.122685	13	19	8	27	36	34	0.0412943	0.110432	-1.41915	7.9454e-06	0.000149293	DOWN	MSTRG.5069.4+ENSG00000164342	1				NONHSAT093248.2+ENSG00000160949
NONHSAT001953.2	1:28505943-28510892	2346	0.485982	7.55302	1.72629	0.0494468	0.0295467	0.11835	33	545	114	3	2	7	3.2551	0.065781	5.62889	1.81642e-08	1.93014e-05	UP	trans	ENSG00000160949	TONSL	tonsoku-like, DNA repair protein [Source:HGNC Symbol;Acc:HGNC:7801]	8:144428775-144444444	1.8021	2.02492	2.05037	0.720181	0.63188	0.463504	528	627	586	189	186	119	1.95913	0.605189	1.69476	2.67583e-17	5.17491e-15	UP	NONHSAT001953.2+ENSG00000160949	1				NONHSAT199075.1+ENSG00000160949
NONHSAT167187.1	13:105947734-105970947	21978	0.177631	0.139057	0	0	0	0	113	94	0	0	0	0	0.105563	0	Inf	7.9151e-07	0.000456577	UP	trans	ENSG00000142661	MYOM3	myomesin 3 [Source:HGNC Symbol;Acc:HGNC:26679]	1:24056035-24112175	1.49048	1.32485	1.51928	0.753224	0.623761	0.747378	528	496	525	239	222	232	1.44487	0.708121	1.02887	1.67963e-08	6.61361e-07	UP	NONHSAT167187.1+ENSG00000142661	1				NONHSAT000333.2+ENSG00000160949
NONHSAT039300.2	14:92058552-92106621	6142	0.821247	0	2.00704	0	0	0	146	0	347	0	0	0	0.942761	0	Inf	3.82299e-07	0.00024503	UP	trans	ENSG00000160949	TONSL	tonsoku-like, DNA repair protein [Source:HGNC Symbol;Acc:HGNC:7801]	8:144428775-144444444	1.8021	2.02492	2.05037	0.720181	0.63188	0.463504	528	627	586	189	186	119	1.95913	0.605189	1.69476	2.67583e-17	5.17491e-15	UP	NONHSAT039300.2+ENSG00000160949	1				NONHSAT186090.1+ENSG00000160949
NONHSAT039303.2	14:92058552-92106621	6670	0	0	0	3.73926	0	0	0	0	0	645	0	0	0	1.24642	#NAME?	0.000176864	0.0254149	DOWN	trans	ENSG00000175985	PLEKHD1	pleckstrin homology and coiled-coil domain containing D1 [Source:HGNC Symbol;Acc:HGNC:20148]	14:69484692-69531551	0.06779	0.049889	0.0579126	0.142958	0.123707	0.111745	18	14	15	34	33	26	0.0585305	0.126137	-1.10773	0.000175556	0.00203959	DOWN	NONHSAT039303.2+ENSG00000175985	1				ENST00000431813+ENSG00000160949
MSTRG.44668.3	X:71426645-71429015	1870	0.609687	2.78184	0	0	0	0	33	160	0	0	0	0	1.13051	0	Inf	2.74209e-06	0.00124408	UP	trans	ENSG00000157734	SNX22	sorting nexin 22 [Source:HGNC Symbol;Acc:HGNC:16315]	15:64151715-64157481	0.149051	0.171123	0.152799	0.0687818	0.0632999	0.0340193	75	91	75	31	32	15	0.157658	0.055367	1.5097	2.83192e-08	1.05516e-06	UP	MSTRG.44668.3+ENSG00000157734	1				NONHSAT211923.1+ENSG00000160949
NONHSAT211923.1	7:33830757-33838184	7428	0.0372074	0.0218873	0.0430417	0.182199	0.181944	0.234942	8	5	9	35	39	44	0.0340455	0.199695	-2.55226	3.82972e-05	0.00899071	DOWN	trans	ENSG00000257594	GALNT4	polypeptide N-acetylgalactosaminyltransferase 4 [Source:HGNC Symbol;Acc:HGNC:4126]	12:89519408-89524806	1.93535	0.819101	0.82404	4.00386	4.75126	1.81346	313	140	130	580	772	257	1.19283	3.52286	-1.56236	1.22328e-05	0.00021507	DOWN	NONHSAT211923.1+ENSG00000257594	1				NONHSAT005505.2+ENSG00000160949
NONHSAT007230.2	1:162607763-162628387	13895	0.00248567	0.00234011	0.00255602	0.0974	0.117216	0	1	1	1	35	47	0	0.0024606	0.0715386	-4.86164	0.000206639	0.0282844	DOWN	trans	ENSG00000136731	UGGT1	UDP-glucose glycoprotein glucosyltransferase 1 [Source:HGNC Symbol;Acc:HGNC:15663]	2:128091200-128195677	12.5926	12.6514	12.0268	24.5566	24.4179	25.6991	5456	5793	5083	9530	10629	9757	12.4236	24.8912	-1.00255	1.33848e-17	2.7775e-15	DOWN	NONHSAT007230.2+ENSG00000136731	1				NONHSAT199073.1+ENSG00000160949
NONHSAT039300.2	14:92058552-92106621	6142	0.821247	0	2.00704	0	0	0	146	0	347	0	0	0	0.942761	0	Inf	3.82299e-07	0.00024503	UP	trans	ENSG00000183762	KREMEN1	kringle containing transmembrane protein 1 [Source:HGNC Symbol;Acc:HGNC:17550]	22:29073078-29168333	5.24394	5.18345	5.28722	2.35227	2.04695	2.05096	1456	1521	1432	585	571	499	5.2382	2.15006	1.28469	2.70918e-16	4.55735e-14	UP	NONHSAT039300.2+ENSG00000183762	1				NONHSAT220193.1+ENSG00000160949
NONHSAT102744.2	5:91302941-91313657	8403	0	0	0	0	0.0577349	0.0991198	0	0	0	0	14	21	0	0.0522849	#NAME?	0.000213908	0.0288069	DOWN	trans	ENSG00000145287	PLAC8	placenta specific 8 [Source:HGNC Symbol;Acc:HGNC:19254]	4:83090048-83137075	0.0424627	0.0937495	0.101572	0.229139	0.176108	0.242296	6	14	14	29	25	30	0.0792614	0.215848	-1.44532	2.36507e-05	0.000377354	DOWN	NONHSAT102744.2+ENSG00000145287	1				NONHSAT072812.2+ENSG00000160949
NONHSAT079904.2	20:44660607-44738967	1743	0.0396508	0.130567	0.142675	0	0	0	2	7	7	0	0	0	0.104298	0	Inf	0.000439377	0.0450294	UP	trans	ENSG00000116329	OPRD1	opioid receptor, delta 1 [Source:HGNC Symbol;Acc:HGNC:8153]	1:28812142-28871267	0.0753794	0.0680838	0.0597129	0.0267766	0.0477459	0.0195497	22	21	17	7	14	5	0.0677254	0.0313574	1.11089	0.00579978	0.0339753	UP	NONHSAT079904.2+ENSG00000116329	1				NONHSAT222730.1+ENSG00000160949
NONHSAT022124.2	11:65496267-65509085	12819	6.89138	2.89644	2.12835	0.811429	0.954265	0.92512	2557	1142	768	269	353	299	3.97205	0.896938	2.1468	5.74107e-05	0.0117674	UP	trans	ENSG00000157734	SNX22	sorting nexin 22 [Source:HGNC Symbol;Acc:HGNC:16315]	15:64151715-64157481	0.149051	0.171123	0.152799	0.0687818	0.0632999	0.0340193	75	91	75	31	32	15	0.157658	0.055367	1.5097	2.83192e-08	1.05516e-06	UP	NONHSAT022124.2+ENSG00000157734	1				NONHSAT216691.1+ENSG00000160949
NONHSAT186324.1	2:219045309-219053871	8295	0.0458139	0.0313555	0.0171307	0.144511	0.200529	0.119536	11	8	4	31	48	25	0.0314334	0.154859	-2.30058	0.000472885	0.0473812	DOWN	trans	ENSG00000153283	CD96	CD96 molecule [Source:HGNC Symbol;Acc:HGNC:16892]	3:111292719-111665750	0.0134907	0.0095749	0.00345752	0.0188255	0.0302143	0.0500378	4	3	1	5	9	13	0.00884104	0.0330259	-1.90131	0.00211086	0.0152464	DOWN	NONHSAT186324.1+ENSG00000153283	1				NONHSAT130807.2+ENSG00000160949
NONHSAT118801.2	7:2439834-2444057	3365	0	0	0	0	0.236856	0.165021	0	0	0	0	23	14	0	0.133959	#NAME?	0.000175907	0.0253676	DOWN	trans	ENSG00000184164	CRELD2	cysteine rich with EGF-like domains 2 [Source:HGNC Symbol;Acc:HGNC:28150]	22:49918167-49927540	1.85932	1.94453	1.96081	7.0568	6.71644	6.58384	418	462	430	1421	1517	1297	1.92155	6.78569	-1.82022	4.83025e-34	6.24178e-31	DOWN	NONHSAT118801.2+ENSG00000184164	1				NONHSAT096839.2+ENSG00000160949
NONHSAT199075.1	4:128627629-128646352	18724	0.0571995	0.057302	0.026563	0.379989	0.3646	0.370699	31	33	14	184	197	175	0.0470215	0.371762	-2.98299	3.07806e-07	0.000211559	DOWN	trans	ENSG00000101966	XIAP	X-linked inhibitor of apoptosis [Source:HGNC Symbol;Acc:HGNC:592]	X:123859724-123913979	1.59487	1.4706	1.40487	1.52411	3.55641	5.27443	1215	1184	1044	1040	2722	3521	1.49011	3.45165	-1.21186	5.03099e-05	0.000715846	DOWN	NONHSAT199075.1+ENSG00000101966	1				NONHSAT118801.2+ENSG00000160949
NONHSAT008780.2	1:201895409-201900754	3934	0.00877947	0.00826534	0	0.668388	0.105702	0.0100794	1	1	0	68	12	1	0.0056816	0.26139	-5.52376	0.000134746	0.021627	DOWN	cis	ENSG00000198892	SHISA4	shisa family member 4 [Source:HGNC Symbol;Acc:HGNC:27139]	1:201888680-201892306	4.05292	3.83497	4.19587	9.13899	9.18281	6.99863	304	304	307	614	692	460	4.02792	8.44015	-1.06723	6.8181e-10	3.80062e-08	DOWN	NONHSAT008780.2+ENSG00000198892	1				NONHSAT076385.2+ENSG00000160949
MSTRG.41625.3	8:117968349-117970415	2038	1.08494	0	1.28992	0	0	0	64	0	74	0	0	0	0.791621	0	Inf	1.90505e-06	0.000938098	UP	trans	ENSG00000105639	JAK3	Janus kinase 3 [Source:HGNC Symbol;Acc:HGNC:6193]	19:17824780-17848071	0.376672	0.379095	0.344019	0.0955739	0.0852089	0.101601	110	117	98	25	25	26	0.366595	0.094128	1.96149	1.1612e-15	1.84422e-13	UP	MSTRG.41625.3+ENSG00000105639	1				ENST00000567257+ENSG00000160949
MSTRG.41625.3	8:117968349-117970415	2038	1.08494	0	1.28992	0	0	0	64	0	74	0	0	0	0.791621	0	Inf	1.90505e-06	0.000938098	UP	trans	ENSG00000117650	NEK2	NIMA-related kinase 2 [Source:HGNC Symbol;Acc:HGNC:7745]	1:211658657-211675630	3.64181	3.63981	3.33674	1.16046	1.20074	1.22084	480	507	429	137	159	141	3.53945	1.19401	1.56771	2.68444e-18	5.87046e-16	UP	MSTRG.41625.3+ENSG00000117650	1				NONHSAT093248.2+ENSG00000162585
NONHSAT086922.2	22:41598030-41599655	1626	0.0212414	21.2952	20.6902	0.0237726	0.0213043	0.0243866	1	1065	947	1	1	1	14.0022	0.0231545	9.24015	4.72878e-08	4.33962e-05	UP	trans	ENSG00000108439	PNPO	pyridoxamine 5'-phosphate oxidase [Source:HGNC Symbol;Acc:HGNC:30260]	17:47941506-47948288	6.68633	6.38969	6.35251	2.80777	2.56341	2.46299	1106	1117	1025	416	426	357	6.47617	2.61139	1.31032	1.49542e-15	2.29802e-13	UP	NONHSAT086922.2+ENSG00000108439	1				NONHSAT130807.2+ENSG00000162585
NONHSAT167187.1	13:105947734-105970947	21978	0.177631	0.139057	0	0	0	0	113	94	0	0	0	0	0.105563	0	Inf	7.9151e-07	0.000456577	UP	trans	ENSG00000188064	WNT7B	wingless-type MMTV integration site family member 7B [Source:HGNC Symbol;Acc:HGNC:12787]	22:45920362-45977129	6.49507	6.24492	6.63287	2.96292	2.82528	2.3284	1302	1323	1297	532	569	409	6.45762	2.70553	1.25509	7.067e-14	8.0043e-12	UP	NONHSAT167187.1+ENSG00000188064	1				NONHSAT131099.2+ENSG00000162585
NONHSAT086922.2	22:41598030-41599655	1626	0.0212414	21.2952	20.6902	0.0237726	0.0213043	0.0243866	1	1065	947	1	1	1	14.0022	0.0231545	9.24015	4.72878e-08	4.33962e-05	UP	trans	ENSG00000162585	FAAP20	Fanconi anemia core complex associated protein 20 [Source:HGNC Symbol;Acc:HGNC:26428]	1:2184461-2212720	1.12577	1.10125	1.06302	0.538362	0.4511	0.43031	621	642	572	266	250	208	1.09668	0.473257	1.21245	1.04775e-11	8.20566e-10	UP	NONHSAT086922.2+ENSG00000162585	1				ENST00000561275+ENSG00000162585
NONHSAT087513.2	22:50583150-50590004	3129	0.0772893	0.30133	0.0681261	0	0.0110709	0	7	29	6	0	1	0	0.148915	0.0036903	5.33461	1.68325e-05	0.0047834	UP	trans	ENSG00000075702	WDR62	WD repeat domain 62 [Source:HGNC Symbol;Acc:HGNC:24502]	19:36054881-36105106	3.47539	3.49556	3.67792	1.28264	1.25529	1.1895	1207	1283	1246	399	438	362	3.54962	1.24248	1.51445	4.72492e-21	1.42899e-18	UP	NONHSAT087513.2+ENSG00000075702	1				ENST00000508000+ENSG00000105866
ENST00000613921	20:50184598-50191498	2648	0.8611	0.0245588	0	0	0	0	66	2	0	0	0	0	0.29522	0	Inf	0.000295868	0.0347293	UP	trans	ENSG00000092470	WDR76	WD repeat domain 76 [Source:HGNC Symbol;Acc:HGNC:25773]	15:43826963-43868419	5.51412	4.59494	4.39733	2.14276	2.16507	2.42669	905	797	704	315	357	349	4.83546	2.24484	1.10704	9.25435e-10	5.04008e-08	UP	ENST00000613921+ENSG00000092470	1				NONHSAT216432.1+ENSG00000105866
MSTRG.41625.3	8:117968349-117970415	2038	1.08494	0	1.28992	0	0	0	64	0	74	0	0	0	0.791621	0	Inf	1.90505e-06	0.000938098	UP	trans	ENSG00000160949	TONSL	tonsoku-like, DNA repair protein [Source:HGNC Symbol;Acc:HGNC:7801]	8:144428775-144444444	1.8021	2.02492	2.05037	0.720181	0.63188	0.463504	528	627	586	189	186	119	1.95913	0.605189	1.69476	2.67583e-17	5.17491e-15	UP	MSTRG.41625.3+ENSG00000160949	1				NONHSAT171765.1+ENSG00000105866
NONHSAT131099.2	9:37789216-37800735	2096	0.0164783	0	0.0169446	0.0369027	0.264534	0.492007	1	0	1	2	16	26	0.011141	0.264481	-4.56922	0.000185485	0.026047	DOWN	trans	ENSG00000159307	SCUBE1	signal peptide, CUB domain, EGF-like 1 [Source:HGNC Symbol;Acc:HGNC:13441]	22:43197283-43343388	0	0	0	0.00554102	0.0172893	0.00849496	0	0	0	2	7	3	0	0.0104418	#NAME?	0.000868069	0.00754507	DOWN	NONHSAT131099.2+ENSG00000159307	1				NONHSAT217282.1+ENSG00000105639
NONHSAT116046.2	6:166383476-166388965	5490	0	0.118443	0.0970639	0	0	0	0	20	15	0	0	0	0.0718355	0	Inf	0.000157215	0.0237759	UP	trans	ENSG00000123485	HJURP	Holliday junction recognition protein [Source:HGNC Symbol;Acc:HGNC:25444]	2:233833416-233854566	2.05976	1.90897	2.18528	0.868841	0.833543	0.907416	487	477	504	184	198	188	2.05133	0.869933	1.23759	4.76847e-12	4.01073e-10	UP	NONHSAT116046.2+ENSG00000123485	1				NONHSAT000333.2+ENSG00000105639
NONHSAT060675.2	19:5167434-5168235	802	0.258478	0.202717	0.221465	1.25357	1.29627	0.989091	6	5	5	26	30	20	0.227554	1.17965	-2.37408	0.000224456	0.0298917	DOWN	trans	ENSG00000152689	RASGRP3	RAS guanyl releasing protein 3 (calcium and DAG-regulated) [Source:HGNC Symbol;Acc:HGNC:14545]	2:33436324-33564750	0	0	0	0.011681	0.00347129	0.0179112	0	0	0	6	2	9	0	0.0110212	#NAME?	6.48193e-05	0.000885511	DOWN	NONHSAT060675.2+ENSG00000152689	1				NONHSAT186324.1+ENSG00000105639
NONHSAT086922.2	22:41598030-41599655	1626	0.0212414	21.2952	20.6902	0.0237726	0.0213043	0.0243866	1	1065	947	1	1	1	14.0022	0.0231545	9.24015	4.72878e-08	4.33962e-05	UP	trans	ENSG00000117650	NEK2	NIMA-related kinase 2 [Source:HGNC Symbol;Acc:HGNC:7745]	1:211658657-211675630	3.64181	3.63981	3.33674	1.16046	1.20074	1.22084	480	507	429	137	159	141	3.53945	1.19401	1.56771	2.68444e-18	5.87046e-16	UP	NONHSAT086922.2+ENSG00000117650	1				NONHSAT096839.2+ENSG00000105639
NONHSAT173450.1	16:88671806-88679601	4477	0	0	0	0.207286	0.340575	0	0	0	0	24	44	0	0	0.18262	#NAME?	2.07332e-05	0.00560073	DOWN	trans	ENSG00000152049	KCNE4	potassium channel, voltage gated subfamily E regulatory beta subunit 4 [Source:HGNC Symbol;Acc:HGNC:6244]	2:223051814-223198399	0	0	0.00815015	0.017754	0.0474762	0.0362945	0	0	1	2	6	4	0.00271672	0.0338416	-3.63886	0.00432302	0.0270048	DOWN	NONHSAT173450.1+ENSG00000152049	1				NONHSAT217282.1+ENSG00000117650
NONHSAT001953.2	1:28505943-28510892	2346	0.485982	7.55302	1.72629	0.0494468	0.0295467	0.11835	33	545	114	3	2	7	3.2551	0.065781	5.62889	1.81642e-08	1.93014e-05	UP	trans	ENSG00000197299	BLM	Bloom syndrome, RecQ helicase-like [Source:HGNC Symbol;Acc:HGNC:1058]	15:90717327-90816165	0.922959	1.00844	0.871194	0.338294	0.357066	0.313995	265	306	244	87	103	79	0.934199	0.336452	1.47333	5.27063e-14	6.21738e-12	UP	NONHSAT001953.2+ENSG00000197299	1				NONHSAT093248.2+ENSG00000117650
NONHSAT116046.2	6:166383476-166388965	5490	0	0.118443	0.0970639	0	0	0	0	20	15	0	0	0	0.0718355	0	Inf	0.000157215	0.0237759	UP	trans	ENSG00000117650	NEK2	NIMA-related kinase 2 [Source:HGNC Symbol;Acc:HGNC:7745]	1:211658657-211675630	3.64181	3.63981	3.33674	1.16046	1.20074	1.22084	480	507	429	137	159	141	3.53945	1.19401	1.56771	2.68444e-18	5.87046e-16	UP	NONHSAT116046.2+ENSG00000117650	1				NONHSAT186090.1+ENSG00000117650
NONHSAT007230.2	1:162607763-162628387	13895	0.00248567	0.00234011	0.00255602	0.0974	0.117216	0	1	1	1	35	47	0	0.0024606	0.0715386	-4.86164	0.000206639	0.0282844	DOWN	trans	ENSG00000078814	MYH7B	myosin, heavy chain 7B, cardiac muscle, beta [Source:HGNC Symbol;Acc:HGNC:15906]	20:34975403-35002437	0.130019	0.139651	0.115276	0.309931	0.279814	0.292743	37	42	32	79	80	73	0.128315	0.294163	-1.19692	7.24199e-08	2.43937e-06	DOWN	NONHSAT007230.2+ENSG00000078814	1				NONHSAT216691.1+ENSG00000117650
MSTRG.41625.3	8:117968349-117970415	2038	1.08494	0	1.28992	0	0	0	64	0	74	0	0	0	0.791621	0	Inf	1.90505e-06	0.000938098	UP	trans	ENSG00000186185	KIF18B	kinesin family member 18B [Source:HGNC Symbol;Acc:HGNC:27102]	17:44924709-44947711	6.40931	6.93181	6.92956	2.22228	2.35309	1.55878	1098	1255	1158	341	405	234	6.75689	2.04472	1.72446	1.67705e-19	4.00646e-17	UP	MSTRG.41625.3+ENSG00000186185	1				NONHSAT037742.2+ENSG00000136731
NONHSAT076385.2	2:201173568-201178176	2984	0	0	0	0	0.778075	0.465214	0	0	0	0	67	35	0	0.41443	#NAME?	6.30296e-06	0.00227238	DOWN	trans	ENSG00000139597	N4BP2L1	NEDD4 binding protein 2-like 1 [Source:HGNC Symbol;Acc:HGNC:25037]	13:32400723-32428311	0.116239	0.142821	0.13517	0.39126	0.393721	0.403896	67	87	76	202	228	204	0.13141	0.396292	-1.59249	1.07005e-16	1.93761e-14	DOWN	NONHSAT076385.2+ENSG00000139597	1				NONHSAT055361.2+ENSG00000136731
ENST00000609871	3:183807908-183810548	834	0	0.623726	0.511148	0	0	0	0	16	12	0	0	0	0.378291	0	Inf	0.000372034	0.0400596	UP	trans	ENSG00000178184	PARD6G	par-6 family cell polarity regulator gamma [Source:HGNC Symbol;Acc:HGNC:16076]	18:80157232-80247546	4.77304	4.62248	4.78532	2.29272	1.82779	2.01562	681	697	666	293	262	252	4.72695	2.04538	1.20854	5.9306e-12	4.91548e-10	UP	ENST00000609871+ENSG00000178184	1				ENST00000618285+ENSG00000136731
NONHSAT039300.2	14:92058552-92106621	6142	0.821247	0	2.00704	0	0	0	146	0	347	0	0	0	0.942761	0	Inf	3.82299e-07	0.00024503	UP	trans	ENSG00000159259	CHAF1B	chromatin assembly factor 1 subunit B [Source:HGNC Symbol;Acc:HGNC:1911]	21:36385378-36419015	7.62848	8.09735	8.67561	3.07647	2.95668	3.4332	1207	1354	1339	436	470	476	8.13381	3.15545	1.36609	1.92394e-16	3.33511e-14	UP	NONHSAT039300.2+ENSG00000159259	1				ENST00000594557+ENSG00000136731
NONHSAT173450.1	16:88671806-88679601	4477	0	0	0	0.207286	0.340575	0	0	0	0	24	44	0	0	0.18262	#NAME?	2.07332e-05	0.00560073	DOWN	trans	ENSG00000070081	NUCB2	nucleobindin 2 [Source:HGNC Symbol;Acc:HGNC:8044]	11:17208153-17349974	3.857	4.06638	4.03022	13.948	16.0769	15.4731	1401	1561	1428	4538	5867	4925	3.98453	15.166	-1.92836	4.23208e-47	1.65681e-43	DOWN	NONHSAT173450.1+ENSG00000070081	1				NONHSAT000394.2+ENSG00000136731
NONHSAT217282.1	8:81568813-81595351	26539	0.0520725	0.0735051	0.0602375	0.374457	0.402175	0.387076	40	60	45	257	308	259	0.0619384	0.387903	-2.64679	1.29889e-06	0.000672408	DOWN	trans	ENSG00000101966	XIAP	X-linked inhibitor of apoptosis [Source:HGNC Symbol;Acc:HGNC:592]	X:123859724-123913979	1.59487	1.4706	1.40487	1.52411	3.55641	5.27443	1215	1184	1044	1040	2722	3521	1.49011	3.45165	-1.21186	5.03099e-05	0.000715846	DOWN	NONHSAT217282.1+ENSG00000101966	1				ENST00000430555+ENSG00000136731
ENST00000609871	3:183807908-183810548	834	0	0.623726	0.511148	0	0	0	0	16	12	0	0	0	0.378291	0	Inf	0.000372034	0.0400596	UP	trans	ENSG00000204385	SLC44A4	solute carrier family 44 member 4 [Source:HGNC Symbol;Acc:HGNC:13941]	6:31863192-31879046	0.0765075	0.16892	0.045752	0.0355873	0.0444253	0.0145496	12	28	7	5	7	2	0.0970599	0.0315207	1.62257	0.00706896	0.0397475	UP	ENST00000609871+ENSG00000204385	1				NONHSAT129766.2+ENSG00000136731
ENST00000429962	22:21001922-21003272	1263	0.519745	0.592081	0.731324	0	0	0	19	23	26	0	0	0	0.614383	0	Inf	3.54259e-11	7.15231e-08	UP	trans	ENSG00000133313	CNDP2	CNDP dipeptidase 2 (metallopeptidase M20 family) [Source:HGNC Symbol;Acc:HGNC:24437]	18:74495816-74523454	10.8987	10.582	5.51229	4.21402	3.85637	4.22751	7311	7502	3607	2532	2599	2485	8.99766	4.0993	1.13417	1.96456e-07	5.81776e-06	UP	ENST00000429962+ENSG00000133313	1				NONHSAT199075.1+ENSG00000186185
NONHSAT118801.2	7:2439834-2444057	3365	0	0	0	0	0.236856	0.165021	0	0	0	0	23	14	0	0.133959	#NAME?	0.000175907	0.0253676	DOWN	trans	ENSG00000082126	MPP4	membrane protein, palmitoylated 4 [Source:HGNC Symbol;Acc:HGNC:13680]	2:201644870-201698694	0.0903539	0.0651384	0.0529282	0.254585	0.248387	0.35843	21	16	12	53	58	73	0.0694735	0.287134	-2.04719	2.52539e-12	2.26481e-10	DOWN	NONHSAT118801.2+ENSG00000082126	1				NONHSAT000333.2+ENSG00000186185
ENST00000558945	15:41283990-41298781	1269	0	0	0.0279873	0	2.34846	0.156267	0	0	1	0	86	5	0.00932909	0.834909	-6.48374	0.000411822	0.0427485	DOWN	trans	ENSG00000003402	CFLAR	CASP8 and FADD like apoptosis regulator [Source:HGNC Symbol;Acc:HGNC:1876]	2:201116104-201176687	2.10864	2.172	2.09409	2.58848	6.1729	6.02408	1919	2089	1859	2110	5644	4804	2.12491	4.92849	-1.21374	6.0398e-07	1.59875e-05	DOWN	ENST00000558945+ENSG00000003402	1				NONHSAT216432.1+ENSG00000186185
NONHSAT031028.2	12:118115711-118135928	2695	0.794807	0.482561	0.606367	0	0.154297	0.147178	62	40	46	0	12	10	0.627911	0.100492	2.64348	6.34527e-05	0.0127324	UP	trans	ENSG00000133488	SEC14L4	SEC14-like lipid binding 4 [Source:HGNC Symbol;Acc:HGNC:20627]	22:30488913-30505711	0.140618	0.13971	0.252272	0.0863483	0.0699846	0.0962857	20	21	35	11	10	12	0.177533	0.0842062	1.07609	0.00578451	0.0338998	UP	NONHSAT031028.2+ENSG00000133488	1				NONHSAT060675.2+ENSG00000186185
NONHSAT039303.2	14:92058552-92106621	6670	0	0	0	3.73926	0	0	0	0	0	645	0	0	0	1.24642	#NAME?	0.000176864	0.0254149	DOWN	trans	ENSG00000009950	MLXIPL	MLX interacting protein-like [Source:HGNC Symbol;Acc:HGNC:12744]	7:73593194-73624543	0.363253	0.396597	0.290546	1.06958	0.913839	0.655982	91	105	71	240	230	144	0.350132	0.879801	-1.32928	3.02409e-09	1.43766e-07	DOWN	NONHSAT039303.2+ENSG00000009950	1				ENST00000431813+ENSG00000092853
NONHSAT055361.2	17:65100656-65112829	2591	0.373351	0.376448	0.191959	0	0	0.107159	28	30	14	0	0	7	0.313919	0.0357195	3.13561	8.11712e-05	0.0151741	UP	trans	ENSG00000085117	CD82	CD82 molecule [Source:HGNC Symbol;Acc:HGNC:6210]	11:44564427-44620363	0.0557309	0.0922845	0.0714159	0.0466657	0.0231117	0.0105984	12	21	15	9	5	2	0.0731438	0.026792	1.44893	0.00277532	0.0189982	UP	NONHSAT055361.2+ENSG00000085117	1				ENST00000452097+ENSG00000092853
NONHSAT131099.2	9:37789216-37800735	2096	0.0164783	0	0.0169446	0.0369027	0.264534	0.492007	1	0	1	2	16	26	0.011141	0.264481	-4.56922	0.000185485	0.026047	DOWN	trans	ENSG00000068976	PYGM	phosphorylase, glycogen, muscle [Source:HGNC Symbol;Acc:HGNC:9726]	11:64746389-64760297	0.339879	0.387016	0.348432	0.694598	0.888755	0.729728	59	71	59	108	155	111	0.358443	0.771027	-1.10504	1.41096e-07	4.36478e-06	DOWN	NONHSAT131099.2+ENSG00000068976	1				NONHSAT007230.2+ENSG00000092853
NONHSAT087513.2	22:50583150-50590004	3129	0.0772893	0.30133	0.0681261	0	0.0110709	0	7	29	6	0	1	0	0.148915	0.0036903	5.33461	1.68325e-05	0.0047834	UP	trans	ENSG00000198039	ZNF273	zinc finger protein 273 [Source:HGNC Symbol;Acc:HGNC:13067]	7:64870172-64930966	0.231684	0.295584	0.306898	0.0900965	0.173602	0.151509	89	120	115	31	67	51	0.278055	0.138402	1.0065	0.000287507	0.00305781	UP	NONHSAT087513.2+ENSG00000198039	1				NONHSAT108559.2+ENSG00000167513
NONHSAT118802.2	7:2442574-2448670	3042	0.0567807	0.235136	0.0700745	0	0.0113875	0.013035	5	22	6	0	1	1	0.120664	0.00814085	3.88967	0.000229153	0.0301538	UP	trans	ENSG00000185361	TNFAIP8L1	TNF alpha induced protein 8 like 1 [Source:HGNC Symbol;Acc:HGNC:28279]	19:4639518-4655568	1.42664	1.40025	1.28404	0.45353	0.409154	0.275944	295	306	259	84	85	50	1.37031	0.379543	1.85217	1.82101e-17	3.7514e-15	UP	NONHSAT118802.2+ENSG00000185361	1				ENST00000567257+ENSG00000167513
NONHSAT060675.2	19:5167434-5168235	802	0.258478	0.202717	0.221465	1.25357	1.29627	0.989091	6	5	5	26	30	20	0.227554	1.17965	-2.37408	0.000224456	0.0298917	DOWN	trans	ENSG00000003402	CFLAR	CASP8 and FADD like apoptosis regulator [Source:HGNC Symbol;Acc:HGNC:1876]	2:201116104-201176687	2.10864	2.172	2.09409	2.58848	6.1729	6.02408	1919	2089	1859	2110	5644	4804	2.12491	4.92849	-1.21374	6.0398e-07	1.59875e-05	DOWN	NONHSAT060675.2+ENSG00000003402	1				NONHSAT010435.2+ENSG00000167723
NONHSAT168342.1	14:39646498-39668379	6084	0	0	0	0.317782	0.267704	0	0	0	0	50	47	0	0	0.195162	#NAME?	5.79898e-06	0.00213272	DOWN	trans	ENSG00000162490	DRAXIN	dorsal inhibitory axon guidance protein [Source:HGNC Symbol;Acc:HGNC:25054]	1:11691729-11725857	0.00454667	0	0.00931732	0.0202965	0.0452337	0.0207461	1	0	2	4	10	4	0.00462133	0.0287588	-2.63762	0.00196951	0.0144456	DOWN	NONHSAT168342.1+ENSG00000162490	1				ENST00000366221+ENSG00000105855
NONHSAT079904.2	20:44660607-44738967	1743	0.0396508	0.130567	0.142675	0	0	0	2	7	7	0	0	0	0.104298	0	Inf	0.000439377	0.0450294	UP	trans	ENSG00000182378	PLCXD1	phosphatidylinositol-specific phospholipase C, X domain containing 1 [Source:HGNC Symbol;Acc:HGNC:23148]	X:276322-303356	0.662657	0.446814	0.756885	0.343694	0.241497	0.235202	254	181	283	118	93	79	0.622119	0.273464	1.18584	3.03166e-06	6.46565e-05	UP	NONHSAT079904.2+ENSG00000182378	1				NONHSAT002657.2+ENSG00000105855
NONHSAT168342.1	14:39646498-39668379	6084	0	0	0	0.317782	0.267704	0	0	0	0	50	47	0	0	0.195162	#NAME?	5.79898e-06	0.00213272	DOWN	trans	ENSG00000078814	MYH7B	myosin, heavy chain 7B, cardiac muscle, beta [Source:HGNC Symbol;Acc:HGNC:15906]	20:34975403-35002437	0.130019	0.139651	0.115276	0.309931	0.279814	0.292743	37	42	32	79	80	73	0.128315	0.294163	-1.19692	7.24199e-08	2.43937e-06	DOWN	NONHSAT168342.1+ENSG00000078814	1				NONHSAT116202.2+ENSG00000105855
NONHSAT183062.1	2:169505395-169506490	1047	0.428976	0	0.678601	0	0	0	13	0	20	0	0	0	0.369192	0	Inf	0.000192102	0.0268404	UP	trans	ENSG00000280264	AC004158.1	-	16:72496967-72497341	0.267108	0.252726	0.27378	0	0	0	3	3	3	0	0	0	0.264538	0	Inf	0.00391401	0.0249544	UP	NONHSAT183062.1+ENSG00000280264	1				NONHSAT124339.2+ENSG00000105855
NONHSAT147908.2	16:3004683-3009121	3099	1.53846	0.262288	1.13488	0	0.145371	0	138	25	99	0	13	0	0.978543	0.0484571	4.33586	2.91611e-05	0.00709336	UP	trans	ENSG00000160949	TONSL	tonsoku-like, DNA repair protein [Source:HGNC Symbol;Acc:HGNC:7801]	8:144428775-144444444	1.8021	2.02492	2.05037	0.720181	0.63188	0.463504	528	627	586	189	186	119	1.95913	0.605189	1.69476	2.67583e-17	5.17491e-15	UP	NONHSAT147908.2+ENSG00000160949	1				ENST00000600607+ENSG00000105855
ENST00000609871	3:183807908-183810548	834	0	0.623726	0.511148	0	0	0	0	16	12	0	0	0	0.378291	0	Inf	0.000372034	0.0400596	UP	trans	ENSG00000075702	WDR62	WD repeat domain 62 [Source:HGNC Symbol;Acc:HGNC:24502]	19:36054881-36105106	3.47539	3.49556	3.67792	1.28264	1.25529	1.1895	1207	1283	1246	399	438	362	3.54962	1.24248	1.51445	4.72492e-21	1.42899e-18	UP	ENST00000609871+ENSG00000075702	1				MSTRG.41625.3+ENSG00000105855
NONHSAT007230.2	1:162607763-162628387	13895	0.00248567	0.00234011	0.00255602	0.0974	0.117216	0	1	1	1	35	47	0	0.0024606	0.0715386	-4.86164	0.000206639	0.0282844	DOWN	trans	ENSG00000101670	LIPG	lipase, endothelial [Source:HGNC Symbol;Acc:HGNC:6623]	18:49560699-49599182	0.0717644	0.0589691	0.0561437	0.307828	0.270681	0.26724	38	33	29	146	144	124	0.0622924	0.281916	-2.17814	4.75959e-22	1.73475e-19	DOWN	NONHSAT007230.2+ENSG00000101670	1				NONHSAT086922.2+ENSG00000105855
NONHSAT072812.2	2:101185941-101193911	4999	0.0691114	0.0260179	0.00710459	0.262996	0.235689	0.166614	10	4	1	34	34	21	0.034078	0.221766	-2.70213	0.000198367	0.027431	DOWN	trans	ENSG00000181634	TNFSF15	tumor necrosis factor superfamily member 15 [Source:HGNC Symbol;Acc:HGNC:11931]	9:114784635-114806126	0.0211373	0.0433344	0.0108345	0.0589956	0.0561038	0.0804061	6	13	3	15	16	20	0.025102	0.0651685	-1.37637	0.00111123	0.00914891	DOWN	NONHSAT072812.2+ENSG00000181634	1				MSTRG.44800.4+ENSG00000105855
NONHSAT079904.2	20:44660607-44738967	1743	0.0396508	0.130567	0.142675	0	0	0	2	7	7	0	0	0	0.104298	0	Inf	0.000439377	0.0450294	UP	trans	ENSG00000144908	ALDH1L1	aldehyde dehydrogenase 1 family member L1 [Source:HGNC Symbol;Acc:HGNC:3978]	3:126103562-126197994	0.0197626	0.0203991	0.0128919	0	0.00178804	0.00409975	11	12	7	0	1	2	0.0176845	0.0019626	3.17165	1.29029e-05	0.000225318	UP	NONHSAT079904.2+ENSG00000144908	1				NONHSAT039300.2+ENSG00000105855
NONHSAT087513.2	22:50583150-50590004	3129	0.0772893	0.30133	0.0681261	0	0.0110709	0	7	29	6	0	1	0	0.148915	0.0036903	5.33461	1.68325e-05	0.0047834	UP	trans	ENSG00000129810	SGOL1	shugoshin-like 1 (S. pombe) [Source:HGNC Symbol;Acc:HGNC:25088]	3:20160593-20186292	0.872534	0.909857	0.871663	0.402573	0.389928	0.436903	196	216	191	81	88	86	0.884685	0.409801	1.11024	2.64423e-08	9.91725e-07	UP	NONHSAT087513.2+ENSG00000129810	1				ENST00000429962+ENSG00000184164
NONHSAT005505.2	1:117963370-117966542	3173	0.0108851	0.0102477	0.0111931	0.146237	0.120135	0.125007	1	1	1	12	11	10	0.0107753	0.130459	-3.5978	5.4844e-05	0.0113566	DOWN	trans	ENSG00000153283	CD96	CD96 molecule [Source:HGNC Symbol;Acc:HGNC:16892]	3:111292719-111665750	0.0134907	0.0095749	0.00345752	0.0188255	0.0302143	0.0500378	4	3	1	5	9	13	0.00884104	0.0330259	-1.90131	0.00211086	0.0152464	DOWN	NONHSAT005505.2+ENSG00000153283	1				NONHSAT129766.2+ENSG00000184164
NONHSAT167187.1	13:105947734-105970947	21978	0.177631	0.139057	0	0	0	0	113	94	0	0	0	0	0.105563	0	Inf	7.9151e-07	0.000456577	UP	trans	ENSG00000128578	STRIP2	striatin interacting protein 2 [Source:HGNC Symbol;Acc:HGNC:22209]	7:129434433-129488399	1.77211	1.73497	1.69592	0.680451	0.591354	0.695541	346	358	323	119	116	119	1.73433	0.655782	1.40309	7.21518e-14	8.13969e-12	UP	NONHSAT167187.1+ENSG00000128578	1				NONHSAT217282.1+ENSG00000168612
NONHSAT000333.2	1:1574884-1576971	2088	0	0	0	0.703724	0.680459	0.607855	0	0	0	38	41	32	0	0.664013	#NAME?	4.65503e-14	1.44589e-10	DOWN	trans	ENSG00000003402	CFLAR	CASP8 and FADD like apoptosis regulator [Source:HGNC Symbol;Acc:HGNC:1876]	2:201116104-201176687	2.10864	2.172	2.09409	2.58848	6.1729	6.02408	1919	2089	1859	2110	5644	4804	2.12491	4.92849	-1.21374	6.0398e-07	1.59875e-05	DOWN	NONHSAT000333.2+ENSG00000003402	1				NONHSAT000333.2+ENSG00000168612
NONHSAT216432.1	8:128386869-128393399	5352	0	0	0	0.0505715	0.0388481	0.0444685	0	0	0	7	6	6	0	0.0446294	#NAME?	3.36814e-05	0.00795335	DOWN	trans	ENSG00000240720	LRRD1	leucine-rich repeats and death domain containing 1 [Source:HGNC Symbol;Acc:HGNC:34300]	7:92112159-92179531	0.0196644	0.0520929	0.0161256	0.0482957	0.0782865	0.0852699	5	14	4	11	20	19	0.0292943	0.0706174	-1.2694	0.00344967	0.0226334	DOWN	NONHSAT216432.1+ENSG00000240720	1				NONHSAT220193.1+ENSG00000168612
NONHSAT079904.2	20:44660607-44738967	1743	0.0396508	0.130567	0.142675	0	0	0	2	7	7	0	0	0	0.104298	0	Inf	0.000439377	0.0450294	UP	trans	ENSG00000197587	DMBX1	diencephalon/mesencephalon homeobox 1 [Source:HGNC Symbol;Acc:HGNC:19026]	1:46506996-46514226	0.339196	0.367644	0.271864	0.179018	0.11663	0.175954	55	63	43	26	19	25	0.326235	0.157201	1.05331	0.000179777	0.00208183	UP	NONHSAT079904.2+ENSG00000197587	1				NONHSAT186324.1+ENSG00000168612
MSTRG.44800.4	X:101341792-101344526	1510	0.137285	1.31342	0.729323	0	0	0	6	61	31	0	0	0	0.726677	0	Inf	9.93493e-09	1.11434e-05	UP	trans	ENSG00000105639	JAK3	Janus kinase 3 [Source:HGNC Symbol;Acc:HGNC:6193]	19:17824780-17848071	0.376672	0.379095	0.344019	0.0955739	0.0852089	0.101601	110	117	98	25	25	26	0.366595	0.094128	1.96149	1.1612e-15	1.84422e-13	UP	MSTRG.44800.4+ENSG00000105639	1				NONHSAT216691.1+ENSG00000168612
NONHSAT000531.2	1:3735984-3747373	5945	0	0	0	0.305699	0.0291462	0	0	0	0	47	5	0	0	0.111615	#NAME?	0.000265314	0.0329635	DOWN	trans	ENSG00000018625	ATP1A2	ATPase, Na+/K+ transporting, alpha 2 polypeptide [Source:HGNC Symbol;Acc:HGNC:800]	1:160115759-160143591	0.172492	0.167012	0.18917	0.434417	0.339388	0.34334	43	44	46	97	85	75	0.176225	0.372382	-1.07937	1.25032e-06	3.03806e-05	DOWN	NONHSAT000531.2+ENSG00000018625	1				NONHSAT096839.2+ENSG00000168612
ENST00000626156	3:195686212-195688770	683	0	0	0	0.962459	0.0507186	1.80022	0	0	0	17	1	31	0	0.937799	#NAME?	1.71277e-05	0.0047834	DOWN	trans	ENSG00000077232	DNAJC10	DnaJ heat shock protein family (Hsp40) member C10 [Source:HGNC Symbol;Acc:HGNC:24637]	2:182716041-182794464	7.85082	7.6152	7.99655	13.8885	15.8038	17.2891	6689	6857	6646	10599	13528	12908	7.82086	15.6605	-1.00173	6.60647e-15	8.98638e-13	DOWN	ENST00000626156+ENSG00000077232	1				ENST00000366221+ENSG00000184226
NONHSAT131099.2	9:37789216-37800735	2096	0.0164783	0	0.0169446	0.0369027	0.264534	0.492007	1	0	1	2	16	26	0.011141	0.264481	-4.56922	0.000185485	0.026047	DOWN	trans	ENSG00000260916	CCPG1	cell cycle progression 1 [Source:HGNC Symbol;Acc:HGNC:24227]	15:55340032-55408510	6.21299	7.00719	6.50917	14.1395	15.0782	15.0565	3642	4341	3722	7424	8880	7734	6.57645	14.7581	-1.16612	1.29427e-21	4.27846e-19	DOWN	NONHSAT131099.2+ENSG00000260916	1				NONHSAT116202.2+ENSG00000184226
ENST00000594557	19:21452040-21463884	4690	0.751377	0.665506	0.590821	0.305058	0.125609	0.194509	102	96	78	37	17	23	0.669235	0.208392	1.68321	0.000387239	0.0412568	UP	trans	ENSG00000198039	ZNF273	zinc finger protein 273 [Source:HGNC Symbol;Acc:HGNC:13067]	7:64870172-64930966	0.231684	0.295584	0.306898	0.0900965	0.173602	0.151509	89	120	115	31	67	51	0.278055	0.138402	1.0065	0.000287507	0.00305781	UP	ENST00000594557+ENSG00000198039	1				MSTRG.41625.3+ENSG00000184226
NONHSAT131099.2	9:37789216-37800735	2096	0.0164783	0	0.0169446	0.0369027	0.264534	0.492007	1	0	1	2	16	26	0.011141	0.264481	-4.56922	0.000185485	0.026047	DOWN	trans	ENSG00000133958	UNC79	unc-79 homolog (C. elegans) [Source:HGNC Symbol;Acc:HGNC:19966]	14:93333219-93707876	0.0317069	0.0407179	0.0371479	0.0960842	0.096933	0.103385	14	19	16	38	43	40	0.0365242	0.0988007	-1.43567	2.33959e-07	6.80412e-06	DOWN	NONHSAT131099.2+ENSG00000133958	1				ENST00000609871+ENSG00000184226
NONHSAT079904.2	20:44660607-44738967	1743	0.0396508	0.130567	0.142675	0	0	0	2	7	7	0	0	0	0.104298	0	Inf	0.000439377	0.0450294	UP	trans	ENSG00000149761	NUDT22	nudix hydrolase 22 [Source:HGNC Symbol;Acc:HGNC:28189]	11:64225941-64230686	2.01647	2.01362	1.68058	1.14282	0.857993	0.733394	524	553	426	266	224	167	1.90356	0.911401	1.06254	2.11656e-07	6.22896e-06	UP	NONHSAT079904.2+ENSG00000149761	1				NONHSAT211923.1+ENSG00000156509
NONHSAT216432.1	8:128386869-128393399	5352	0	0	0	0.0505715	0.0388481	0.0444685	0	0	0	7	6	6	0	0.0446294	#NAME?	3.36814e-05	0.00795335	DOWN	trans	ENSG00000159307	SCUBE1	signal peptide, CUB domain, EGF-like 1 [Source:HGNC Symbol;Acc:HGNC:13441]	22:43197283-43343388	0	0	0	0.00554102	0.0172893	0.00849496	0	0	0	2	7	3	0	0.0104418	#NAME?	0.000868069	0.00754507	DOWN	NONHSAT216432.1+ENSG00000159307	1				NONHSAT005505.2+ENSG00000156509
MSTRG.5069.4	10:68860445-68866963	4826	0	0	0	0.584913	0.00717796	2.96689	0	0	0	73	1	361	0	1.18633	#NAME?	2.3598e-07	0.00017469	DOWN	trans	ENSG00000181634	TNFSF15	tumor necrosis factor superfamily member 15 [Source:HGNC Symbol;Acc:HGNC:11931]	9:114784635-114806126	0.0211373	0.0433344	0.0108345	0.0589956	0.0561038	0.0804061	6	13	3	15	16	20	0.025102	0.0651685	-1.37637	0.00111123	0.00914891	DOWN	MSTRG.5069.4+ENSG00000181634	1				NONHSAT055361.2+ENSG00000168356
NONHSAT094227.2	3:195710449-195711581	818	0.042223	0.0397504	0.173715	0.803618	0.804915	0.533372	1	1	4	17	19	11	0.0852296	0.713968	-3.06643	0.000112797	0.0193814	DOWN	cis	ENSG00000176945	MUC20	mucin 20, cell surface associated [Source:HGNC Symbol;Acc:HGNC:23282]	3:195720882-195741123	0.204826	0.284465	0.169338	0.320885	0.608332	0.490113	62	91	50	87	185	130	0.219543	0.47311	-1.10767	3.94829e-05	0.000581284	DOWN	NONHSAT094227.2+ENSG00000176945	1				ENST00000619017+ENSG00000168356
NONHSAT168342.1	14:39646498-39668379	6084	0	0	0	0.317782	0.267704	0	0	0	0	50	47	0	0	0.195162	#NAME?	5.79898e-06	0.00213272	DOWN	trans	ENSG00000150656	CNDP1	carnosine dipeptidase 1 (metallopeptidase M20 family) [Source:HGNC Symbol;Acc:HGNC:20675]	18:74534440-74587212	0.0171387	0.00648457	0.00702721	0.0573966	0.0375269	0.0430241	5	2	2	15	11	11	0.0102168	0.0459826	-2.17014	2.46514e-05	0.000390861	DOWN	NONHSAT168342.1+ENSG00000150656	1				ENST00000618285+ENSG00000168356
NONHSAT186090.1	2:190804362-190844260	12147	0.972718	0.497847	0.79549	4.17336	3.78003	4.17622	342	186	272	1311	1325	1279	0.755352	4.0432	-2.42028	2.27036e-05	0.0059145	DOWN	trans	ENSG00000163749	CCDC158	coiled-coil domain containing 158 [Source:HGNC Symbol;Acc:HGNC:26374]	4:76312997-76421868	0.018528	0.0306819	0.0142455	0.113773	0.119873	0.0370045	4	7	3	22	26	7	0.0211518	0.090217	-2.09262	5.92293e-05	0.000823792	DOWN	NONHSAT186090.1+ENSG00000163749	1				ENST00000594557+ENSG00000168356
ENST00000594119	19:52388842-52391573	2732	0.0758784	0.0833008	0.117026	2.27875	2.89202	2.7729	6	7	9	161	228	191	0.0920683	2.64789	-4.846	1.91408e-14	6.44071e-11	DOWN	trans	ENSG00000101966	XIAP	X-linked inhibitor of apoptosis [Source:HGNC Symbol;Acc:HGNC:592]	X:123859724-123913979	1.59487	1.4706	1.40487	1.52411	3.55641	5.27443	1215	1184	1044	1040	2722	3521	1.49011	3.45165	-1.21186	5.03099e-05	0.000715846	DOWN	ENST00000594119+ENSG00000101966	1				NONHSAT022124.2+ENSG00000168356
NONHSAT115527.2	6:149939422-149941495	1902	0	0	0	0.264302	0	0.333649	0	0	0	13	0	16	0	0.199317	#NAME?	0.000348466	0.0382571	DOWN	trans	ENSG00000184226	PCDH9	protocadherin 9 [Source:HGNC Symbol;Acc:HGNC:8661]	13:66302834-67230445	0.625272	0.699219	0.660736	1.6193	1.55773	1.6845	682	806	703	1582	1707	1610	0.661742	1.62051	-1.29211	1.28234e-19	3.14273e-17	DOWN	NONHSAT115527.2+ENSG00000184226	1				ENST00000609871+ENSG00000168356
NONHSAT000531.2	1:3735984-3747373	5945	0	0	0	0.305699	0.0291462	0	0	0	0	47	5	0	0	0.111615	#NAME?	0.000265314	0.0329635	DOWN	trans	ENSG00000009950	MLXIPL	MLX interacting protein-like [Source:HGNC Symbol;Acc:HGNC:12744]	7:73593194-73624543	0.363253	0.396597	0.290546	1.06958	0.913839	0.655982	91	105	71	240	230	144	0.350132	0.879801	-1.32928	3.02409e-09	1.43766e-07	DOWN	NONHSAT000531.2+ENSG00000009950	1				NONHSAT186090.1+ENSG00000127423
NONHSAT216691.1	8:617219-645468	3489	0.0891228	0.102505	0.0407278	0.33248	0.526405	0.329666	9	11	4	30	53	29	0.077452	0.396184	-2.3548	0.000213017	0.0288069	DOWN	trans	ENSG00000181634	TNFSF15	tumor necrosis factor superfamily member 15 [Source:HGNC Symbol;Acc:HGNC:11931]	9:114784635-114806126	0.0211373	0.0433344	0.0108345	0.0589956	0.0561038	0.0804061	6	13	3	15	16	20	0.025102	0.0651685	-1.37637	0.00111123	0.00914891	DOWN	NONHSAT216691.1+ENSG00000181634	1				NONHSAT220193.1+ENSG00000127423
NONHSAT199075.1	4:128627629-128646352	18724	0.0571995	0.057302	0.026563	0.379989	0.3646	0.370699	31	33	14	184	197	175	0.0470215	0.371762	-2.98299	3.07806e-07	0.000211559	DOWN	trans	ENSG00000003402	CFLAR	CASP8 and FADD like apoptosis regulator [Source:HGNC Symbol;Acc:HGNC:1876]	2:201116104-201176687	2.10864	2.172	2.09409	2.58848	6.1729	6.02408	1919	2089	1859	2110	5644	4804	2.12491	4.92849	-1.21374	6.0398e-07	1.59875e-05	DOWN	NONHSAT199075.1+ENSG00000003402	1				ENST00000619017+ENSG00000181704
NONHSAT086922.2	22:41598030-41599655	1626	0.0212414	21.2952	20.6902	0.0237726	0.0213043	0.0243866	1	1065	947	1	1	1	14.0022	0.0231545	9.24015	4.72878e-08	4.33962e-05	UP	trans	ENSG00000186185	KIF18B	kinesin family member 18B [Source:HGNC Symbol;Acc:HGNC:27102]	17:44924709-44947711	6.40931	6.93181	6.92956	2.22228	2.35309	1.55878	1098	1255	1158	341	405	234	6.75689	2.04472	1.72446	1.67705e-19	4.00646e-17	UP	NONHSAT086922.2+ENSG00000186185	1				MSTRG.41625.3+ENSG00000181704
NONHSAT222730.1	X:55870880-55872942	2057	0	0.0316148	0.0345491	0.131579	0.219011	0.269954	0	2	2	7	13	14	0.0220546	0.206848	-3.22942	0.00035516	0.0387595	DOWN	trans	ENSG00000175985	PLEKHD1	pleckstrin homology and coiled-coil domain containing D1 [Source:HGNC Symbol;Acc:HGNC:20148]	14:69484692-69531551	0.06779	0.049889	0.0579126	0.142958	0.123707	0.111745	18	14	15	34	33	26	0.0585305	0.126137	-1.10773	0.000175556	0.00203959	DOWN	NONHSAT222730.1+ENSG00000175985	1				NONHSAT147908.2+ENSG00000181704
NONHSAT076385.2	2:201173568-201178176	2984	0	0	0	0	0.778075	0.465214	0	0	0	0	67	35	0	0.41443	#NAME?	6.30296e-06	0.00227238	DOWN	trans	ENSG00000164342	TLR3	toll-like receptor 3 [Source:HGNC Symbol;Acc:HGNC:11849]	4:186069152-186088069	0.0411056	0.0568461	0.025931	0.0953115	0.113299	0.122685	13	19	8	27	36	34	0.0412943	0.110432	-1.41915	7.9454e-06	0.000149293	DOWN	NONHSAT076385.2+ENSG00000164342	1				NONHSAT000333.2+ENSG00000140090
NONHSAT000333.2	1:1574884-1576971	2088	0	0	0	0.703724	0.680459	0.607855	0	0	0	38	41	32	0	0.664013	#NAME?	4.65503e-14	1.44589e-10	DOWN	trans	ENSG00000152689	RASGRP3	RAS guanyl releasing protein 3 (calcium and DAG-regulated) [Source:HGNC Symbol;Acc:HGNC:14545]	2:33436324-33564750	0	0	0	0.011681	0.00347129	0.0179112	0	0	0	6	2	9	0	0.0110212	#NAME?	6.48193e-05	0.000885511	DOWN	NONHSAT000333.2+ENSG00000152689	1				NONHSAT220193.1+ENSG00000140090
NONHSAT173450.1	16:88671806-88679601	4477	0	0	0	0.207286	0.340575	0	0	0	0	24	44	0	0	0.18262	#NAME?	2.07332e-05	0.00560073	DOWN	cis	ENSG00000167508	MVD	mevalonate diphosphate decarboxylase [Source:HGNC Symbol;Acc:HGNC:7529]	16:88651935-88663161	6.25851	6.32925	6.3704	16.3811	14.244	12.5651	1832	1958	1819	4295	4189	3223	6.31939	14.3967	-1.18789	1.82899e-18	4.06223e-16	DOWN	NONHSAT173450.1+ENSG00000167508	1				ENST00000565861+ENSG00000140090
NONHSAT087513.2	22:50583150-50590004	3129	0.0772893	0.30133	0.0681261	0	0.0110709	0	7	29	6	0	1	0	0.148915	0.0036903	5.33461	1.68325e-05	0.0047834	UP	trans	ENSG00000157734	SNX22	sorting nexin 22 [Source:HGNC Symbol;Acc:HGNC:16315]	15:64151715-64157481	0.149051	0.171123	0.152799	0.0687818	0.0632999	0.0340193	75	91	75	31	32	15	0.157658	0.055367	1.5097	2.83192e-08	1.05516e-06	UP	NONHSAT087513.2+ENSG00000157734	1				NONHSAT130807.2+ENSG00000140090
NONHSAT007230.2	1:162607763-162628387	13895	0.00248567	0.00234011	0.00255602	0.0974	0.117216	0	1	1	1	35	47	0	0.0024606	0.0715386	-4.86164	0.000206639	0.0282844	DOWN	trans	ENSG00000166794	PPIB	peptidylprolyl isomerase B (cyclophilin B) [Source:HGNC Symbol;Acc:HGNC:9255]	15:64155812-64163205	65.2615	59.9557	61.2038	137.017	167.692	139.235	4813	4673	4403	9051	12425	8998	62.1403	147.981	-1.25181	2.0192e-21	6.52317e-19	DOWN	NONHSAT007230.2+ENSG00000166794	1				NONHSAT096839.2+ENSG00000140090
NONHSAT147908.2	16:3004683-3009121	3099	1.53846	0.262288	1.13488	0	0.145371	0	138	25	99	0	13	0	0.978543	0.0484571	4.33586	2.91611e-05	0.00709336	UP	trans	ENSG00000185361	TNFAIP8L1	TNF alpha induced protein 8 like 1 [Source:HGNC Symbol;Acc:HGNC:28279]	19:4639518-4655568	1.42664	1.40025	1.28404	0.45353	0.409154	0.275944	295	306	259	84	85	50	1.37031	0.379543	1.85217	1.82101e-17	3.7514e-15	UP	NONHSAT147908.2+ENSG00000185361	1				NONHSAT186090.1+ENSG00000070182
MSTRG.44800.4	X:101341792-101344526	1510	0.137285	1.31342	0.729323	0	0	0	6	61	31	0	0	0	0.726677	0	Inf	9.93493e-09	1.11434e-05	UP	trans	ENSG00000186185	KIF18B	kinesin family member 18B [Source:HGNC Symbol;Acc:HGNC:27102]	17:44924709-44947711	6.40931	6.93181	6.92956	2.22228	2.35309	1.55878	1098	1255	1158	341	405	234	6.75689	2.04472	1.72446	1.67705e-19	4.00646e-17	UP	MSTRG.44800.4+ENSG00000186185	1				NONHSAT072812.2+ENSG00000070182
NONHSAT217282.1	8:81568813-81595351	26539	0.0520725	0.0735051	0.0602375	0.374457	0.402175	0.387076	40	60	45	257	308	259	0.0619384	0.387903	-2.64679	1.29889e-06	0.000672408	DOWN	trans	ENSG00000257594	GALNT4	polypeptide N-acetylgalactosaminyltransferase 4 [Source:HGNC Symbol;Acc:HGNC:4126]	12:89519408-89524806	1.93535	0.819101	0.82404	4.00386	4.75126	1.81346	313	140	130	580	772	257	1.19283	3.52286	-1.56236	1.22328e-05	0.00021507	DOWN	NONHSAT217282.1+ENSG00000257594	1				ENST00000565861+ENSG00000070182
NONHSAT005505.2	1:117963370-117966542	3173	0.0108851	0.0102477	0.0111931	0.146237	0.120135	0.125007	1	1	1	12	11	10	0.0107753	0.130459	-3.5978	5.4844e-05	0.0113566	DOWN	trans	ENSG00000257594	GALNT4	polypeptide N-acetylgalactosaminyltransferase 4 [Source:HGNC Symbol;Acc:HGNC:4126]	12:89519408-89524806	1.93535	0.819101	0.82404	4.00386	4.75126	1.81346	313	140	130	580	772	257	1.19283	3.52286	-1.56236	1.22328e-05	0.00021507	DOWN	NONHSAT005505.2+ENSG00000257594	1				NONHSAT130807.2+ENSG00000070182
NONHSAT216691.1	8:617219-645468	3489	0.0891228	0.102505	0.0407278	0.33248	0.526405	0.329666	9	11	4	30	53	29	0.077452	0.396184	-2.3548	0.000213017	0.0288069	DOWN	trans	ENSG00000147036	LANCL3	LanC lantibiotic synthetase component C-like 3 (bacterial) [Source:HGNC Symbol;Acc:HGNC:24767]	X:37571569-37684463	0.00259014	0.002449	0.00265394	0.0173408	0.0128831	0.0206818	1	1	1	6	5	7	0.00256436	0.0169686	-2.72619	0.00105477	0.00878581	DOWN	NONHSAT216691.1+ENSG00000147036	1				NONHSAT217282.1+ENSG00000089685
NONHSAT022124.2	11:65496267-65509085	12819	6.89138	2.89644	2.12835	0.811429	0.954265	0.92512	2557	1142	768	269	353	299	3.97205	0.896938	2.1468	5.74107e-05	0.0117674	UP	trans	ENSG00000161888	SPC24	SPC24, NDC80 kinetochore complex component [Source:HGNC Symbol;Acc:HGNC:26913]	19:11131520-11155808	2.29272	1.57054	2.23784	0.540779	0.809969	0.62647	355	257	338	75	126	85	2.0337	0.659073	1.6256	1.0043e-11	7.95797e-10	UP	NONHSAT022124.2+ENSG00000161888	1				NONHSAT211923.1+ENSG00000089685
NONHSAT217282.1	8:81568813-81595351	26539	0.0520725	0.0735051	0.0602375	0.374457	0.402175	0.387076	40	60	45	257	308	259	0.0619384	0.387903	-2.64679	1.29889e-06	0.000672408	DOWN	trans	ENSG00000152689	RASGRP3	RAS guanyl releasing protein 3 (calcium and DAG-regulated) [Source:HGNC Symbol;Acc:HGNC:14545]	2:33436324-33564750	0	0	0	0.011681	0.00347129	0.0179112	0	0	0	6	2	9	0	0.0110212	#NAME?	6.48193e-05	0.000885511	DOWN	NONHSAT217282.1+ENSG00000152689	1				NONHSAT005505.2+ENSG00000089685
NONHSAT118802.2	7:2442574-2448670	3042	0.0567807	0.235136	0.0700745	0	0.0113875	0.013035	5	22	6	0	1	1	0.120664	0.00814085	3.88967	0.000229153	0.0301538	UP	trans	ENSG00000197299	BLM	Bloom syndrome, RecQ helicase-like [Source:HGNC Symbol;Acc:HGNC:1058]	15:90717327-90816165	0.922959	1.00844	0.871194	0.338294	0.357066	0.313995	265	306	244	87	103	79	0.934199	0.336452	1.47333	5.27063e-14	6.21738e-12	UP	NONHSAT118802.2+ENSG00000197299	1				NONHSAT192165.1+ENSG00000089685
NONHSAT072812.2	2:101185941-101193911	4999	0.0691114	0.0260179	0.00710459	0.262996	0.235689	0.166614	10	4	1	34	34	21	0.034078	0.221766	-2.70213	0.000198367	0.027431	DOWN	trans	ENSG00000159307	SCUBE1	signal peptide, CUB domain, EGF-like 1 [Source:HGNC Symbol;Acc:HGNC:13441]	22:43197283-43343388	0	0	0	0.00554102	0.0172893	0.00849496	0	0	0	2	7	3	0	0.0104418	#NAME?	0.000868069	0.00754507	DOWN	NONHSAT072812.2+ENSG00000159307	1				NONHSAT186324.1+ENSG00000089685
NONHSAT147908.2	16:3004683-3009121	3099	1.53846	0.262288	1.13488	0	0.145371	0	138	25	99	0	13	0	0.978543	0.0484571	4.33586	2.91611e-05	0.00709336	UP	trans	ENSG00000183762	KREMEN1	kringle containing transmembrane protein 1 [Source:HGNC Symbol;Acc:HGNC:17550]	22:29073078-29168333	5.24394	5.18345	5.28722	2.35227	2.04695	2.05096	1456	1521	1432	585	571	499	5.2382	2.15006	1.28469	2.70918e-16	4.55735e-14	UP	NONHSAT147908.2+ENSG00000183762	1				NONHSAT118801.2+ENSG00000089685
NONHSAT118801.2	7:2439834-2444057	3365	0	0	0	0	0.236856	0.165021	0	0	0	0	23	14	0	0.133959	#NAME?	0.000175907	0.0253676	DOWN	trans	ENSG00000153283	CD96	CD96 molecule [Source:HGNC Symbol;Acc:HGNC:16892]	3:111292719-111665750	0.0134907	0.0095749	0.00345752	0.0188255	0.0302143	0.0500378	4	3	1	5	9	13	0.00884104	0.0330259	-1.90131	0.00211086	0.0152464	DOWN	NONHSAT118801.2+ENSG00000153283	1				NONHSAT076385.2+ENSG00000089685
ENST00000431813	9:87553454-87554459	702	2.36229	2.26939	1.51818	11.292	9.72473	11.4694	48	49	30	205	197	203	2.04995	10.8287	-2.4012	1.56679e-05	0.00455147	DOWN	trans	ENSG00000089041	P2RX7	purinergic receptor P2X, ligand gated ion channel, 7 [Source:HGNC Symbol;Acc:HGNC:8537]	12:121132819-121188032	0.0187088	0.0560603	0.0607349	0.0870307	0.111733	0.0854034	6	19	19	25	36	24	0.045168	0.0947224	-1.0684	0.00186542	0.0138357	DOWN	ENST00000431813+ENSG00000089041	1				NONHSAT010435.2+ENSG00000091651
NONHSAT211923.1	7:33830757-33838184	7428	0.0372074	0.0218873	0.0430417	0.182199	0.181944	0.234942	8	5	9	35	39	44	0.0340455	0.199695	-2.55226	3.82972e-05	0.00899071	DOWN	trans	ENSG00000101966	XIAP	X-linked inhibitor of apoptosis [Source:HGNC Symbol;Acc:HGNC:592]	X:123859724-123913979	1.59487	1.4706	1.40487	1.52411	3.55641	5.27443	1215	1184	1044	1040	2722	3521	1.49011	3.45165	-1.21186	5.03099e-05	0.000715846	DOWN	NONHSAT211923.1+ENSG00000101966	1				NONHSAT199073.1+ENSG00000091651
NONHSAT053931.2	17:44299576-44308393	5041	0.0342644	0.0386951	0.0140979	0.513935	0.164986	0.204572	5	6	2	67	24	26	0.0290191	0.294498	-3.34318	1.02968e-05	0.0032998	DOWN	trans	ENSG00000270024	C8orf44-SGK3	C8orf44-SGK3 readthrough [Source:HGNC Symbol;Acc:HGNC:48354]	8:66667596-66860472	0.244787	0.096506	0.083648	0.466882	0.29441	0.500515	24	10	8	41	29	43	0.141647	0.420602	-1.57016	2.3065e-05	0.000369417	DOWN	NONHSAT053931.2+ENSG00000270024	1				ENST00000452097+ENSG00000091651
NONHSAT079904.2	20:44660607-44738967	1743	0.0396508	0.130567	0.142675	0	0	0	2	7	7	0	0	0	0.104298	0	Inf	0.000439377	0.0450294	UP	trans	ENSG00000183287	CCBE1	collagen and calcium binding EGF domains 1 [Source:HGNC Symbol;Acc:HGNC:29426]	18:59430940-59697380	4.73412	4.42273	4.27732	2.04425	1.92923	2.15809	1104	1090	973	427	452	441	4.47806	2.04386	1.13158	9.16961e-12	7.34318e-10	UP	NONHSAT079904.2+ENSG00000183287	1				NONHSAT151209.1+ENSG00000091651
NONHSAT007230.2	1:162607763-162628387	13895	0.00248567	0.00234011	0.00255602	0.0974	0.117216	0	1	1	1	35	47	0	0.0024606	0.0715386	-4.86164	0.000206639	0.0282844	DOWN	trans	ENSG00000175985	PLEKHD1	pleckstrin homology and coiled-coil domain containing D1 [Source:HGNC Symbol;Acc:HGNC:20148]	14:69484692-69531551	0.06779	0.049889	0.0579126	0.142958	0.123707	0.111745	18	14	15	34	33	26	0.0585305	0.126137	-1.10773	0.000175556	0.00203959	DOWN	NONHSAT007230.2+ENSG00000175985	1				NONHSAT183683.1+ENSG00000091651
NONHSAT076385.2	2:201173568-201178176	2984	0	0	0	0	0.778075	0.465214	0	0	0	0	67	35	0	0.41443	#NAME?	6.30296e-06	0.00227238	DOWN	trans	ENSG00000181704	YIPF6	Yip1 domain family member 6 [Source:HGNC Symbol;Acc:HGNC:28304]	X:68498323-68537285	2.65311	2.34399	2.34009	6.18748	7.53712	7.93302	1282	1197	1103	2678	3659	3359	2.44573	7.21921	-1.56157	5.4494e-26	2.97925e-23	DOWN	NONHSAT076385.2+ENSG00000181704	1				ENST00000429962+ENSG00000175985
NONHSAT191017.1	21:42953781-42956379	2212	0	0.0146997	0.016056	0.0874098	0.125331	0.28689	0	1	1	5	8	16	0.0102519	0.166544	-4.02193	0.000280559	0.0336163	DOWN	trans	ENSG00000105855	ITGB8	integrin subunit beta 8 [Source:HGNC Symbol;Acc:HGNC:6163]	7:20330702-20415754	3.48079	3.62439	3.14253	11.6499	10.5322	11.3849	1852	2038	1631	5552	5630	5308	3.41591	11.189	-1.71174	2.2754e-39	4.62052e-36	DOWN	NONHSAT191017.1+ENSG00000105855	1				NONHSAT055361.2+ENSG00000175985
NONHSAT096839.2	4:73306635-73318666	10868	0.0222523	0.0299158	0.0424929	0.640436	0.0892798	0.525525	7	10	13	180	28	144	0.0315537	0.418414	-3.72905	4.08382e-06	0.001649	DOWN	trans	ENSG00000184226	PCDH9	protocadherin 9 [Source:HGNC Symbol;Acc:HGNC:8661]	13:66302834-67230445	0.625272	0.699219	0.660736	1.6193	1.55773	1.6845	682	806	703	1582	1707	1610	0.661742	1.62051	-1.29211	1.28234e-19	3.14273e-17	DOWN	NONHSAT096839.2+ENSG00000184226	1				ENST00000619017+ENSG00000175985
NONHSAT217282.1	8:81568813-81595351	26539	0.0520725	0.0735051	0.0602375	0.374457	0.402175	0.387076	40	60	45	257	308	259	0.0619384	0.387903	-2.64679	1.29889e-06	0.000672408	DOWN	trans	ENSG00000153283	CD96	CD96 molecule [Source:HGNC Symbol;Acc:HGNC:16892]	3:111292719-111665750	0.0134907	0.0095749	0.00345752	0.0188255	0.0302143	0.0500378	4	3	1	5	9	13	0.00884104	0.0330259	-1.90131	0.00211086	0.0152464	DOWN	NONHSAT217282.1+ENSG00000153283	1				NONHSAT000394.2+ENSG00000175985
NONHSAT192165.1	22:25561883-25564822	2332	0	0	0	0.0663193	0.0594332	0.11906	0	0	0	4	4	7	0	0.0816042	#NAME?	0.000360056	0.0390271	DOWN	trans	ENSG00000091137	SLC26A4	solute carrier family 26 (anion exchanger), member 4 [Source:HGNC Symbol;Acc:HGNC:8818]	7:107660635-107717809	0.118436	0.1413	0.153085	0.2817	0.394656	0.305572	23	29	29	49	77	52	0.137607	0.327309	-1.2501	1.19838e-06	2.92436e-05	DOWN	NONHSAT192165.1+ENSG00000091137	1				NONHSAT215706.1+ENSG00000175985
NONHSAT206694.1	6:4378952-4393496	14545	0.0285046	0.0111777	0.00976962	0.0983652	0.100065	0.111802	12	5	4	37	42	41	0.016484	0.10341	-2.64925	4.41034e-05	0.00985828	DOWN	trans	ENSG00000003402	CFLAR	CASP8 and FADD like apoptosis regulator [Source:HGNC Symbol;Acc:HGNC:1876]	2:201116104-201176687	2.10864	2.172	2.09409	2.58848	6.1729	6.02408	1919	2089	1859	2110	5644	4804	2.12491	4.92849	-1.21374	6.0398e-07	1.59875e-05	DOWN	NONHSAT206694.1+ENSG00000003402	1				ENST00000609871+ENSG00000175985
MSTRG.41625.3	8:117968349-117970415	2038	1.08494	0	1.28992	0	0	0	64	0	74	0	0	0	0.791621	0	Inf	1.90505e-06	0.000938098	UP	trans	ENSG00000168612	ZSWIM1	zinc finger, SWIM-type containing 1 [Source:HGNC Symbol;Acc:HGNC:16155]	20:45881227-45885266	4.00978	3.92211	4.73451	1.97035	1.9922	1.74396	593	613	683	261	296	226	4.22213	1.90217	1.15033	2.78689e-10	1.7112e-08	UP	MSTRG.41625.3+ENSG00000168612	1				ENST00000366221+ENSG00000147174
NONHSAT086922.2	22:41598030-41599655	1626	0.0212414	21.2952	20.6902	0.0237726	0.0213043	0.0243866	1	1065	947	1	1	1	14.0022	0.0231545	9.24015	4.72878e-08	4.33962e-05	UP	trans	ENSG00000140090	SLC24A4	solute carrier family 24 (sodium/potassium/calcium exchanger), member 4 [Source:HGNC Symbol;Acc:HGNC:10978]	14:92322581-92501483	0.0318189	0.0436565	0.0375122	0.0159859	0.0253367	0.00907748	20	29	23	9	16	5	0.0376625	0.0168	1.16467	0.00351308	0.0229344	UP	NONHSAT086922.2+ENSG00000140090	1				MSTRG.41625.3+ENSG00000147174
NONHSAT217282.1	8:81568813-81595351	26539	0.0520725	0.0735051	0.0602375	0.374457	0.402175	0.387076	40	60	45	257	308	259	0.0619384	0.387903	-2.64679	1.29889e-06	0.000672408	DOWN	trans	ENSG00000003402	CFLAR	CASP8 and FADD like apoptosis regulator [Source:HGNC Symbol;Acc:HGNC:1876]	2:201116104-201176687	2.10864	2.172	2.09409	2.58848	6.1729	6.02408	1919	2089	1859	2110	5644	4804	2.12491	4.92849	-1.21374	6.0398e-07	1.59875e-05	DOWN	NONHSAT217282.1+ENSG00000003402	1				NONHSAT086922.2+ENSG00000147174
NONHSAT086922.2	22:41598030-41599655	1626	0.0212414	21.2952	20.6902	0.0237726	0.0213043	0.0243866	1	1065	947	1	1	1	14.0022	0.0231545	9.24015	4.72878e-08	4.33962e-05	UP	trans	ENSG00000211584	SLC48A1	solute carrier family 48 (heme transporter), member 1 [Source:HGNC Symbol;Acc:HGNC:26035]	12:47753916-47782753	6.87743	7.67976	8.42984	2.19855	2.28748	3.45139	1610	1900	1925	461	538	708	7.66234	2.64581	1.53408	2.15546e-14	2.71139e-12	UP	NONHSAT086922.2+ENSG00000211584	1				NONHSAT002657.2+ENSG00000162194
NONHSAT186090.1	2:190804362-190844260	12147	0.972718	0.497847	0.79549	4.17336	3.78003	4.17622	342	186	272	1311	1325	1279	0.755352	4.0432	-2.42028	2.27036e-05	0.0059145	DOWN	trans	ENSG00000142583	SLC2A5	solute carrier family 2 (facilitated glucose/fructose transporter), member 5 [Source:HGNC Symbol;Acc:HGNC:11010]	1:9035107-9088478	0.0123829	0.0078081	0.00423075	0.0184322	0.0410789	0.0282584	3	2	1	4	10	6	0.00814059	0.0292565	-1.84555	0.00419943	0.0264069	DOWN	NONHSAT186090.1+ENSG00000142583	1				NONHSAT010435.2+ENSG00000105613
NONHSAT186324.1	2:219045309-219053871	8295	0.0458139	0.0313555	0.0171307	0.144511	0.200529	0.119536	11	8	4	31	48	25	0.0314334	0.154859	-2.30058	0.000472885	0.0473812	DOWN	trans	ENSG00000082126	MPP4	membrane protein, palmitoylated 4 [Source:HGNC Symbol;Acc:HGNC:13680]	2:201644870-201698694	0.0903539	0.0651384	0.0529282	0.254585	0.248387	0.35843	21	16	12	53	58	73	0.0694735	0.287134	-2.04719	2.52539e-12	2.26481e-10	DOWN	NONHSAT186324.1+ENSG00000082126	1				NONHSAT130807.2+ENSG00000105613
NONHSAT124339.2	7:155003857-155005665	1518	0.159314	0.0856807	0.163822	0	0	0	7	4	7	0	0	0	0.136272	0	Inf	5.93752e-05	0.0121086	UP	trans	ENSG00000154839	SKA1	spindle and kinetochore associated complex subunit 1 [Source:HGNC Symbol;Acc:HGNC:28109]	18:50374995-50394173	3.4142	4.90333	4.60455	1.68564	1.97103	1.94814	450	683	592	199	261	225	4.30736	1.86827	1.2051	2.82769e-09	1.36021e-07	UP	NONHSAT124339.2+ENSG00000154839	1				NONHSAT053931.2+ENSG00000105613
ENST00000567257	15:73917596-73927786	2358	0	0.0137896	0	0.311581	0.484973	0.0168162	0	1	0	19	33	1	0.00459653	0.271123	-5.88226	6.26202e-05	0.0126515	DOWN	trans	ENSG00000181626	ANKRD62	ankyrin repeat domain 62 [Source:HGNC Symbol;Acc:HGNC:35241]	18:12093853-12129749	0.00667463	0.00631093	0	0.0446862	0.0398387	0.0304558	1	1	0	6	6	4	0.00432852	0.0383269	-3.14641	0.000785628	0.00697303	DOWN	ENST00000567257+ENSG00000181626	1				NONHSAT217282.1+ENSG00000171320
NONHSAT096839.2	4:73306635-73318666	10868	0.0222523	0.0299158	0.0424929	0.640436	0.0892798	0.525525	7	10	13	180	28	144	0.0315537	0.418414	-3.72905	4.08382e-06	0.001649	DOWN	trans	ENSG00000105855	ITGB8	integrin subunit beta 8 [Source:HGNC Symbol;Acc:HGNC:6163]	7:20330702-20415754	3.48079	3.62439	3.14253	11.6499	10.5322	11.3849	1852	2038	1631	5552	5630	5308	3.41591	11.189	-1.71174	2.2754e-39	4.62052e-36	DOWN	NONHSAT096839.2+ENSG00000105855	1				NONHSAT186090.1+ENSG00000171320
NONHSAT118801.2	7:2439834-2444057	3365	0	0	0	0	0.236856	0.165021	0	0	0	0	23	14	0	0.133959	#NAME?	0.000175907	0.0253676	DOWN	trans	ENSG00000181704	YIPF6	Yip1 domain family member 6 [Source:HGNC Symbol;Acc:HGNC:28304]	X:68498323-68537285	2.65311	2.34399	2.34009	6.18748	7.53712	7.93302	1282	1197	1103	2678	3659	3359	2.44573	7.21921	-1.56157	5.4494e-26	2.97925e-23	DOWN	NONHSAT118801.2+ENSG00000181704	1				NONHSAT211923.1+ENSG00000171320
NONHSAT116202.2	6:169419006-169425156	4156	0.30758	0.406799	0.40175	0.0744352	0.0917202	0.162236	37	52	47	8	11	17	0.372043	0.109464	1.76502	0.000287398	0.0342326	UP	trans	ENSG00000167315	ACAA2	acetyl-CoA acyltransferase 2 [Source:HGNC Symbol;Acc:HGNC:83]	18:49782167-49813960	0.181667	0.284986	0.161727	0.117423	0.0904076	0.0872927	38	63	33	22	19	16	0.20946	0.0983744	1.09032	0.000723945	0.00653159	UP	NONHSAT116202.2+ENSG00000167315	1				NONHSAT005505.2+ENSG00000171320
NONHSAT186324.1	2:219045309-219053871	8295	0.0458139	0.0313555	0.0171307	0.144511	0.200529	0.119536	11	8	4	31	48	25	0.0314334	0.154859	-2.30058	0.000472885	0.0473812	DOWN	trans	ENSG00000117461	PIK3R3	phosphoinositide-3-kinase regulatory subunit 3 [Source:HGNC Symbol;Acc:HGNC:8981]	1:46040140-46133036	1.27608	1.22308	1.26707	2.57809	2.57316	3.26783	541	548	524	979	1096	1214	1.25541	2.80636	-1.16054	9.9347e-13	9.50955e-11	DOWN	NONHSAT186324.1+ENSG00000117461	1				NONHSAT192165.1+ENSG00000171320
NONHSAT183880.1	2:238568587-238596940	12191	0.00566905	0.0160005	0.0320549	0	0	0	2	6	11	0	0	0	0.0179082	0	Inf	0.000236084	0.030554	UP	trans	ENSG00000160949	TONSL	tonsoku-like, DNA repair protein [Source:HGNC Symbol;Acc:HGNC:7801]	8:144428775-144444444	1.8021	2.02492	2.05037	0.720181	0.63188	0.463504	528	627	586	189	186	119	1.95913	0.605189	1.69476	2.67583e-17	5.17491e-15	UP	NONHSAT183880.1+ENSG00000160949	1				NONHSAT186324.1+ENSG00000171320
NONHSAT116202.2	6:169419006-169425156	4156	0.30758	0.406799	0.40175	0.0744352	0.0917202	0.162236	37	52	47	8	11	17	0.372043	0.109464	1.76502	0.000287398	0.0342326	UP	trans	ENSG00000103769	RAB11A	RAB11A, member RAS oncogene family [Source:HGNC Symbol;Acc:HGNC:9760]	15:65726054-65891991	8.17558	12.6869	7.15854	4.89666	4.15111	3.59587	2125	3485	1815	1140	1084	819	9.34035	4.21454	1.1481	3.59945e-08	1.30568e-06	UP	NONHSAT116202.2+ENSG00000103769	1				ENST00000567257+ENSG00000171320
NONHSAT183880.1	2:238568587-238596940	12191	0.00566905	0.0160005	0.0320549	0	0	0	2	6	11	0	0	0	0.0179082	0	Inf	0.000236084	0.030554	UP	trans	ENSG00000091651	ORC6	origin recognition complex subunit 6 [Source:HGNC Symbol;Acc:HGNC:17151]	16:46689643-46698394	2.01778	2.39625	2.30721	0.998681	0.874101	0.857682	494	620	551	219	215	184	2.24042	0.910154	1.29958	4.69443e-13	4.76636e-11	UP	NONHSAT183880.1+ENSG00000091651	1				ENST00000366221+ENSG00000260916
NONHSAT167187.1	13:105947734-105970947	21978	0.177631	0.139057	0	0	0	0	113	94	0	0	0	0	0.105563	0	Inf	7.9151e-07	0.000456577	UP	trans	ENSG00000092470	WDR76	WD repeat domain 76 [Source:HGNC Symbol;Acc:HGNC:25773]	15:43826963-43868419	5.51412	4.59494	4.39733	2.14276	2.16507	2.42669	905	797	704	315	357	349	4.83546	2.24484	1.10704	9.25435e-10	5.04008e-08	UP	NONHSAT167187.1+ENSG00000092470	1				NONHSAT216432.1+ENSG00000092470
NONHSAT192165.1	22:25561883-25564822	2332	0	0	0	0.0663193	0.0594332	0.11906	0	0	0	4	4	7	0	0.0816042	#NAME?	0.000360056	0.0390271	DOWN	trans	ENSG00000240720	LRRD1	leucine-rich repeats and death domain containing 1 [Source:HGNC Symbol;Acc:HGNC:34300]	7:92112159-92179531	0.0196644	0.0520929	0.0161256	0.0482957	0.0782865	0.0852699	5	14	4	11	20	19	0.0292943	0.0706174	-1.2694	0.00344967	0.0226334	DOWN	NONHSAT192165.1+ENSG00000240720	1				NONHSAT171765.1+ENSG00000092470
MSTRG.44800.4	X:101341792-101344526	1510	0.137285	1.31342	0.729323	0	0	0	6	61	31	0	0	0	0.726677	0	Inf	9.93493e-09	1.11434e-05	UP	trans	ENSG00000198039	ZNF273	zinc finger protein 273 [Source:HGNC Symbol;Acc:HGNC:13067]	7:64870172-64930966	0.231684	0.295584	0.306898	0.0900965	0.173602	0.151509	89	120	115	31	67	51	0.278055	0.138402	1.0065	0.000287507	0.00305781	UP	MSTRG.44800.4+ENSG00000198039	1				NONHSAT130807.2+ENSG00000092470
NONHSAT118802.2	7:2442574-2448670	3042	0.0567807	0.235136	0.0700745	0	0.0113875	0.013035	5	22	6	0	1	1	0.120664	0.00814085	3.88967	0.000229153	0.0301538	UP	trans	ENSG00000167723	TRPV3	transient receptor potential cation channel, subfamily V, member 3 [Source:HGNC Symbol;Acc:HGNC:18084]	17:3510502-3557995	0.0357316	0.0417642	0.0344746	0.0117317	0.0146453	0.016791	17	21	16	5	7	7	0.0373235	0.0143893	1.37508	0.0015699	0.012046	UP	NONHSAT118802.2+ENSG00000167723	1				NONHSAT206694.1+ENSG00000092470
NONHSAT147908.2	16:3004683-3009121	3099	1.53846	0.262288	1.13488	0	0.145371	0	138	25	99	0	13	0	0.978543	0.0484571	4.33586	2.91611e-05	0.00709336	UP	trans	ENSG00000167513	CDT1	chromatin licensing and DNA replication factor 1 [Source:HGNC Symbol;Acc:HGNC:24576]	16:88803213-88809258	6.1318	5.63628	6.60932	1.64299	1.55198	1.10962	700	680	736	168	178	111	6.1258	1.43486	2.09398	2.25038e-25	1.14243e-22	UP	NONHSAT147908.2+ENSG00000167513	1				NONHSAT191017.1+ENSG00000092470
ENST00000594119	19:52388842-52391573	2732	0.0758784	0.0833008	0.117026	2.27875	2.89202	2.7729	6	7	9	161	228	191	0.0920683	2.64789	-4.846	1.91408e-14	6.44071e-11	DOWN	trans	ENSG00000270024	C8orf44-SGK3	C8orf44-SGK3 readthrough [Source:HGNC Symbol;Acc:HGNC:48354]	8:66667596-66860472	0.244787	0.096506	0.083648	0.466882	0.29441	0.500515	24	10	8	41	29	43	0.141647	0.420602	-1.57016	2.3065e-05	0.000369417	DOWN	ENST00000594119+ENSG00000270024	1				NONHSAT131099.2+ENSG00000092470
NONHSAT031028.2	12:118115711-118135928	2695	0.794807	0.482561	0.606367	0	0.154297	0.147178	62	40	46	0	12	10	0.627911	0.100492	2.64348	6.34527e-05	0.0127324	UP	trans	ENSG00000140451	PIF1	PIF1 5'-to-3' DNA helicase [Source:HGNC Symbol;Acc:HGNC:26220]	15:64815632-64825668	0.487764	0.465692	0.387412	0.289452	0.174953	0.150442	111	112	86	59	40	30	0.446956	0.204949	1.12487	2.85196e-05	0.000439449	UP	NONHSAT031028.2+ENSG00000140451	1				NONHSAT102744.2+ENSG00000092470
NONHSAT096839.2	4:73306635-73318666	10868	0.0222523	0.0299158	0.0424929	0.640436	0.0892798	0.525525	7	10	13	180	28	144	0.0315537	0.418414	-3.72905	4.08382e-06	0.001649	DOWN	trans	ENSG00000135127	CCDC64	coiled-coil domain containing 64 [Source:HGNC Symbol;Acc:HGNC:28095]	12:119989869-120094494	0.577446	0.539967	0.626793	1.24766	1.11233	1.15903	170	168	180	329	329	299	0.581402	1.17301	-1.0126	3.71302e-09	1.71918e-07	DOWN	NONHSAT096839.2+ENSG00000135127	1				NONHSAT115527.2+ENSG00000092470
NONHSAT093248.2	3:172417601-172425666	8066	0.0728151	0.108831	0.096896	0.426662	0.463994	0.501562	17	27	22	89	108	102	0.0928473	0.464073	-2.32142	4.419e-05	0.00985828	DOWN	trans	ENSG00000003402	CFLAR	CASP8 and FADD like apoptosis regulator [Source:HGNC Symbol;Acc:HGNC:1876]	2:201116104-201176687	2.10864	2.172	2.09409	2.58848	6.1729	6.02408	1919	2089	1859	2110	5644	4804	2.12491	4.92849	-1.21374	6.0398e-07	1.59875e-05	DOWN	NONHSAT093248.2+ENSG00000003402	1				NONHSAT171765.1+ENSG00000128578
NONHSAT000394.2	1:2181794-2184053	2260	0.825499	0.661768	0.597327	0.307971	0.0919978	0.0701992	54	46	38	18	6	4	0.694865	0.156723	2.14852	0.000132359	0.0214789	UP	trans	ENSG00000085117	CD82	CD82 molecule [Source:HGNC Symbol;Acc:HGNC:6210]	11:44564427-44620363	0.0557309	0.0922845	0.0714159	0.0466657	0.0231117	0.0105984	12	21	15	9	5	2	0.0731438	0.026792	1.44893	0.00277532	0.0189982	UP	NONHSAT000394.2+ENSG00000085117	1				NONHSAT102744.2+ENSG00000128578
NONHSAT000333.2	1:1574884-1576971	2088	0	0	0	0.703724	0.680459	0.607855	0	0	0	38	41	32	0	0.664013	#NAME?	4.65503e-14	1.44589e-10	DOWN	trans	ENSG00000159307	SCUBE1	signal peptide, CUB domain, EGF-like 1 [Source:HGNC Symbol;Acc:HGNC:13441]	22:43197283-43343388	0	0	0	0.00554102	0.0172893	0.00849496	0	0	0	2	7	3	0	0.0104418	#NAME?	0.000868069	0.00754507	DOWN	NONHSAT000333.2+ENSG00000159307	1				NONHSAT217282.1+ENSG00000154839
NONHSAT222730.1	X:55870880-55872942	2057	0	0.0316148	0.0345491	0.131579	0.219011	0.269954	0	2	2	7	13	14	0.0220546	0.206848	-3.22942	0.00035516	0.0387595	DOWN	trans	ENSG00000089041	P2RX7	purinergic receptor P2X, ligand gated ion channel, 7 [Source:HGNC Symbol;Acc:HGNC:8537]	12:121132819-121188032	0.0187088	0.0560603	0.0607349	0.0870307	0.111733	0.0854034	6	19	19	25	36	24	0.045168	0.0947224	-1.0684	0.00186542	0.0138357	DOWN	NONHSAT222730.1+ENSG00000089041	1				NONHSAT000333.2+ENSG00000154839
NONHSAT206694.1	6:4378952-4393496	14545	0.0285046	0.0111777	0.00976962	0.0983652	0.100065	0.111802	12	5	4	37	42	41	0.016484	0.10341	-2.64925	4.41034e-05	0.00985828	DOWN	trans	ENSG00000152689	RASGRP3	RAS guanyl releasing protein 3 (calcium and DAG-regulated) [Source:HGNC Symbol;Acc:HGNC:14545]	2:33436324-33564750	0	0	0	0.011681	0.00347129	0.0179112	0	0	0	6	2	9	0	0.0110212	#NAME?	6.48193e-05	0.000885511	DOWN	NONHSAT206694.1+ENSG00000152689	1				ENST00000431813+ENSG00000154839
NONHSAT055361.2	17:65100656-65112829	2591	0.373351	0.376448	0.191959	0	0	0.107159	28	30	14	0	0	7	0.313919	0.0357195	3.13561	8.11712e-05	0.0151741	UP	trans	ENSG00000160949	TONSL	tonsoku-like, DNA repair protein [Source:HGNC Symbol;Acc:HGNC:7801]	8:144428775-144444444	1.8021	2.02492	2.05037	0.720181	0.63188	0.463504	528	627	586	189	186	119	1.95913	0.605189	1.69476	2.67583e-17	5.17491e-15	UP	NONHSAT055361.2+ENSG00000160949	1				NONHSAT216432.1+ENSG00000154839
NONHSAT124366.2	7:155288601-155299003	1117	0.3093	0.55303	0.286226	2.31938	2.20269	1.34933	10	19	9	67	71	38	0.382852	1.95713	-2.35388	0.000185395	0.026047	DOWN	cis and trans	ENSG00000186480	INSIG1	insulin induced gene 1 [Source:HGNC Symbol;Acc:HGNC:6083]	7:155297776-155310235	9.04553	8.15617	11.1844	17.1836	29.0431	18.1025	2188	2085	2639	3723	7058	3837	9.46205	21.4431	-1.18029	2.18861e-09	1.07276e-07	DOWN	NONHSAT124366.2+ENSG00000186480	1				NONHSAT060675.2+ENSG00000154839
NONHSAT118802.2	7:2442574-2448670	3042	0.0567807	0.235136	0.0700745	0	0.0113875	0.013035	5	22	6	0	1	1	0.120664	0.00814085	3.88967	0.000229153	0.0301538	UP	trans	ENSG00000163170	BOLA3	bolA family member 3 [Source:HGNC Symbol;Acc:HGNC:24415]	2:74135398-74147994	0.98645	1.2406	1.04326	0.578539	0.559289	0.384747	158	210	163	83	90	54	1.0901	0.507525	1.10292	1.23965e-06	3.01473e-05	UP	NONHSAT118802.2+ENSG00000163170	1				NONHSAT072812.2+ENSG00000154839
NONHSAT191017.1	21:42953781-42956379	2212	0	0.0146997	0.016056	0.0874098	0.125331	0.28689	0	1	1	5	8	16	0.0102519	0.166544	-4.02193	0.000280559	0.0336163	DOWN	trans	ENSG00000240720	LRRD1	leucine-rich repeats and death domain containing 1 [Source:HGNC Symbol;Acc:HGNC:34300]	7:92112159-92179531	0.0196644	0.0520929	0.0161256	0.0482957	0.0782865	0.0852699	5	14	4	11	20	19	0.0292943	0.0706174	-1.2694	0.00344967	0.0226334	DOWN	NONHSAT191017.1+ENSG00000240720	1				NONHSAT186324.1+ENSG00000154839
NONHSAT007230.2	1:162607763-162628387	13895	0.00248567	0.00234011	0.00255602	0.0974	0.117216	0	1	1	1	35	47	0	0.0024606	0.0715386	-4.86164	0.000206639	0.0282844	DOWN	trans	ENSG00000172824	CES4A	carboxylesterase 4A [Source:HGNC Symbol;Acc:HGNC:26741]	16:66988589-67009758	0.0211605	0.0143003	0.0185924	0.0607448	0.072209	0.0517435	7	5	6	18	24	15	0.0180177	0.0615658	-1.77271	1.01911e-05	0.000184185	DOWN	NONHSAT007230.2+ENSG00000172824	1				NONHSAT216691.1+ENSG00000154839
NONHSAT116202.2	6:169419006-169425156	4156	0.30758	0.406799	0.40175	0.0744352	0.0917202	0.162236	37	52	47	8	11	17	0.372043	0.109464	1.76502	0.000287398	0.0342326	UP	trans	ENSG00000140090	SLC24A4	solute carrier family 24 (sodium/potassium/calcium exchanger), member 4 [Source:HGNC Symbol;Acc:HGNC:10978]	14:92322581-92501483	0.0318189	0.0436565	0.0375122	0.0159859	0.0253367	0.00907748	20	29	23	9	16	5	0.0376625	0.0168	1.16467	0.00351308	0.0229344	UP	NONHSAT116202.2+ENSG00000140090	1				NONHSAT130807.2+ENSG00000154839
NONHSAT191017.1	21:42953781-42956379	2212	0	0.0146997	0.016056	0.0874098	0.125331	0.28689	0	1	1	5	8	16	0.0102519	0.166544	-4.02193	0.000280559	0.0336163	DOWN	trans	ENSG00000170522	ELOVL6	ELOVL fatty acid elongase 6 [Source:HGNC Symbol;Acc:HGNC:15829]	4:110045846-110199199	4.38391	4.58768	4.39769	9.10407	9.0413	9.73211	1444	1597	1413	2686	2992	2809	4.45643	9.29249	-1.06018	8.80179e-17	1.611e-14	DOWN	NONHSAT191017.1+ENSG00000170522	1				NONHSAT023520.2+ENSG00000154839
NONHSAT116202.2	6:169419006-169425156	4156	0.30758	0.406799	0.40175	0.0744352	0.0917202	0.162236	37	52	47	8	11	17	0.372043	0.109464	1.76502	0.000287398	0.0342326	UP	trans	ENSG00000159958	TNFRSF13C	tumor necrosis factor receptor superfamily member 13C [Source:HGNC Symbol;Acc:HGNC:17755]	22:41922023-41926818	0.270854	0.456519	0.312376	0.198451	0.185351	0.13523	32	57	36	21	22	14	0.346583	0.173011	1.00234	0.00222302	0.0158789	UP	NONHSAT116202.2+ENSG00000159958	1				NONHSAT171765.1+ENSG00000211584
NONHSAT134738.2	9:125410458-125412759	727	0.855385	0.760252	1.31936	0.106394	0.190644	0.0545427	18	17	27	2	4	1	0.978334	0.117193	3.06143	8.06475e-06	0.00271372	UP	trans	ENSG00000092470	WDR76	WD repeat domain 76 [Source:HGNC Symbol;Acc:HGNC:25773]	15:43826963-43868419	5.51412	4.59494	4.39733	2.14276	2.16507	2.42669	905	797	704	315	357	349	4.83546	2.24484	1.10704	9.25435e-10	5.04008e-08	UP	NONHSAT134738.2+ENSG00000092470	1				ENST00000565861+ENSG00000211584
NONHSAT215706.1	8:39077364-39104691	1711	0.767294	0.456057	0.581352	0.180802	0.0607583	0.0463736	38	24	28	8	3	2	0.601568	0.0959781	2.64795	1.50022e-05	0.00442172	UP	trans	ENSG00000100206	DMC1	DNA meiotic recombinase 1 [Source:HGNC Symbol;Acc:HGNC:2927]	22:38518949-38570286	0.130628	0.137339	0.178552	0.0729202	0.0794592	0.0496918	18	20	24	9	11	6	0.14884	0.0673571	1.14386	0.00430808	0.0269293	UP	NONHSAT215706.1+ENSG00000100206	1				NONHSAT211923.1+ENSG00000140451
NONHSAT102744.2	5:91302941-91313657	8403	0	0	0	0	0.0577349	0.0991198	0	0	0	0	14	21	0	0.0522849	#NAME?	0.000213908	0.0288069	DOWN	trans	ENSG00000240720	LRRD1	leucine-rich repeats and death domain containing 1 [Source:HGNC Symbol;Acc:HGNC:34300]	7:92112159-92179531	0.0196644	0.0520929	0.0161256	0.0482957	0.0782865	0.0852699	5	14	4	11	20	19	0.0292943	0.0706174	-1.2694	0.00344967	0.0226334	DOWN	NONHSAT102744.2+ENSG00000240720	1				NONHSAT186324.1+ENSG00000140451
NONHSAT215706.1	8:39077364-39104691	1711	0.767294	0.456057	0.581352	0.180802	0.0607583	0.0463736	38	24	28	8	3	2	0.601568	0.0959781	2.64795	1.50022e-05	0.00442172	UP	trans	ENSG00000167723	TRPV3	transient receptor potential cation channel, subfamily V, member 3 [Source:HGNC Symbol;Acc:HGNC:18084]	17:3510502-3557995	0.0357316	0.0417642	0.0344746	0.0117317	0.0146453	0.016791	17	21	16	5	7	7	0.0373235	0.0143893	1.37508	0.0015699	0.012046	UP	NONHSAT215706.1+ENSG00000167723	1				ENST00000429962+ENSG00000131044
NONHSAT079904.2	20:44660607-44738967	1743	0.0396508	0.130567	0.142675	0	0	0	2	7	7	0	0	0	0.104298	0	Inf	0.000439377	0.0450294	UP	trans	ENSG00000197299	BLM	Bloom syndrome, RecQ helicase-like [Source:HGNC Symbol;Acc:HGNC:1058]	15:90717327-90816165	0.922959	1.00844	0.871194	0.338294	0.357066	0.313995	265	306	244	87	103	79	0.934199	0.336452	1.47333	5.27063e-14	6.21738e-12	UP	NONHSAT079904.2+ENSG00000197299	1				NONHSAT000394.2+ENSG00000131044
NONHSAT060675.2	19:5167434-5168235	802	0.258478	0.202717	0.221465	1.25357	1.29627	0.989091	6	5	5	26	30	20	0.227554	1.17965	-2.37408	0.000224456	0.0298917	DOWN	trans	ENSG00000142583	SLC2A5	solute carrier family 2 (facilitated glucose/fructose transporter), member 5 [Source:HGNC Symbol;Acc:HGNC:11010]	1:9035107-9088478	0.0123829	0.0078081	0.00423075	0.0184322	0.0410789	0.0282584	3	2	1	4	10	6	0.00814059	0.0292565	-1.84555	0.00419943	0.0264069	DOWN	NONHSAT060675.2+ENSG00000142583	1				ENST00000429962+ENSG00000082126
NONHSAT118801.2	7:2439834-2444057	3365	0	0	0	0	0.236856	0.165021	0	0	0	0	23	14	0	0.133959	#NAME?	0.000175907	0.0253676	DOWN	trans	ENSG00000101966	XIAP	X-linked inhibitor of apoptosis [Source:HGNC Symbol;Acc:HGNC:592]	X:123859724-123913979	1.59487	1.4706	1.40487	1.52411	3.55641	5.27443	1215	1184	1044	1040	2722	3521	1.49011	3.45165	-1.21186	5.03099e-05	0.000715846	DOWN	NONHSAT118801.2+ENSG00000101966	1				NONHSAT000394.2+ENSG00000082126
NONHSAT093248.2	3:172417601-172425666	8066	0.0728151	0.108831	0.096896	0.426662	0.463994	0.501562	17	27	22	89	108	102	0.0928473	0.464073	-2.32142	4.419e-05	0.00985828	DOWN	trans	ENSG00000142583	SLC2A5	solute carrier family 2 (facilitated glucose/fructose transporter), member 5 [Source:HGNC Symbol;Acc:HGNC:11010]	1:9035107-9088478	0.0123829	0.0078081	0.00423075	0.0184322	0.0410789	0.0282584	3	2	1	4	10	6	0.00814059	0.0292565	-1.84555	0.00419943	0.0264069	DOWN	NONHSAT093248.2+ENSG00000142583	1				ENST00000430555+ENSG00000082126
ENST00000591069	8:8236211-8244296	577	0.359272	0.16906	0.677264	0	0	0	6	3	11	0	0	0	0.401865	0	Inf	0.000109706	0.0190534	UP	cis	ENSG00000173295	FAM86B3P	family with sequence similarity 86 member B3, pseudogene [Source:HGNC Symbol;Acc:HGNC:44371]	8:8228595-8244865	1.15762	1.14189	1.23256	0.469063	0.524956	0.566176	259	270	269	94	118	111	1.17736	0.520065	1.17879	1.59358e-09	8.16284e-08	UP	ENST00000591069+ENSG00000173295	1				NONHSAT079904.2+ENSG00000082126
NONHSAT171765.1	15:73514725-73525678	3188	0.0866928	0.0713858	0.0668653	0.376009	0.315235	0.447883	8	7	6	31	29	36	0.0749813	0.379709	-2.34029	0.000172137	0.0250332	DOWN	trans	ENSG00000184313	MROH7	maestro heat-like repeat family member 7 [Source:HGNC Symbol;Acc:HGNC:24802]	1:54641754-54710266	0.0235305	0.00668022	0.0289469	0.0683037	0.0983694	0.0725044	10	3	12	26	42	27	0.0197192	0.0797258	-2.01544	4.72149e-08	1.66742e-06	DOWN	NONHSAT171765.1+ENSG00000184313	1				NONHSAT129766.2+ENSG00000082126
NONHSAT215706.1	8:39077364-39104691	1711	0.767294	0.456057	0.581352	0.180802	0.0607583	0.0463736	38	24	28	8	3	2	0.601568	0.0959781	2.64795	1.50022e-05	0.00442172	UP	trans	ENSG00000142408	CACNG8	calcium channel, voltage-dependent, gamma subunit 8 [Source:HGNC Symbol;Acc:HGNC:13628]	19:53963040-53990215	0.137397	0.133617	0.172153	0.0852195	0.0873728	0.0348421	36	37	44	20	23	8	0.147723	0.0691448	1.0952	0.00123858	0.00994397	UP	NONHSAT215706.1+ENSG00000142408	1				NONHSAT171185.1+ENSG00000198901
NONHSAT192165.1	22:25561883-25564822	2332	0	0	0	0.0663193	0.0594332	0.11906	0	0	0	4	4	7	0	0.0816042	#NAME?	0.000360056	0.0390271	DOWN	trans	ENSG00000101966	XIAP	X-linked inhibitor of apoptosis [Source:HGNC Symbol;Acc:HGNC:592]	X:123859724-123913979	1.59487	1.4706	1.40487	1.52411	3.55641	5.27443	1215	1184	1044	1040	2722	3521	1.49011	3.45165	-1.21186	5.03099e-05	0.000715846	DOWN	NONHSAT192165.1+ENSG00000101966	1				NONHSAT217282.1+ENSG00000173421
ENST00000326237	3:9986911-10005244	2882	0.179811	2.17728	0	0	0	0	15	193	0	0	0	0	0.785698	0	Inf	8.56447e-06	0.00284852	UP	trans	ENSG00000159958	TNFRSF13C	tumor necrosis factor receptor superfamily member 13C [Source:HGNC Symbol;Acc:HGNC:17755]	22:41922023-41926818	0.270854	0.456519	0.312376	0.198451	0.185351	0.13523	32	57	36	21	22	14	0.346583	0.173011	1.00234	0.00222302	0.0158789	UP	ENST00000326237+ENSG00000159958	1				NONHSAT000333.2+ENSG00000173421
NONHSAT079904.2	20:44660607-44738967	1743	0.0396508	0.130567	0.142675	0	0	0	2	7	7	0	0	0	0.104298	0	Inf	0.000439377	0.0450294	UP	trans	ENSG00000092853	CLSPN	claspin [Source:HGNC Symbol;Acc:HGNC:19715]	1:35720218-35769967	4.26911	4.3797	4.27283	1.34834	1.67175	1.69234	760	824	742	215	299	264	4.30721	1.57081	1.45525	6.75022e-16	1.08419e-13	UP	NONHSAT079904.2+ENSG00000092853	1				NONHSAT186324.1+ENSG00000173421
NONHSAT183683.1	2:227928660-227947404	11260	0	0	0	0	0.0769392	0.116239	0	0	0	0	25	33	0	0.0643928	#NAME?	3.09337e-05	0.00739095	DOWN	trans	ENSG00000240720	LRRD1	leucine-rich repeats and death domain containing 1 [Source:HGNC Symbol;Acc:HGNC:34300]	7:92112159-92179531	0.0196644	0.0520929	0.0161256	0.0482957	0.0782865	0.0852699	5	14	4	11	20	19	0.0292943	0.0706174	-1.2694	0.00344967	0.0226334	DOWN	NONHSAT183683.1+ENSG00000240720	1				NONHSAT216691.1+ENSG00000173421
NONHSAT215706.1	8:39077364-39104691	1711	0.767294	0.456057	0.581352	0.180802	0.0607583	0.0463736	38	24	28	8	3	2	0.601568	0.0959781	2.64795	1.50022e-05	0.00442172	UP	trans	ENSG00000116329	OPRD1	opioid receptor, delta 1 [Source:HGNC Symbol;Acc:HGNC:8153]	1:28812142-28871267	0.0753794	0.0680838	0.0597129	0.0267766	0.0477459	0.0195497	22	21	17	7	14	5	0.0677254	0.0313574	1.11089	0.00579978	0.0339753	UP	NONHSAT215706.1+ENSG00000116329	1				NONHSAT096839.2+ENSG00000173421
NONHSAT116202.2	6:169419006-169425156	4156	0.30758	0.406799	0.40175	0.0744352	0.0917202	0.162236	37	52	47	8	11	17	0.372043	0.109464	1.76502	0.000287398	0.0342326	UP	trans	ENSG00000161888	SPC24	SPC24, NDC80 kinetochore complex component [Source:HGNC Symbol;Acc:HGNC:26913]	19:11131520-11155808	2.29272	1.57054	2.23784	0.540779	0.809969	0.62647	355	257	338	75	126	85	2.0337	0.659073	1.6256	1.0043e-11	7.95797e-10	UP	NONHSAT116202.2+ENSG00000161888	1				ENST00000429962+ENSG00000155085
NONHSAT031028.2	12:118115711-118135928	2695	0.794807	0.482561	0.606367	0	0.154297	0.147178	62	40	46	0	12	10	0.627911	0.100492	2.64348	6.34527e-05	0.0127324	UP	trans	ENSG00000149761	NUDT22	nudix hydrolase 22 [Source:HGNC Symbol;Acc:HGNC:28189]	11:64225941-64230686	2.01647	2.01362	1.68058	1.14282	0.857993	0.733394	524	553	426	266	224	167	1.90356	0.911401	1.06254	2.11656e-07	6.22896e-06	UP	NONHSAT031028.2+ENSG00000149761	1				NONHSAT147908.2+ENSG00000155085
NONHSAT217282.1	8:81568813-81595351	26539	0.0520725	0.0735051	0.0602375	0.374457	0.402175	0.387076	40	60	45	257	308	259	0.0619384	0.387903	-2.64679	1.29889e-06	0.000672408	DOWN	trans	ENSG00000159307	SCUBE1	signal peptide, CUB domain, EGF-like 1 [Source:HGNC Symbol;Acc:HGNC:13441]	22:43197283-43343388	0	0	0	0.00554102	0.0172893	0.00849496	0	0	0	2	7	3	0	0.0104418	#NAME?	0.000868069	0.00754507	DOWN	NONHSAT217282.1+ENSG00000159307	1				NONHSAT222730.1+ENSG00000178184
NONHSAT172892.1	16:31700594-31707408	1432	0.434263	0.522205	0.545784	0.0810072	0.169407	0.110789	18	23	22	3	7	4	0.500751	0.120401	2.05624	0.000141606	0.0224304	UP	cis	ENSG00000131797	CLUHP3	clustered mitochondria (cluA/CLU1) homolog pseudogene 3 [Source:HGNC Symbol;Acc:HGNC:28447]	16:31700590-31711986	0.802536	0.982722	1.71617	0.458128	0.473497	0.435134	221	286	461	113	131	105	1.16714	0.455586	1.35719	1.05379e-06	2.61263e-05	UP	NONHSAT172892.1+ENSG00000131797	1				NONHSAT183683.1+ENSG00000178184
NONHSAT124339.2	7:155003857-155005665	1518	0.159314	0.0856807	0.163822	0	0	0	7	4	7	0	0	0	0.136272	0	Inf	5.93752e-05	0.0121086	UP	trans	ENSG00000173421	CCDC36	coiled-coil domain containing 36 [Source:HGNC Symbol;Acc:HGNC:27945]	3:49198428-49258104	0.43863	0.385036	0.308804	0.123902	0.126243	0.199019	83	77	57	21	24	33	0.37749	0.149721	1.33416	2.03943e-06	4.6015e-05	UP	NONHSAT124339.2+ENSG00000173421	1				NONHSAT168342.1+ENSG00000178184
NONHSAT060675.2	19:5167434-5168235	802	0.258478	0.202717	0.221465	1.25357	1.29627	0.989091	6	5	5	26	30	20	0.227554	1.17965	-2.37408	0.000224456	0.0298917	DOWN	trans	ENSG00000159307	SCUBE1	signal peptide, CUB domain, EGF-like 1 [Source:HGNC Symbol;Acc:HGNC:13441]	22:43197283-43343388	0	0	0	0.00554102	0.0172893	0.00849496	0	0	0	2	7	3	0	0.0104418	#NAME?	0.000868069	0.00754507	DOWN	NONHSAT060675.2+ENSG00000159307	1				NONHSAT199073.1+ENSG00000161692
NONHSAT118801.2	7:2439834-2444057	3365	0	0	0	0	0.236856	0.165021	0	0	0	0	23	14	0	0.133959	#NAME?	0.000175907	0.0253676	DOWN	trans	ENSG00000091137	SLC26A4	solute carrier family 26 (anion exchanger), member 4 [Source:HGNC Symbol;Acc:HGNC:8818]	7:107660635-107717809	0.118436	0.1413	0.153085	0.2817	0.394656	0.305572	23	29	29	49	77	52	0.137607	0.327309	-1.2501	1.19838e-06	2.92436e-05	DOWN	NONHSAT118801.2+ENSG00000091137	1				NONHSAT151209.1+ENSG00000161692
NONHSAT076385.2	2:201173568-201178176	2984	0	0	0	0	0.778075	0.465214	0	0	0	0	67	35	0	0.41443	#NAME?	6.30296e-06	0.00227238	DOWN	trans	ENSG00000101842	VSIG1	V-set and immunoglobulin domain containing 1 [Source:HGNC Symbol;Acc:HGNC:28675]	X:108044970-108079184	0.0724026	0.0342563	0.053017	0.121253	0.180169	0.171154	14	7	10	21	35	29	0.0532253	0.157525	-1.5654	6.80372e-06	0.000130603	DOWN	NONHSAT076385.2+ENSG00000101842	1				NONHSAT007230.2+ENSG00000161692
NONHSAT186324.1	2:219045309-219053871	8295	0.0458139	0.0313555	0.0171307	0.144511	0.200529	0.119536	11	8	4	31	48	25	0.0314334	0.154859	-2.30058	0.000472885	0.0473812	DOWN	trans	ENSG00000155085	AK9	adenylate kinase 9 [Source:HGNC Symbol;Acc:HGNC:33814]	6:109492856-109691217	0.352732	0.448778	0.432459	0.763662	0.811307	0.89755	148	199	177	287	342	330	0.411323	0.824173	-1.00268	2.5307e-08	9.5545e-07	DOWN	NONHSAT186324.1+ENSG00000155085	1				NONHSAT031028.2+ENSG00000101670
NONHSAT217282.1	8:81568813-81595351	26539	0.0520725	0.0735051	0.0602375	0.374457	0.402175	0.387076	40	60	45	257	308	259	0.0619384	0.387903	-2.64679	1.29889e-06	0.000672408	DOWN	trans	ENSG00000181634	TNFSF15	tumor necrosis factor superfamily member 15 [Source:HGNC Symbol;Acc:HGNC:11931]	9:114784635-114806126	0.0211373	0.0433344	0.0108345	0.0589956	0.0561038	0.0804061	6	13	3	15	16	20	0.025102	0.0651685	-1.37637	0.00111123	0.00914891	DOWN	NONHSAT217282.1+ENSG00000181634	1				NONHSAT215706.1+ENSG00000101670
NONHSAT167187.1	13:105947734-105970947	21978	0.177631	0.139057	0	0	0	0	113	94	0	0	0	0	0.105563	0	Inf	7.9151e-07	0.000456577	UP	trans	ENSG00000144908	ALDH1L1	aldehyde dehydrogenase 1 family member L1 [Source:HGNC Symbol;Acc:HGNC:3978]	3:126103562-126197994	0.0197626	0.0203991	0.0128919	0	0.00178804	0.00409975	11	12	7	0	1	2	0.0176845	0.0019626	3.17165	1.29029e-05	0.000225318	UP	NONHSAT167187.1+ENSG00000144908	1				ENST00000609871+ENSG00000101670
NONHSAT122447.2	7:101094047-101097967	3921	0.0881122	0.0995045	0.15402	0.167651	7.47691	0.151734	10	12	17	17	846	15	0.113879	2.59876	-4.51225	0.000465852	0.0469093	DOWN	trans	ENSG00000162490	DRAXIN	dorsal inhibitory axon guidance protein [Source:HGNC Symbol;Acc:HGNC:25054]	1:11691729-11725857	0.00454667	0	0.00931732	0.0202965	0.0452337	0.0207461	1	0	2	4	10	4	0.00462133	0.0287588	-2.63762	0.00196951	0.0144456	DOWN	NONHSAT122447.2+ENSG00000162490	1				NONHSAT001953.2+ENSG00000101670
NONHSAT215706.1	8:39077364-39104691	1711	0.767294	0.456057	0.581352	0.180802	0.0607583	0.0463736	38	24	28	8	3	2	0.601568	0.0959781	2.64795	1.50022e-05	0.00442172	UP	trans	ENSG00000144908	ALDH1L1	aldehyde dehydrogenase 1 family member L1 [Source:HGNC Symbol;Acc:HGNC:3978]	3:126103562-126197994	0.0197626	0.0203991	0.0128919	0	0.00178804	0.00409975	11	12	7	0	1	2	0.0176845	0.0019626	3.17165	1.29029e-05	0.000225318	UP	NONHSAT215706.1+ENSG00000144908	1				ENST00000619017+ENSG00000089041
NONHSAT222730.1	X:55870880-55872942	2057	0	0.0316148	0.0345491	0.131579	0.219011	0.269954	0	2	2	7	13	14	0.0220546	0.206848	-3.22942	0.00035516	0.0387595	DOWN	trans	ENSG00000109771	LRP2BP	LRP2 binding protein [Source:HGNC Symbol;Acc:HGNC:25434]	4:185363879-185395899	0.101445	0.130272	0.111426	0.242697	0.252439	0.219137	28	38	30	60	70	53	0.114381	0.238091	-1.05767	5.4349e-06	0.00010667	DOWN	NONHSAT222730.1+ENSG00000109771	1				NONHSAT215706.1+ENSG00000089041
NONHSAT116202.2	6:169419006-169425156	4156	0.30758	0.406799	0.40175	0.0744352	0.0917202	0.162236	37	52	47	8	11	17	0.372043	0.109464	1.76502	0.000287398	0.0342326	UP	trans	ENSG00000173421	CCDC36	coiled-coil domain containing 36 [Source:HGNC Symbol;Acc:HGNC:27945]	3:49198428-49258104	0.43863	0.385036	0.308804	0.123902	0.126243	0.199019	83	77	57	21	24	33	0.37749	0.149721	1.33416	2.03943e-06	4.6015e-05	UP	NONHSAT116202.2+ENSG00000173421	1				ENST00000431813+ENSG00000144908
ENST00000567257	15:73917596-73927786	2358	0	0.0137896	0	0.311581	0.484973	0.0168162	0	1	0	19	33	1	0.00459653	0.271123	-5.88226	6.26202e-05	0.0126515	DOWN	trans	ENSG00000141404	GNAL	guanine nucleotide binding protein (G protein), alpha activating activity polypeptide, olfactory type [Source:HGNC Symbol;Acc:HGNC:4388]	18:11688956-11885685	0.0638194	0.0431342	0.0623077	0.081427	0.245012	0.0693608	21	15	20	24	81	20	0.0564204	0.131933	-1.22552	0.00550154	0.0326384	DOWN	ENST00000567257+ENSG00000141404	1				ENST00000452097+ENSG00000144908
NONHSAT215706.1	8:39077364-39104691	1711	0.767294	0.456057	0.581352	0.180802	0.0607583	0.0463736	38	24	28	8	3	2	0.601568	0.0959781	2.64795	1.50022e-05	0.00442172	UP	trans	ENSG00000091651	ORC6	origin recognition complex subunit 6 [Source:HGNC Symbol;Acc:HGNC:17151]	16:46689643-46698394	2.01778	2.39625	2.30721	0.998681	0.874101	0.857682	494	620	551	219	215	184	2.24042	0.910154	1.29958	4.69443e-13	4.76636e-11	UP	NONHSAT215706.1+ENSG00000091651	1				NONHSAT151209.1+ENSG00000144908
NONHSAT199075.1	4:128627629-128646352	18724	0.0571995	0.057302	0.026563	0.379989	0.3646	0.370699	31	33	14	184	197	175	0.0470215	0.371762	-2.98299	3.07806e-07	0.000211559	DOWN	trans	ENSG00000181634	TNFSF15	tumor necrosis factor superfamily member 15 [Source:HGNC Symbol;Acc:HGNC:11931]	9:114784635-114806126	0.0211373	0.0433344	0.0108345	0.0589956	0.0561038	0.0804061	6	13	3	15	16	20	0.025102	0.0651685	-1.37637	0.00111123	0.00914891	DOWN	NONHSAT199075.1+ENSG00000181634	1				NONHSAT005505.2+ENSG00000123219
NONHSAT220193.1	9:127525322-127527606	2285	0.0151153	0	0	0.236918	0.121327	0.260371	1	0	0	14	8	15	0.00503843	0.206205	-5.35496	3.29177e-06	0.0013788	DOWN	trans	ENSG00000181634	TNFSF15	tumor necrosis factor superfamily member 15 [Source:HGNC Symbol;Acc:HGNC:11931]	9:114784635-114806126	0.0211373	0.0433344	0.0108345	0.0589956	0.0561038	0.0804061	6	13	3	15	16	20	0.025102	0.0651685	-1.37637	0.00111123	0.00914891	DOWN	NONHSAT220193.1+ENSG00000181634	1				NONHSAT118801.2+ENSG00000123219
NONHSAT082940.2	21:45288751-45297529	5140	0.470502	0.45543	0.331749	0	0	0	70	72	48	0	0	0	0.419227	0	Inf	6.22345e-17	3.14121e-13	UP	trans	ENSG00000107551	RASSF4	Ras association (RalGDS/AF-6) domain family member 4 [Source:HGNC Symbol;Acc:HGNC:20793]	10:44959407-44995891	1.24704	1.29143	0.609015	0.383081	0.392507	0.660421	487	533	232	134	154	226	1.04916	0.478669	1.13214	0.000221589	0.00248209	UP	NONHSAT082940.2+ENSG00000107551	1				ENST00000567257+ENSG00000123219
NONHSAT031028.2	12:118115711-118135928	2695	0.794807	0.482561	0.606367	0	0.154297	0.147178	62	40	46	0	12	10	0.627911	0.100492	2.64348	6.34527e-05	0.0127324	UP	trans	ENSG00000160949	TONSL	tonsoku-like, DNA repair protein [Source:HGNC Symbol;Acc:HGNC:7801]	8:144428775-144444444	1.8021	2.02492	2.05037	0.720181	0.63188	0.463504	528	627	586	189	186	119	1.95913	0.605189	1.69476	2.67583e-17	5.17491e-15	UP	NONHSAT031028.2+ENSG00000160949	1				NONHSAT002657.2+ENSG00000240720
NONHSAT222730.1	X:55870880-55872942	2057	0	0.0316148	0.0345491	0.131579	0.219011	0.269954	0	2	2	7	13	14	0.0220546	0.206848	-3.22942	0.00035516	0.0387595	DOWN	trans	ENSG00000197380	DACT3	dishevelled-binding antagonist of beta-catenin 3 [Source:HGNC Symbol;Acc:HGNC:30745]	19:46647612-46661138	0	0	0.0186194	0.0202799	0.0241026	0.0621823	0	0	3	3	4	9	0.00620647	0.0355216	-2.51685	0.00878245	0.0471354	DOWN	NONHSAT222730.1+ENSG00000197380	1				ENST00000430555+ENSG00000240720
NONHSAT022124.2	11:65496267-65509085	12819	6.89138	2.89644	2.12835	0.811429	0.954265	0.92512	2557	1142	768	269	353	299	3.97205	0.896938	2.1468	5.74107e-05	0.0117674	UP	trans	ENSG00000092470	WDR76	WD repeat domain 76 [Source:HGNC Symbol;Acc:HGNC:25773]	15:43826963-43868419	5.51412	4.59494	4.39733	2.14276	2.16507	2.42669	905	797	704	315	357	349	4.83546	2.24484	1.10704	9.25435e-10	5.04008e-08	UP	NONHSAT022124.2+ENSG00000092470	1				NONHSAT216691.1+ENSG00000185670
NONHSAT211923.1	7:33830757-33838184	7428	0.0372074	0.0218873	0.0430417	0.182199	0.181944	0.234942	8	5	9	35	39	44	0.0340455	0.199695	-2.55226	3.82972e-05	0.00899071	DOWN	trans	ENSG00000153283	CD96	CD96 molecule [Source:HGNC Symbol;Acc:HGNC:16892]	3:111292719-111665750	0.0134907	0.0095749	0.00345752	0.0188255	0.0302143	0.0500378	4	3	1	5	9	13	0.00884104	0.0330259	-1.90131	0.00211086	0.0152464	DOWN	NONHSAT211923.1+ENSG00000153283	1				ENST00000600607+ENSG00000070081
NONHSAT151209.1	1:19052438-19060127	7543	0	0	0	0.0615152	0.032161	0.0210328	0	0	0	12	7	4	0	0.0382363	#NAME?	4.40826e-05	0.00985828	DOWN	trans	ENSG00000137941	TTLL7	tubulin tyrosine ligase like 7 [Source:HGNC Symbol;Acc:HGNC:26242]	1:83865028-83999150	0.721499	0.764419	0.717512	1.58089	1.52941	1.49275	401	449	389	787	854	727	0.734477	1.53435	-1.06284	5.20633e-12	4.34049e-10	DOWN	NONHSAT151209.1+ENSG00000137941	1				NONHSAT086922.2+ENSG00000070081
ENST00000594557	19:21452040-21463884	4690	0.751377	0.665506	0.590821	0.305058	0.125609	0.194509	102	96	78	37	17	23	0.669235	0.208392	1.68321	0.000387239	0.0412568	UP	trans	ENSG00000196081	ZNF724P	zinc finger protein 724, pseudogene [Source:HGNC Symbol;Acc:HGNC:32460]	19:23221599-23250390	2.46597	2.40026	2.89948	1.12493	1.35481	1.07926	279	287	320	114	154	107	2.58857	1.18633	1.12565	2.79242e-08	1.04181e-06	UP	ENST00000594557+ENSG00000196081	1				ENST00000594557+ENSG00000118194
NONHSAT130807.2	9:33909356-33911122	1041	0	0	0	0.185735	0.399452	0.228622	0	0	0	5	12	6	0	0.27127	#NAME?	2.76508e-05	0.00684977	DOWN	trans	ENSG00000155085	AK9	adenylate kinase 9 [Source:HGNC Symbol;Acc:HGNC:33814]	6:109492856-109691217	0.352732	0.448778	0.432459	0.763662	0.811307	0.89755	148	199	177	287	342	330	0.411323	0.824173	-1.00268	2.5307e-08	9.5545e-07	DOWN	NONHSAT130807.2+ENSG00000155085	1				NONHSAT010435.2+ENSG00000137135
ENST00000430555	2:241881363-241966440	843	0.573756	0.308533	0.674255	0.0917534	0.0822261	0	14	8	16	2	2	0	0.518848	0.0579932	3.16136	0.000106603	0.018729	UP	trans	ENSG00000147536	GINS4	GINS complex subunit 4 (Sld5 homolog) [Source:HGNC Symbol;Acc:HGNC:28226]	8:41529206-41545046	1.59616	1.63059	1.57267	0.528005	0.200061	0.347439	540	583	519	160	68	103	1.5998	0.358501	2.15784	2.12364e-15	3.11201e-13	UP	ENST00000430555+ENSG00000147536	1				NONHSAT151209.1+ENSG00000137135
NONHSAT002657.2	1:40688222-40691569	3348	0.681061	1.01966	0.923148	0	0	0	66	105	87	0	0	0	0.874624	0	Inf	1.91829e-18	1.29098e-14	UP	trans	ENSG00000103769	RAB11A	RAB11A, member RAS oncogene family [Source:HGNC Symbol;Acc:HGNC:9760]	15:65726054-65891991	8.17558	12.6869	7.15854	4.89666	4.15111	3.59587	2125	3485	1815	1140	1084	819	9.34035	4.21454	1.1481	3.59945e-08	1.30568e-06	UP	NONHSAT002657.2+ENSG00000103769	1				NONHSAT183683.1+ENSG00000137135
NONHSAT000445.2	1:2549920-2552845	2209	0.0469216	0.117743	0.112577	0	0	0	3	8	7	0	0	0	0.0924138	0	Inf	0.000124957	0.0209393	UP	trans	ENSG00000128578	STRIP2	striatin interacting protein 2 [Source:HGNC Symbol;Acc:HGNC:22209]	7:129434433-129488399	1.77211	1.73497	1.69592	0.680451	0.591354	0.695541	346	358	323	119	116	119	1.73433	0.655782	1.40309	7.21518e-14	8.13969e-12	UP	NONHSAT000445.2+ENSG00000128578	1				NONHSAT053931.2+ENSG00000137135
NONHSAT186324.1	2:219045309-219053871	8295	0.0458139	0.0313555	0.0171307	0.144511	0.200529	0.119536	11	8	4	31	48	25	0.0314334	0.154859	-2.30058	0.000472885	0.0473812	DOWN	trans	ENSG00000152049	KCNE4	potassium channel, voltage gated subfamily E regulatory beta subunit 4 [Source:HGNC Symbol;Acc:HGNC:6244]	2:223051814-223198399	0	0	0.00815015	0.017754	0.0474762	0.0362945	0	0	1	2	6	4	0.00271672	0.0338416	-3.63886	0.00432302	0.0270048	DOWN	NONHSAT186324.1+ENSG00000152049	1				NONHSAT055361.2+ENSG00000009950
ENST00000326237	3:9986911-10005244	2882	0.179811	2.17728	0	0	0	0	15	193	0	0	0	0	0.785698	0	Inf	8.56447e-06	0.00284852	UP	trans	ENSG00000103769	RAB11A	RAB11A, member RAS oncogene family [Source:HGNC Symbol;Acc:HGNC:9760]	15:65726054-65891991	8.17558	12.6869	7.15854	4.89666	4.15111	3.59587	2125	3485	1815	1140	1084	819	9.34035	4.21454	1.1481	3.59945e-08	1.30568e-06	UP	ENST00000326237+ENSG00000103769	1				ENST00000619017+ENSG00000009950
ENST00000600607	10:73496296-73513474	1058	0.326548	0.430235	0.268618	0.0365352	0.0982585	0	10	14	8	1	3	0	0.341801	0.0449312	2.92736	0.000258352	0.0325445	UP	trans	ENSG00000123485	HJURP	Holliday junction recognition protein [Source:HGNC Symbol;Acc:HGNC:25444]	2:233833416-233854566	2.05976	1.90897	2.18528	0.868841	0.833543	0.907416	487	477	504	184	198	188	2.05133	0.869933	1.23759	4.76847e-12	4.01073e-10	UP	ENST00000600607+ENSG00000123485	1				NONHSAT000394.2+ENSG00000009950
NONHSAT000445.2	1:2549920-2552845	2209	0.0469216	0.117743	0.112577	0	0	0	3	8	7	0	0	0	0.0924138	0	Inf	0.000124957	0.0209393	UP	trans	ENSG00000105866	SP4	Sp4 transcription factor [Source:HGNC Symbol;Acc:HGNC:11209]	7:21428034-21514822	1.20369	1.18092	1.17876	0.601195	0.523375	0.50608	380	394	363	170	166	140	1.18779	0.54355	1.12779	6.52904e-10	3.64664e-08	UP	NONHSAT000445.2+ENSG00000105866	1				NONHSAT031028.2+ENSG00000009950
NONHSAT079904.2	20:44660607-44738967	1743	0.0396508	0.130567	0.142675	0	0	0	2	7	7	0	0	0	0.104298	0	Inf	0.000439377	0.0450294	UP	trans	ENSG00000161692	DBF4B	DBF4 zinc finger B [Source:HGNC Symbol;Acc:HGNC:17883]	17:44708608-44752264	2.87577	2.99467	3.15089	1.68855	1.37819	1.31273	945	1040	1010	497	455	378	3.00711	1.45982	1.04258	2.17032e-09	1.0681e-07	UP	NONHSAT079904.2+ENSG00000161692	1				ENST00000430555+ENSG00000009950
ENST00000594557	19:21452040-21463884	4690	0.751377	0.665506	0.590821	0.305058	0.125609	0.194509	102	96	78	37	17	23	0.669235	0.208392	1.68321	0.000387239	0.0412568	UP	trans	ENSG00000187994	RINL	Ras and Rab interactor like [Source:HGNC Symbol;Acc:HGNC:24795]	19:38867834-38878279	0.469201	0.340063	0.465652	0.273066	0.218603	0.136712	94	72	91	49	44	24	0.424972	0.20946	1.02069	0.000343872	0.00355359	UP	ENST00000594557+ENSG00000187994	1				NONHSAT079904.2+ENSG00000009950
ENST00000430555	2:241881363-241966440	843	0.573756	0.308533	0.674255	0.0917534	0.0822261	0	14	8	16	2	2	0	0.518848	0.0579932	3.16136	0.000106603	0.018729	UP	trans	ENSG00000183287	CCBE1	collagen and calcium binding EGF domains 1 [Source:HGNC Symbol;Acc:HGNC:29426]	18:59430940-59697380	4.73412	4.42273	4.27732	2.04425	1.92923	2.15809	1104	1090	973	427	452	441	4.47806	2.04386	1.13158	9.16961e-12	7.34318e-10	UP	ENST00000430555+ENSG00000183287	1				NONHSAT183880.1+ENSG00000009950
ENST00000600607	10:73496296-73513474	1058	0.326548	0.430235	0.268618	0.0365352	0.0982585	0	10	14	8	1	3	0	0.341801	0.0449312	2.92736	0.000258352	0.0325445	UP	trans	ENSG00000173421	CCDC36	coiled-coil domain containing 36 [Source:HGNC Symbol;Acc:HGNC:27945]	3:49198428-49258104	0.43863	0.385036	0.308804	0.123902	0.126243	0.199019	83	77	57	21	24	33	0.37749	0.149721	1.33416	2.03943e-06	4.6015e-05	UP	ENST00000600607+ENSG00000173421	1				NONHSAT039300.2+ENSG00000009950
NONHSAT186324.1	2:219045309-219053871	8295	0.0458139	0.0313555	0.0171307	0.144511	0.200529	0.119536	11	8	4	31	48	25	0.0314334	0.154859	-2.30058	0.000472885	0.0473812	DOWN	trans	ENSG00000092929	UNC13D	unc-13 homolog D (C. elegans) [Source:HGNC Symbol;Acc:HGNC:23147]	17:75827225-75844717	0.847219	1.08699	0.950964	3.67766	2.89573	2.42202	295	400	323	1147	1013	739	0.961726	2.99847	-1.64053	5.1505e-18	1.10093e-15	DOWN	NONHSAT186324.1+ENSG00000092929	1				ENST00000430555+ENSG00000135407
NONHSAT215706.1	8:39077364-39104691	1711	0.767294	0.456057	0.581352	0.180802	0.0607583	0.0463736	38	24	28	8	3	2	0.601568	0.0959781	2.64795	1.50022e-05	0.00442172	UP	trans	ENSG00000139835	GRTP1	growth hormone regulated TBC protein 1 [Source:HGNC Symbol;Acc:HGNC:20310]	13:113324164-113364148	0.520243	0.603198	0.593418	0.122705	0.11669	0.133794	71	87	79	15	16	16	0.572286	0.124396	2.20179	7.64109e-16	1.22039e-13	UP	NONHSAT215706.1+ENSG00000139835	1				NONHSAT072812.2+ENSG00000108439
NONHSAT010435.2	1:236918244-236919817	1574	0.131702	0.123928	0.13543	0.736991	0.726536	0.579574	6	6	6	30	33	23	0.130353	0.681033	-2.3853	0.000155858	0.0236594	DOWN	trans	ENSG00000101842	VSIG1	V-set and immunoglobulin domain containing 1 [Source:HGNC Symbol;Acc:HGNC:28675]	X:108044970-108079184	0.0724026	0.0342563	0.053017	0.121253	0.180169	0.171154	14	7	10	21	35	29	0.0532253	0.157525	-1.5654	6.80372e-06	0.000130603	DOWN	NONHSAT010435.2+ENSG00000101842	1				ENST00000565861+ENSG00000108439
ENST00000326237	3:9986911-10005244	2882	0.179811	2.17728	0	0	0	0	15	193	0	0	0	0	0.785698	0	Inf	8.56447e-06	0.00284852	UP	trans	ENSG00000167315	ACAA2	acetyl-CoA acyltransferase 2 [Source:HGNC Symbol;Acc:HGNC:83]	18:49782167-49813960	0.181667	0.284986	0.161727	0.117423	0.0904076	0.0872927	38	63	33	22	19	16	0.20946	0.0983744	1.09032	0.000723945	0.00653159	UP	ENST00000326237+ENSG00000167315	1				NONHSAT130807.2+ENSG00000108439
ENST00000594557	19:21452040-21463884	4690	0.751377	0.665506	0.590821	0.305058	0.125609	0.194509	102	96	78	37	17	23	0.669235	0.208392	1.68321	0.000387239	0.0412568	UP	trans	ENSG00000137135	ARHGEF39	Rho guanine nucleotide exchange factor 39 [Source:HGNC Symbol;Acc:HGNC:25909]	9:35658875-35675866	0.45633	0.493476	0.501223	0.218343	0.274294	0.165699	154	176	165	66	93	49	0.483676	0.219445	1.14018	9.05726e-07	2.2827e-05	UP	ENST00000594557+ENSG00000137135	1				NONHSAT183683.1+ENSG00000108439
NONHSAT216691.1	8:617219-645468	3489	0.0891228	0.102505	0.0407278	0.33248	0.526405	0.329666	9	11	4	30	53	29	0.077452	0.396184	-2.3548	0.000213017	0.0288069	DOWN	trans	ENSG00000105855	ITGB8	integrin subunit beta 8 [Source:HGNC Symbol;Acc:HGNC:6163]	7:20330702-20415754	3.48079	3.62439	3.14253	11.6499	10.5322	11.3849	1852	2038	1631	5552	5630	5308	3.41591	11.189	-1.71174	2.2754e-39	4.62052e-36	DOWN	NONHSAT216691.1+ENSG00000105855	1				NONHSAT131099.2+ENSG00000108439
NONHSAT053931.2	17:44299576-44308393	5041	0.0342644	0.0386951	0.0140979	0.513935	0.164986	0.204572	5	6	2	67	24	26	0.0290191	0.294498	-3.34318	1.02968e-05	0.0032998	DOWN	trans	ENSG00000009950	MLXIPL	MLX interacting protein-like [Source:HGNC Symbol;Acc:HGNC:12744]	7:73593194-73624543	0.363253	0.396597	0.290546	1.06958	0.913839	0.655982	91	105	71	240	230	144	0.350132	0.879801	-1.32928	3.02409e-09	1.43766e-07	DOWN	NONHSAT053931.2+ENSG00000009950	1				NONHSAT222730.1+ENSG00000075702
ENST00000431813	9:87553454-87554459	702	2.36229	2.26939	1.51818	11.292	9.72473	11.4694	48	49	30	205	197	203	2.04995	10.8287	-2.4012	1.56679e-05	0.00455147	DOWN	trans	ENSG00000009950	MLXIPL	MLX interacting protein-like [Source:HGNC Symbol;Acc:HGNC:12744]	7:73593194-73624543	0.363253	0.396597	0.290546	1.06958	0.913839	0.655982	91	105	71	240	230	144	0.350132	0.879801	-1.32928	3.02409e-09	1.43766e-07	DOWN	ENST00000431813+ENSG00000009950	1				ENST00000565861+ENSG00000213967
ENST00000366221	1:1574975-1577075	2101	0.180879	0.23213	0.185998	0.018398	0.04948	0.0188732	11	15	11	1	3	1	0.199669	0.0289171	2.78762	0.000114953	0.0196682	UP	trans	ENSG00000167315	ACAA2	acetyl-CoA acyltransferase 2 [Source:HGNC Symbol;Acc:HGNC:83]	18:49782167-49813960	0.181667	0.284986	0.161727	0.117423	0.0904076	0.0872927	38	63	33	22	19	16	0.20946	0.0983744	1.09032	0.000723945	0.00653159	UP	ENST00000366221+ENSG00000167315	1				NONHSAT010435.2+ENSG00000149761
ENST00000623192	11:65118310-65119111	802	1.20618	0.85133	1.19598	6.94288	8.55536	7.46765	28	21	27	144	198	151	1.0845	7.6553	-2.81943	6.13701e-07	0.000371713	DOWN	cis	ENSG00000149809	TM7SF2	transmembrane 7 superfamily member 2 [Source:HGNC Symbol;Acc:HGNC:11863]	11:65111845-65116384	1.83646	1.79589	1.79955	5.58292	4.48771	3.57587	657	679	628	1789	1613	1121	1.81063	4.54884	-1.329	1.1836e-14	1.5578e-12	DOWN	ENST00000623192+ENSG00000149809	1				NONHSAT199073.1+ENSG00000149761
NONHSAT055361.2	17:65100656-65112829	2591	0.373351	0.376448	0.191959	0	0	0.107159	28	30	14	0	0	7	0.313919	0.0357195	3.13561	8.11712e-05	0.0151741	UP	trans	ENSG00000149761	NUDT22	nudix hydrolase 22 [Source:HGNC Symbol;Acc:HGNC:28189]	11:64225941-64230686	2.01647	2.01362	1.68058	1.14282	0.857993	0.733394	524	553	426	266	224	167	1.90356	0.911401	1.06254	2.11656e-07	6.22896e-06	UP	NONHSAT055361.2+ENSG00000149761	1				ENST00000452097+ENSG00000149761
NONHSAT211923.1	7:33830757-33838184	7428	0.0372074	0.0218873	0.0430417	0.182199	0.181944	0.234942	8	5	9	35	39	44	0.0340455	0.199695	-2.55226	3.82972e-05	0.00899071	DOWN	trans	ENSG00000091137	SLC26A4	solute carrier family 26 (anion exchanger), member 4 [Source:HGNC Symbol;Acc:HGNC:8818]	7:107660635-107717809	0.118436	0.1413	0.153085	0.2817	0.394656	0.305572	23	29	29	49	77	52	0.137607	0.327309	-1.2501	1.19838e-06	2.92436e-05	DOWN	NONHSAT211923.1+ENSG00000091137	1				NONHSAT151209.1+ENSG00000149761
NONHSAT186324.1	2:219045309-219053871	8295	0.0458139	0.0313555	0.0171307	0.144511	0.200529	0.119536	11	8	4	31	48	25	0.0314334	0.154859	-2.30058	0.000472885	0.0473812	DOWN	trans	ENSG00000147174	ACRC	acidic repeat containing [Source:HGNC Symbol;Acc:HGNC:15805]	X:71578411-71613583	0.995771	1.16591	1.05753	2.59134	2.71671	2.96764	139	172	144	324	381	363	1.07307	2.75856	-1.36217	1.2016e-14	1.56699e-12	DOWN	NONHSAT186324.1+ENSG00000147174	1				NONHSAT183683.1+ENSG00000149761
NONHSAT186090.1	2:190804362-190844260	12147	0.972718	0.497847	0.79549	4.17336	3.78003	4.17622	342	186	272	1311	1325	1279	0.755352	4.0432	-2.42028	2.27036e-05	0.0059145	DOWN	trans	ENSG00000112053	SLC26A8	solute carrier family 26 (anion exchanger), member 8 [Source:HGNC Symbol;Acc:HGNC:14468]	6:35943514-36024868	0	0.00284171	0.0030795	0.0234756	0.00896935	0.0205689	0	1	1	7	3	6	0.00197374	0.0176713	-3.16241	0.00119001	0.00963839	DOWN	NONHSAT186090.1+ENSG00000112053	1				NONHSAT160750.1+ENSG00000149761
NONHSAT108559.2	6:29899031-29902652	3622	0.162155	0.116696	0.08827	0.49109	0.487948	0.569424	17	13	9	46	51	52	0.122374	0.516154	-2.07651	0.000471089	0.0473186	DOWN	trans	ENSG00000181634	TNFSF15	tumor necrosis factor superfamily member 15 [Source:HGNC Symbol;Acc:HGNC:11931]	9:114784635-114806126	0.0211373	0.0433344	0.0108345	0.0589956	0.0561038	0.0804061	6	13	3	15	16	20	0.025102	0.0651685	-1.37637	0.00111123	0.00914891	DOWN	NONHSAT108559.2+ENSG00000181634	1				NONHSAT076385.2+ENSG00000149761
NONHSAT189168.1	20:63662183-63662483	301	2.2956	0.108026	3.06865	0.128419	0.115086	0.131736	20	1	26	1	1	1	1.82409	0.12508	3.86625	0.00040039	0.0418843	UP	cis	ENSG00000197457	STMN3	stathmin 3 [Source:HGNC Symbol;Acc:HGNC:15926]	20:63639705-63657682	0.510633	0.38277	0.543869	0.222114	0.178219	0.227038	77	61	80	30	27	30	0.47909	0.209124	1.19594	7.71873e-06	0.000145999	UP	NONHSAT189168.1+ENSG00000197457	1				NONHSAT055361.2+ENSG00000101842
NONHSAT005505.2	1:117963370-117966542	3173	0.0108851	0.0102477	0.0111931	0.146237	0.120135	0.125007	1	1	1	12	11	10	0.0107753	0.130459	-3.5978	5.4844e-05	0.0113566	DOWN	trans	ENSG00000091137	SLC26A4	solute carrier family 26 (anion exchanger), member 4 [Source:HGNC Symbol;Acc:HGNC:8818]	7:107660635-107717809	0.118436	0.1413	0.153085	0.2817	0.394656	0.305572	23	29	29	49	77	52	0.137607	0.327309	-1.2501	1.19838e-06	2.92436e-05	DOWN	NONHSAT005505.2+ENSG00000091137	1				ENST00000619017+ENSG00000101842
NONHSAT216691.1	8:617219-645468	3489	0.0891228	0.102505	0.0407278	0.33248	0.526405	0.329666	9	11	4	30	53	29	0.077452	0.396184	-2.3548	0.000213017	0.0288069	DOWN	trans	ENSG00000184226	PCDH9	protocadherin 9 [Source:HGNC Symbol;Acc:HGNC:8661]	13:66302834-67230445	0.625272	0.699219	0.660736	1.6193	1.55773	1.6845	682	806	703	1582	1707	1610	0.661742	1.62051	-1.29211	1.28234e-19	3.14273e-17	DOWN	NONHSAT216691.1+ENSG00000184226	1				ENST00000419921+ENSG00000101842
ENST00000430555	2:241881363-241966440	843	0.573756	0.308533	0.674255	0.0917534	0.0822261	0	14	8	16	2	2	0	0.518848	0.0579932	3.16136	0.000106603	0.018729	UP	trans	ENSG00000126215	XRCC3	X-ray repair complementing defective repair in Chinese hamster cells 3 [Source:HGNC Symbol;Acc:HGNC:12830]	14:103697609-103715504	1.73089	1.76289	1.74119	0.76852	0.637997	0.62902	694	747	681	276	257	221	1.74499	0.678512	1.36277	6.50002e-15	8.88409e-13	UP	ENST00000430555+ENSG00000126215	1				NONHSAT118802.2+ENSG00000101842
NONHSAT031028.2	12:118115711-118135928	2695	0.794807	0.482561	0.606367	0	0.154297	0.147178	62	40	46	0	12	10	0.627911	0.100492	2.64348	6.34527e-05	0.0127324	UP	trans	ENSG00000178401	DNAJC22	DnaJ heat shock protein family (Hsp40) member C22 [Source:HGNC Symbol;Acc:HGNC:25802]	12:49346917-49357546	0.67571	0.644256	0.549934	0.305211	0.225899	0.206023	131	132	104	53	44	35	0.6233	0.245711	1.34296	1.80062e-08	7.02191e-07	UP	NONHSAT031028.2+ENSG00000178401	1				ENST00000594119+ENSG00000187994
ENST00000366221	1:1574975-1577075	2101	0.180879	0.23213	0.185998	0.018398	0.04948	0.0188732	11	15	11	1	3	1	0.199669	0.0289171	2.78762	0.000114953	0.0196682	UP	trans	ENSG00000173421	CCDC36	coiled-coil domain containing 36 [Source:HGNC Symbol;Acc:HGNC:27945]	3:49198428-49258104	0.43863	0.385036	0.308804	0.123902	0.126243	0.199019	83	77	57	21	24	33	0.37749	0.149721	1.33416	2.03943e-06	4.6015e-05	UP	ENST00000366221+ENSG00000173421	1				NONHSAT217282.1+ENSG00000085117
NONHSAT060675.2	19:5167434-5168235	802	0.258478	0.202717	0.221465	1.25357	1.29627	0.989091	6	5	5	26	30	20	0.227554	1.17965	-2.37408	0.000224456	0.0298917	DOWN	trans	ENSG00000101842	VSIG1	V-set and immunoglobulin domain containing 1 [Source:HGNC Symbol;Acc:HGNC:28675]	X:108044970-108079184	0.0724026	0.0342563	0.053017	0.121253	0.180169	0.171154	14	7	10	21	35	29	0.0532253	0.157525	-1.5654	6.80372e-06	0.000130603	DOWN	NONHSAT060675.2+ENSG00000101842	1				NONHSAT211923.1+ENSG00000085117
ENST00000431813	9:87553454-87554459	702	2.36229	2.26939	1.51818	11.292	9.72473	11.4694	48	49	30	205	197	203	2.04995	10.8287	-2.4012	1.56679e-05	0.00455147	DOWN	trans	ENSG00000214960	ISPD	isoprenoid synthase domain containing [Source:HGNC Symbol;Acc:HGNC:37276]	7:16087527-16421322	0.0917002	0.114167	0.113795	0.17781	0.211366	0.269881	19	25	23	33	44	49	0.106554	0.219685	-1.04386	0.000197846	0.00225433	DOWN	ENST00000431813+ENSG00000214960	1				NONHSAT005505.2+ENSG00000085117
NONHSAT186324.1	2:219045309-219053871	8295	0.0458139	0.0313555	0.0171307	0.144511	0.200529	0.119536	11	8	4	31	48	25	0.0314334	0.154859	-2.30058	0.000472885	0.0473812	DOWN	trans	ENSG00000105855	ITGB8	integrin subunit beta 8 [Source:HGNC Symbol;Acc:HGNC:6163]	7:20330702-20415754	3.48079	3.62439	3.14253	11.6499	10.5322	11.3849	1852	2038	1631	5552	5630	5308	3.41591	11.189	-1.71174	2.2754e-39	4.62052e-36	DOWN	NONHSAT186324.1+ENSG00000105855	1				NONHSAT192165.1+ENSG00000085117
ENST00000452097	19:54119511-54125343	4158	0.0166213	0.00782007	0.0256333	0.167391	0.14168	0.0763109	2	1	3	18	17	8	0.0166916	0.128461	-2.94414	0.000248789	0.0318145	DOWN	trans	ENSG00000078814	MYH7B	myosin, heavy chain 7B, cardiac muscle, beta [Source:HGNC Symbol;Acc:HGNC:15906]	20:34975403-35002437	0.130019	0.139651	0.115276	0.309931	0.279814	0.292743	37	42	32	79	80	73	0.128315	0.294163	-1.19692	7.24199e-08	2.43937e-06	DOWN	ENST00000452097+ENSG00000078814	1				NONHSAT186324.1+ENSG00000085117
NONHSAT130101.2	9:5429450-5431224	1775	0.428199	0.366338	0.420288	0.0653534	0.0780835	0.156421	22	20	21	3	4	7	0.404942	0.0999528	2.0184	0.000284146	0.0339454	UP	cis	ENSG00000107020	PLGRKT	plasminogen receptor, C-terminal lysine transmembrane protein [Source:HGNC Symbol;Acc:HGNC:23633]	9:5357973-5437878	3.3582	3.25281	2.7908	1.73042	1.40429	1.11117	169	173	137	78	71	49	3.13394	1.41529	1.14688	4.44632e-07	1.21777e-05	UP	NONHSAT130101.2+ENSG00000107020	1				NONHSAT118801.2+ENSG00000085117
NONHSAT134738.2	9:125410458-125412759	727	0.855385	0.760252	1.31936	0.106394	0.190644	0.0545427	18	17	27	2	4	1	0.978334	0.117193	3.06143	8.06475e-06	0.00271372	UP	trans	ENSG00000162585	FAAP20	Fanconi anemia core complex associated protein 20 [Source:HGNC Symbol;Acc:HGNC:26428]	1:2184461-2212720	1.12577	1.10125	1.06302	0.538362	0.4511	0.43031	621	642	572	266	250	208	1.09668	0.473257	1.21245	1.04775e-11	8.20566e-10	UP	NONHSAT134738.2+ENSG00000162585	1				ENST00000429962+ENSG00000091137
NONHSAT222730.1	X:55870880-55872942	2057	0	0.0316148	0.0345491	0.131579	0.219011	0.269954	0	2	2	7	13	14	0.0220546	0.206848	-3.22942	0.00035516	0.0387595	DOWN	trans	ENSG00000101966	XIAP	X-linked inhibitor of apoptosis [Source:HGNC Symbol;Acc:HGNC:592]	X:123859724-123913979	1.59487	1.4706	1.40487	1.52411	3.55641	5.27443	1215	1184	1044	1040	2722	3521	1.49011	3.45165	-1.21186	5.03099e-05	0.000715846	DOWN	NONHSAT222730.1+ENSG00000101966	1				NONHSAT147908.2+ENSG00000091137
NONHSAT072812.2	2:101185941-101193911	4999	0.0691114	0.0260179	0.00710459	0.262996	0.235689	0.166614	10	4	1	34	34	21	0.034078	0.221766	-2.70213	0.000198367	0.027431	DOWN	trans	ENSG00000133958	UNC79	unc-79 homolog (C. elegans) [Source:HGNC Symbol;Acc:HGNC:19966]	14:93333219-93707876	0.0317069	0.0407179	0.0371479	0.0960842	0.096933	0.103385	14	19	16	38	43	40	0.0365242	0.0988007	-1.43567	2.33959e-07	6.80412e-06	DOWN	NONHSAT072812.2+ENSG00000133958	1				NONHSAT217282.1+ENSG00000198039
NONHSAT151209.1	1:19052438-19060127	7543	0	0	0	0.0615152	0.032161	0.0210328	0	0	0	12	7	4	0	0.0382363	#NAME?	4.40826e-05	0.00985828	DOWN	trans	ENSG00000168356	SCN11A	sodium channel, voltage gated, type XI alpha subunit [Source:HGNC Symbol;Acc:HGNC:10583]	3:38845769-38950561	0	0	0.0073676	0.0320946	0.0286153	0.0246052	0	0	2	8	8	6	0.00245587	0.0284384	-3.53353	2.84797e-05	0.000439094	DOWN	NONHSAT151209.1+ENSG00000168356	1				NONHSAT060675.2+ENSG00000198039
NONHSAT079904.2	20:44660607-44738967	1743	0.0396508	0.130567	0.142675	0	0	0	2	7	7	0	0	0	0.104298	0	Inf	0.000439377	0.0450294	UP	trans	ENSG00000139835	GRTP1	growth hormone regulated TBC protein 1 [Source:HGNC Symbol;Acc:HGNC:20310]	13:113324164-113364148	0.520243	0.603198	0.593418	0.122705	0.11669	0.133794	71	87	79	15	16	16	0.572286	0.124396	2.20179	7.64109e-16	1.22039e-13	UP	NONHSAT079904.2+ENSG00000139835	1				ENST00000618285+ENSG00000197181
NONHSAT216691.1	8:617219-645468	3489	0.0891228	0.102505	0.0407278	0.33248	0.526405	0.329666	9	11	4	30	53	29	0.077452	0.396184	-2.3548	0.000213017	0.0288069	DOWN	trans	ENSG00000147174	ACRC	acidic repeat containing [Source:HGNC Symbol;Acc:HGNC:15805]	X:71578411-71613583	0.995771	1.16591	1.05753	2.59134	2.71671	2.96764	139	172	144	324	381	363	1.07307	2.75856	-1.36217	1.2016e-14	1.56699e-12	DOWN	NONHSAT216691.1+ENSG00000147174	1				NONHSAT124339.2+ENSG00000147036
NONHSAT055361.2	17:65100656-65112829	2591	0.373351	0.376448	0.191959	0	0	0.107159	28	30	14	0	0	7	0.313919	0.0357195	3.13561	8.11712e-05	0.0151741	UP	trans	ENSG00000092853	CLSPN	claspin [Source:HGNC Symbol;Acc:HGNC:19715]	1:35720218-35769967	4.26911	4.3797	4.27283	1.34834	1.67175	1.69234	760	824	742	215	299	264	4.30721	1.57081	1.45525	6.75022e-16	1.08419e-13	UP	NONHSAT055361.2+ENSG00000092853	1				MSTRG.41625.3+ENSG00000147036
NONHSAT072812.2	2:101185941-101193911	4999	0.0691114	0.0260179	0.00710459	0.262996	0.235689	0.166614	10	4	1	34	34	21	0.034078	0.221766	-2.70213	0.000198367	0.027431	DOWN	trans	ENSG00000163749	CCDC158	coiled-coil domain containing 158 [Source:HGNC Symbol;Acc:HGNC:26374]	4:76312997-76421868	0.018528	0.0306819	0.0142455	0.113773	0.119873	0.0370045	4	7	3	22	26	7	0.0211518	0.090217	-2.09262	5.92293e-05	0.000823792	DOWN	NONHSAT072812.2+ENSG00000163749	1				NONHSAT086922.2+ENSG00000147036
ENST00000429962	22:21001922-21003272	1263	0.519745	0.592081	0.731324	0	0	0	19	23	26	0	0	0	0.614383	0	Inf	3.54259e-11	7.15231e-08	UP	trans	ENSG00000171320	ESCO2	establishment of sister chromatid cohesion N-acetyltransferase 2 [Source:HGNC Symbol;Acc:HGNC:27230]	8:27771949-27812640	0.434436	0.513842	0.40719	0.183614	0.213118	0.262053	140	175	128	53	69	74	0.451823	0.219595	1.04091	6.06761e-06	0.000117664	UP	ENST00000429962+ENSG00000171320	1				MSTRG.44800.4+ENSG00000147036
NONHSAT186324.1	2:219045309-219053871	8295	0.0458139	0.0313555	0.0171307	0.144511	0.200529	0.119536	11	8	4	31	48	25	0.0314334	0.154859	-2.30058	0.000472885	0.0473812	DOWN	trans	ENSG00000181704	YIPF6	Yip1 domain family member 6 [Source:HGNC Symbol;Acc:HGNC:28304]	X:68498323-68537285	2.65311	2.34399	2.34009	6.18748	7.53712	7.93302	1282	1197	1103	2678	3659	3359	2.44573	7.21921	-1.56157	5.4494e-26	2.97925e-23	DOWN	NONHSAT186324.1+ENSG00000181704	1				NONHSAT186324.1+ENSG00000185361
ENST00000429962	22:21001922-21003272	1263	0.519745	0.592081	0.731324	0	0	0	19	23	26	0	0	0	0.614383	0	Inf	3.54259e-11	7.15231e-08	UP	trans	ENSG00000156509	FBXO43	F-box protein 43 [Source:HGNC Symbol;Acc:HGNC:28521]	8:100133360-100145800	1.08757	1.08822	0.877842	0.404736	0.447936	0.463639	174	184	137	58	72	65	1.01788	0.43877	1.21403	2.40065e-08	9.14854e-07	UP	ENST00000429962+ENSG00000156509	1				NONHSAT130807.2+ENSG00000185361
NONHSAT183880.1	2:238568587-238596940	12191	0.00566905	0.0160005	0.0320549	0	0	0	2	6	11	0	0	0	0.0179082	0	Inf	0.000236084	0.030554	UP	trans	ENSG00000100206	DMC1	DNA meiotic recombinase 1 [Source:HGNC Symbol;Acc:HGNC:2927]	22:38518949-38570286	0.130628	0.137339	0.178552	0.0729202	0.0794592	0.0496918	18	20	24	9	11	6	0.14884	0.0673571	1.14386	0.00430808	0.0269293	UP	NONHSAT183880.1+ENSG00000100206	1				MSTRG.41625.3+ENSG00000181634
ENST00000366221	1:1574975-1577075	2101	0.180879	0.23213	0.185998	0.018398	0.04948	0.0188732	11	15	11	1	3	1	0.199669	0.0289171	2.78762	0.000114953	0.0196682	UP	trans	ENSG00000159958	TNFRSF13C	tumor necrosis factor receptor superfamily member 13C [Source:HGNC Symbol;Acc:HGNC:17755]	22:41922023-41926818	0.270854	0.456519	0.312376	0.198451	0.185351	0.13523	32	57	36	21	22	14	0.346583	0.173011	1.00234	0.00222302	0.0158789	UP	ENST00000366221+ENSG00000159958	1				ENST00000565861+ENSG00000102967
NONHSAT000445.2	1:2549920-2552845	2209	0.0469216	0.117743	0.112577	0	0	0	3	8	7	0	0	0	0.0924138	0	Inf	0.000124957	0.0209393	UP	trans	ENSG00000159958	TNFRSF13C	tumor necrosis factor receptor superfamily member 13C [Source:HGNC Symbol;Acc:HGNC:17755]	22:41922023-41926818	0.270854	0.456519	0.312376	0.198451	0.185351	0.13523	32	57	36	21	22	14	0.346583	0.173011	1.00234	0.00222302	0.0158789	UP	NONHSAT000445.2+ENSG00000159958	1				NONHSAT108559.2+ENSG00000182378
ENST00000565861	16:56940278-56941342	601	0.517387	0.703283	0.354687	5.21148	3.51724	2.96973	9	13	6	81	61	45	0.525119	3.89948	-2.89257	5.15917e-06	0.0020031	DOWN	trans	ENSG00000136731	UGGT1	UDP-glucose glycoprotein glucosyltransferase 1 [Source:HGNC Symbol;Acc:HGNC:15663]	2:128091200-128195677	12.5926	12.6514	12.0268	24.5566	24.4179	25.6991	5456	5793	5083	9530	10629	9757	12.4236	24.8912	-1.00255	1.33848e-17	2.7775e-15	DOWN	ENST00000565861+ENSG00000136731	1				ENST00000431813+ENSG00000182378
NONHSAT002657.2	1:40688222-40691569	3348	0.681061	1.01966	0.923148	0	0	0	66	105	87	0	0	0	0.874624	0	Inf	1.91829e-18	1.29098e-14	UP	trans	ENSG00000140090	SLC24A4	solute carrier family 24 (sodium/potassium/calcium exchanger), member 4 [Source:HGNC Symbol;Acc:HGNC:10978]	14:92322581-92501483	0.0318189	0.0436565	0.0375122	0.0159859	0.0253367	0.00907748	20	29	23	9	16	5	0.0376625	0.0168	1.16467	0.00351308	0.0229344	UP	NONHSAT002657.2+ENSG00000140090	1				NONHSAT130807.2+ENSG00000182378
NONHSAT000445.2	1:2549920-2552845	2209	0.0469216	0.117743	0.112577	0	0	0	3	8	7	0	0	0	0.0924138	0	Inf	0.000124957	0.0209393	UP	trans	ENSG00000070182	SPTB	spectrin, beta, erythrocytic [Source:HGNC Symbol;Acc:HGNC:11274]	14:64746283-64879883	0.141958	0.194185	0.142365	0.0430668	0.0767923	0.0563482	92	133	90	25	50	32	0.159503	0.0587358	1.44127	1.30907e-07	4.08514e-06	UP	NONHSAT000445.2+ENSG00000070182	1				NONHSAT191017.1+ENSG00000182378
ENST00000607072	13:102888858-102889834	977	0.10609	0.133125	0	0.474933	0.744869	0.730754	3	4	0	12	21	18	0.0797384	0.650185	-3.0275	0.000144524	0.022619	DOWN	cis	ENSG00000250878	METTL21EP	methyltransferase like 21E, pseudogene [Source:HGNC Symbol;Acc:HGNC:41948]	13:102880099-102896033	0.0993263	0.104418	0.101819	0.25874	0.252645	0.226693	9	10	9	21	23	18	0.101854	0.246026	-1.2723	0.000271447	0.00292753	DOWN	ENST00000607072+ENSG00000250878	1				NONHSAT010435.2+ENSG00000262246
NONHSAT055361.2	17:65100656-65112829	2591	0.373351	0.376448	0.191959	0	0	0.107159	28	30	14	0	0	7	0.313919	0.0357195	3.13561	8.11712e-05	0.0151741	UP	trans	ENSG00000197299	BLM	Bloom syndrome, RecQ helicase-like [Source:HGNC Symbol;Acc:HGNC:1058]	15:90717327-90816165	0.922959	1.00844	0.871194	0.338294	0.357066	0.313995	265	306	244	87	103	79	0.934199	0.336452	1.47333	5.27063e-14	6.21738e-12	UP	NONHSAT055361.2+ENSG00000197299	1				NONHSAT215706.1+ENSG00000149927
NONHSAT171765.1	15:73514725-73525678	3188	0.0866928	0.0713858	0.0668653	0.376009	0.315235	0.447883	8	7	6	31	29	36	0.0749813	0.379709	-2.34029	0.000172137	0.0250332	DOWN	trans	ENSG00000152689	RASGRP3	RAS guanyl releasing protein 3 (calcium and DAG-regulated) [Source:HGNC Symbol;Acc:HGNC:14545]	2:33436324-33564750	0	0	0	0.011681	0.00347129	0.0179112	0	0	0	6	2	9	0	0.0110212	#NAME?	6.48193e-05	0.000885511	DOWN	NONHSAT171765.1+ENSG00000152689	1				NONHSAT002657.2+ENSG00000145287
NONHSAT096839.2	4:73306635-73318666	10868	0.0222523	0.0299158	0.0424929	0.640436	0.0892798	0.525525	7	10	13	180	28	144	0.0315537	0.418414	-3.72905	4.08382e-06	0.001649	DOWN	trans	ENSG00000152689	RASGRP3	RAS guanyl releasing protein 3 (calcium and DAG-regulated) [Source:HGNC Symbol;Acc:HGNC:14545]	2:33436324-33564750	0	0	0	0.011681	0.00347129	0.0179112	0	0	0	6	2	9	0	0.0110212	#NAME?	6.48193e-05	0.000885511	DOWN	NONHSAT096839.2+ENSG00000152689	1				NONHSAT167187.1+ENSG00000145287
NONHSAT000394.2	1:2181794-2184053	2260	0.825499	0.661768	0.597327	0.307971	0.0919978	0.0701992	54	46	38	18	6	4	0.694865	0.156723	2.14852	0.000132359	0.0214789	UP	trans	ENSG00000160949	TONSL	tonsoku-like, DNA repair protein [Source:HGNC Symbol;Acc:HGNC:7801]	8:144428775-144444444	1.8021	2.02492	2.05037	0.720181	0.63188	0.463504	528	627	586	189	186	119	1.95913	0.605189	1.69476	2.67583e-17	5.17491e-15	UP	NONHSAT000394.2+ENSG00000160949	1				NONHSAT079904.2+ENSG00000172824
ENST00000431813	9:87553454-87554459	702	2.36229	2.26939	1.51818	11.292	9.72473	11.4694	48	49	30	205	197	203	2.04995	10.8287	-2.4012	1.56679e-05	0.00455147	DOWN	trans	ENSG00000172824	CES4A	carboxylesterase 4A [Source:HGNC Symbol;Acc:HGNC:26741]	16:66988589-67009758	0.0211605	0.0143003	0.0185924	0.0607448	0.072209	0.0517435	7	5	6	18	24	15	0.0180177	0.0615658	-1.77271	1.01911e-05	0.000184185	DOWN	ENST00000431813+ENSG00000172824	1				NONHSAT199073.1+ENSG00000116329
NONHSAT168342.1	14:39646498-39668379	6084	0	0	0	0.317782	0.267704	0	0	0	0	50	47	0	0	0.195162	#NAME?	5.79898e-06	0.00213272	DOWN	trans	ENSG00000009950	MLXIPL	MLX interacting protein-like [Source:HGNC Symbol;Acc:HGNC:12744]	7:73593194-73624543	0.363253	0.396597	0.290546	1.06958	0.913839	0.655982	91	105	71	240	230	144	0.350132	0.879801	-1.32928	3.02409e-09	1.43766e-07	DOWN	NONHSAT168342.1+ENSG00000009950	1				NONHSAT217282.1+ENSG00000167315
ENST00000619017	14:77028086-77031572	3487	0.297237	0.307692	0.356575	0.0221819	0.0397471	0.0341261	30	33	35	2	4	3	0.320501	0.0320184	3.32336	4.67741e-08	4.33962e-05	UP	trans	ENSG00000171320	ESCO2	establishment of sister chromatid cohesion N-acetyltransferase 2 [Source:HGNC Symbol;Acc:HGNC:27230]	8:27771949-27812640	0.434436	0.513842	0.40719	0.183614	0.213118	0.262053	140	175	128	53	69	74	0.451823	0.219595	1.04091	6.06761e-06	0.000117664	UP	ENST00000619017+ENSG00000171320	1				NONHSAT199075.1+ENSG00000167315
NONHSAT220193.1	9:127525322-127527606	2285	0.0151153	0	0	0.236918	0.121327	0.260371	1	0	0	14	8	15	0.00503843	0.206205	-5.35496	3.29177e-06	0.0013788	DOWN	trans	ENSG00000147174	ACRC	acidic repeat containing [Source:HGNC Symbol;Acc:HGNC:15805]	X:71578411-71613583	0.995771	1.16591	1.05753	2.59134	2.71671	2.96764	139	172	144	324	381	363	1.07307	2.75856	-1.36217	1.2016e-14	1.56699e-12	DOWN	NONHSAT220193.1+ENSG00000147174	1				NONHSAT000333.2+ENSG00000167315
NONHSAT005505.2	1:117963370-117966542	3173	0.0108851	0.0102477	0.0111931	0.146237	0.120135	0.125007	1	1	1	12	11	10	0.0107753	0.130459	-3.5978	5.4844e-05	0.0113566	DOWN	trans	ENSG00000082126	MPP4	membrane protein, palmitoylated 4 [Source:HGNC Symbol;Acc:HGNC:13680]	2:201644870-201698694	0.0903539	0.0651384	0.0529282	0.254585	0.248387	0.35843	21	16	12	53	58	73	0.0694735	0.287134	-2.04719	2.52539e-12	2.26481e-10	DOWN	NONHSAT005505.2+ENSG00000082126	1				NONHSAT186090.1+ENSG00000167315
NONHSAT186324.1	2:219045309-219053871	8295	0.0458139	0.0313555	0.0171307	0.144511	0.200529	0.119536	11	8	4	31	48	25	0.0314334	0.154859	-2.30058	0.000472885	0.0473812	DOWN	trans	ENSG00000137941	TTLL7	tubulin tyrosine ligase like 7 [Source:HGNC Symbol;Acc:HGNC:26242]	1:83865028-83999150	0.721499	0.764419	0.717512	1.58089	1.52941	1.49275	401	449	389	787	854	727	0.734477	1.53435	-1.06284	5.20633e-12	4.34049e-10	DOWN	NONHSAT186324.1+ENSG00000137941	1				NONHSAT216691.1+ENSG00000167315
NONHSAT215706.1	8:39077364-39104691	1711	0.767294	0.456057	0.581352	0.180802	0.0607583	0.0463736	38	24	28	8	3	2	0.601568	0.0959781	2.64795	1.50022e-05	0.00442172	UP	trans	ENSG00000182378	PLCXD1	phosphatidylinositol-specific phospholipase C, X domain containing 1 [Source:HGNC Symbol;Acc:HGNC:23148]	X:276322-303356	0.662657	0.446814	0.756885	0.343694	0.241497	0.235202	254	181	283	118	93	79	0.622119	0.273464	1.18584	3.03166e-06	6.46565e-05	UP	NONHSAT215706.1+ENSG00000182378	1				NONHSAT079904.2+ENSG00000166794
ENST00000430555	2:241881363-241966440	843	0.573756	0.308533	0.674255	0.0917534	0.0822261	0	14	8	16	2	2	0	0.518848	0.0579932	3.16136	0.000106603	0.018729	UP	trans	ENSG00000105613	MAST1	microtubule associated serine/threonine kinase 1 [Source:HGNC Symbol;Acc:HGNC:19034]	19:12833951-12874951	1.84331	1.83564	1.97107	0.963459	0.948293	0.815433	534	562	557	250	276	207	1.88334	0.909062	1.05084	4.19686e-09	1.91206e-07	UP	ENST00000430555+ENSG00000105613	1				ENST00000619017+ENSG00000143494
NONHSAT186090.1	2:190804362-190844260	12147	0.972718	0.497847	0.79549	4.17336	3.78003	4.17622	342	186	272	1311	1325	1279	0.755352	4.0432	-2.42028	2.27036e-05	0.0059145	DOWN	trans	ENSG00000092929	UNC13D	unc-13 homolog D (C. elegans) [Source:HGNC Symbol;Acc:HGNC:23147]	17:75827225-75844717	0.847219	1.08699	0.950964	3.67766	2.89573	2.42202	295	400	323	1147	1013	739	0.961726	2.99847	-1.64053	5.1505e-18	1.10093e-15	DOWN	NONHSAT186090.1+ENSG00000092929	1				ENST00000366221+ENSG00000152689
NONHSAT087000.2	22:41952101-41958953	1603	0.19398	0.263676	0.199447	0.0241137	0	0	9	13	9	1	0	0	0.219034	0.00803789	4.7682	3.48739e-06	0.0014224	UP	cis	ENSG00000100162	CENPM	centromere protein M [Source:HGNC Symbol;Acc:HGNC:18352]	22:41938721-41947164	1.83723	2.25915	2.67326	0.784541	0.859563	0.628023	217	282	308	83	102	65	2.25654	0.757376	1.57503	3.38351e-12	2.9506e-10	UP	NONHSAT087000.2+ENSG00000100162	1				NONHSAT116202.2+ENSG00000152689
NONHSAT222730.1	X:55870880-55872942	2057	0	0.0316148	0.0345491	0.131579	0.219011	0.269954	0	2	2	7	13	14	0.0220546	0.206848	-3.22942	0.00035516	0.0387595	DOWN	trans	ENSG00000003402	CFLAR	CASP8 and FADD like apoptosis regulator [Source:HGNC Symbol;Acc:HGNC:1876]	2:201116104-201176687	2.10864	2.172	2.09409	2.58848	6.1729	6.02408	1919	2089	1859	2110	5644	4804	2.12491	4.92849	-1.21374	6.0398e-07	1.59875e-05	DOWN	NONHSAT222730.1+ENSG00000003402	1				ENST00000609170+ENSG00000152689
NONHSAT116202.2	6:169419006-169425156	4156	0.30758	0.406799	0.40175	0.0744352	0.0917202	0.162236	37	52	47	8	11	17	0.372043	0.109464	1.76502	0.000287398	0.0342326	UP	trans	ENSG00000168612	ZSWIM1	zinc finger, SWIM-type containing 1 [Source:HGNC Symbol;Acc:HGNC:16155]	20:45881227-45885266	4.00978	3.92211	4.73451	1.97035	1.9922	1.74396	593	613	683	261	296	226	4.22213	1.90217	1.15033	2.78689e-10	1.7112e-08	UP	NONHSAT116202.2+ENSG00000168612	1				NONHSAT199073.1+ENSG00000100206
ENST00000366221	1:1574975-1577075	2101	0.180879	0.23213	0.185998	0.018398	0.04948	0.0188732	11	15	11	1	3	1	0.199669	0.0289171	2.78762	0.000114953	0.0196682	UP	trans	ENSG00000168612	ZSWIM1	zinc finger, SWIM-type containing 1 [Source:HGNC Symbol;Acc:HGNC:16155]	20:45881227-45885266	4.00978	3.92211	4.73451	1.97035	1.9922	1.74396	593	613	683	261	296	226	4.22213	1.90217	1.15033	2.78689e-10	1.7112e-08	UP	ENST00000366221+ENSG00000168612	1				NONHSAT183683.1+ENSG00000100206
NONHSAT129766.2	8:144478583-144480413	927	0.447249	0	0.613157	0	0	0	12	0	16	0	0	0	0.353469	0	Inf	0.000318175	0.0358871	UP	trans	ENSG00000182378	PLCXD1	phosphatidylinositol-specific phospholipase C, X domain containing 1 [Source:HGNC Symbol;Acc:HGNC:23148]	X:276322-303356	0.662657	0.446814	0.756885	0.343694	0.241497	0.235202	254	181	283	118	93	79	0.622119	0.273464	1.18584	3.03166e-06	6.46565e-05	UP	NONHSAT129766.2+ENSG00000182378	1				NONHSAT160750.1+ENSG00000100206
NONHSAT199073.1	4:128582998-128601515	2190	0.0946574	0.133612	0.194656	0.865174	0.822825	0.670094	6	9	12	49	52	37	0.140975	0.786031	-2.47915	4.33545e-05	0.0098349	DOWN	trans	ENSG00000149927	DOC2A	double C2-like domains, alpha [Source:HGNC Symbol;Acc:HGNC:2985]	16:30005509-30023270	0.0674686	0.104697	0.0885303	0.27418	0.185345	0.218664	25	41	32	91	69	71	0.0868986	0.226063	-1.37932	4.50001e-08	1.59118e-06	DOWN	NONHSAT199073.1+ENSG00000149927	1				NONHSAT076385.2+ENSG00000100206
NONHSAT146423.2	17:19063449-19064136	688	0.451962	0.28352	0.309835	0	0	0	9	6	6	0	0	0	0.348439	0	Inf	1.43328e-05	0.00431892	UP	cis	ENSG00000262074	SNORD3B-2	small nucleolar RNA, C/D box 3B-2 [Source:HGNC Symbol;Acc:HGNC:33190]	17:19063346-19064136	1.03473	0.927545	0.781591	0.516796	0.216832	0.279668	38	36	28	17	8	9	0.914622	0.337765	1.43715	3.52643e-05	0.000527925	UP	NONHSAT146423.2+ENSG00000262074	1				NONHSAT053931.2+ENSG00000100206
NONHSAT152229.1	1:145995017-145996566	785	0.440112	0.828345	0.724072	0	0	0	10	20	16	0	0	0	0.664176	0	Inf	1.14716e-08	1.25193e-05	UP	cis	ENSG00000265972	TXNIP	thioredoxin interacting protein [Source:HGNC Symbol;Acc:HGNC:16952]	1:145992435-145996600	50.3431	49.076	48.5081	0.724241	0.74502	1.03215	8071	8315	7586	104	120	145	49.3091	0.833802	5.886	6.00108e-223	1.70605e-218	UP	NONHSAT152229.1+ENSG00000265972	1				ENST00000521147+ENSG00000144847
ENST00000431813	9:87553454-87554459	702	2.36229	2.26939	1.51818	11.292	9.72473	11.4694	48	49	30	205	197	203	2.04995	10.8287	-2.4012	1.56679e-05	0.00455147	DOWN	trans	ENSG00000166794	PPIB	peptidylprolyl isomerase B (cyclophilin B) [Source:HGNC Symbol;Acc:HGNC:9255]	15:64155812-64163205	65.2615	59.9557	61.2038	137.017	167.692	139.235	4813	4673	4403	9051	12425	8998	62.1403	147.981	-1.25181	2.0192e-21	6.52317e-19	DOWN	ENST00000431813+ENSG00000166794	1				NONHSAT217326.1+ENSG00000144847
NONHSAT186324.1	2:219045309-219053871	8295	0.0458139	0.0313555	0.0171307	0.144511	0.200529	0.119536	11	8	4	31	48	25	0.0314334	0.154859	-2.30058	0.000472885	0.0473812	DOWN	trans	ENSG00000159307	SCUBE1	signal peptide, CUB domain, EGF-like 1 [Source:HGNC Symbol;Acc:HGNC:13441]	22:43197283-43343388	0	0	0	0.00554102	0.0172893	0.00849496	0	0	0	2	7	3	0	0.0104418	#NAME?	0.000868069	0.00754507	DOWN	NONHSAT186324.1+ENSG00000159307	1				ENST00000452097+ENSG00000183963
ENST00000600607	10:73496296-73513474	1058	0.326548	0.430235	0.268618	0.0365352	0.0982585	0	10	14	8	1	3	0	0.341801	0.0449312	2.92736	0.000258352	0.0325445	UP	trans	ENSG00000162585	FAAP20	Fanconi anemia core complex associated protein 20 [Source:HGNC Symbol;Acc:HGNC:26428]	1:2184461-2212720	1.12577	1.10125	1.06302	0.538362	0.4511	0.43031	621	642	572	266	250	208	1.09668	0.473257	1.21245	1.04775e-11	8.20566e-10	UP	ENST00000600607+ENSG00000162585	1				ENST00000594557+ENSG00000270024
NONHSAT005505.2	1:117963370-117966542	3173	0.0108851	0.0102477	0.0111931	0.146237	0.120135	0.125007	1	1	1	12	11	10	0.0107753	0.130459	-3.5978	5.4844e-05	0.0113566	DOWN	trans	ENSG00000181704	YIPF6	Yip1 domain family member 6 [Source:HGNC Symbol;Acc:HGNC:28304]	X:68498323-68537285	2.65311	2.34399	2.34009	6.18748	7.53712	7.93302	1282	1197	1103	2678	3659	3359	2.44573	7.21921	-1.56157	5.4494e-26	2.97925e-23	DOWN	NONHSAT005505.2+ENSG00000181704	1				NONHSAT183880.1+ENSG00000270024
NONHSAT217282.1	8:81568813-81595351	26539	0.0520725	0.0735051	0.0602375	0.374457	0.402175	0.387076	40	60	45	257	308	259	0.0619384	0.387903	-2.64679	1.29889e-06	0.000672408	DOWN	trans	ENSG00000082126	MPP4	membrane protein, palmitoylated 4 [Source:HGNC Symbol;Acc:HGNC:13680]	2:201644870-201698694	0.0903539	0.0651384	0.0529282	0.254585	0.248387	0.35843	21	16	12	53	58	73	0.0694735	0.287134	-2.04719	2.52539e-12	2.26481e-10	DOWN	NONHSAT217282.1+ENSG00000082126	1				NONHSAT001953.2+ENSG00000270024
ENST00000594557	19:21452040-21463884	4690	0.751377	0.665506	0.590821	0.305058	0.125609	0.194509	102	96	78	37	17	23	0.669235	0.208392	1.68321	0.000387239	0.0412568	UP	trans	ENSG00000229676	ZNF492	zinc finger protein 492 [Source:HGNC Symbol;Acc:HGNC:23707]	19:22634324-22667670	0.747094	0.796214	0.540151	0.219494	0.258313	0.224367	95	107	67	25	33	25	0.694487	0.234058	1.56908	4.04507e-09	1.8548e-07	UP	ENST00000594557+ENSG00000229676	1				NONHSAT116202.2+ENSG00000142583
ENST00000366221	1:1574975-1577075	2101	0.180879	0.23213	0.185998	0.018398	0.04948	0.0188732	11	15	11	1	3	1	0.199669	0.0289171	2.78762	0.000114953	0.0196682	UP	trans	ENSG00000140090	SLC24A4	solute carrier family 24 (sodium/potassium/calcium exchanger), member 4 [Source:HGNC Symbol;Acc:HGNC:10978]	14:92322581-92501483	0.0318189	0.0436565	0.0375122	0.0159859	0.0253367	0.00907748	20	29	23	9	16	5	0.0376625	0.0168	1.16467	0.00351308	0.0229344	UP	ENST00000366221+ENSG00000140090	1				NONHSAT124339.2+ENSG00000142583
NONHSAT116202.2	6:169419006-169425156	4156	0.30758	0.406799	0.40175	0.0744352	0.0917202	0.162236	37	52	47	8	11	17	0.372043	0.109464	1.76502	0.000287398	0.0342326	UP	trans	ENSG00000186185	KIF18B	kinesin family member 18B [Source:HGNC Symbol;Acc:HGNC:27102]	17:44924709-44947711	6.40931	6.93181	6.92956	2.22228	2.35309	1.55878	1098	1255	1158	341	405	234	6.75689	2.04472	1.72446	1.67705e-19	4.00646e-17	UP	NONHSAT116202.2+ENSG00000186185	1				MSTRG.44800.4+ENSG00000142583
NONHSAT186324.1	2:219045309-219053871	8295	0.0458139	0.0313555	0.0171307	0.144511	0.200529	0.119536	11	8	4	31	48	25	0.0314334	0.154859	-2.30058	0.000472885	0.0473812	DOWN	trans	ENSG00000109814	UGDH	UDP-glucose 6-dehydrogenase [Source:HGNC Symbol;Acc:HGNC:12525]	4:39498755-39528311	6.83234	7.78685	6.593	13.9997	14.9477	14.2364	2010	2421	1892	3689	4418	3670	7.07073	14.3946	-1.0256	1.53393e-15	2.34452e-13	DOWN	NONHSAT186324.1+ENSG00000109814	1				NONHSAT055361.2+ENSG00000150656
NONHSAT116202.2	6:169419006-169425156	4156	0.30758	0.406799	0.40175	0.0744352	0.0917202	0.162236	37	52	47	8	11	17	0.372043	0.109464	1.76502	0.000287398	0.0342326	UP	trans	ENSG00000105639	JAK3	Janus kinase 3 [Source:HGNC Symbol;Acc:HGNC:6193]	19:17824780-17848071	0.376672	0.379095	0.344019	0.0955739	0.0852089	0.101601	110	117	98	25	25	26	0.366595	0.094128	1.96149	1.1612e-15	1.84422e-13	UP	NONHSAT116202.2+ENSG00000105639	1				NONHSAT000445.2+ENSG00000092929
NONHSAT116202.2	6:169419006-169425156	4156	0.30758	0.406799	0.40175	0.0744352	0.0917202	0.162236	37	52	47	8	11	17	0.372043	0.109464	1.76502	0.000287398	0.0342326	UP	trans	ENSG00000160949	TONSL	tonsoku-like, DNA repair protein [Source:HGNC Symbol;Acc:HGNC:7801]	8:144428775-144444444	1.8021	2.02492	2.05037	0.720181	0.63188	0.463504	528	627	586	189	186	119	1.95913	0.605189	1.69476	2.67583e-17	5.17491e-15	UP	NONHSAT116202.2+ENSG00000160949	1				NONHSAT167187.1+ENSG00000092929
MSTRG.44800.4	X:101341792-101344526	1510	0.137285	1.31342	0.729323	0	0	0	6	61	31	0	0	0	0.726677	0	Inf	9.93493e-09	1.11434e-05	UP	trans	ENSG00000159958	TNFRSF13C	tumor necrosis factor receptor superfamily member 13C [Source:HGNC Symbol;Acc:HGNC:17755]	22:41922023-41926818	0.270854	0.456519	0.312376	0.198451	0.185351	0.13523	32	57	36	21	22	14	0.346583	0.173011	1.00234	0.00222302	0.0158789	UP	MSTRG.44800.4+ENSG00000159958	1				NONHSAT086922.2+ENSG00000092929
NONHSAT002657.2	1:40688222-40691569	3348	0.681061	1.01966	0.923148	0	0	0	66	105	87	0	0	0	0.874624	0	Inf	1.91829e-18	1.29098e-14	UP	trans	ENSG00000171848	RRM2	ribonucleotide reductase M2 [Source:HGNC Symbol;Acc:HGNC:10452]	2:10122328-10131419	1.52309	1.44118	1.45139	0.548778	0.713209	0.691306	440	440	409	142	207	175	1.47188	0.651098	1.17672	7.88563e-10	4.35302e-08	UP	NONHSAT002657.2+ENSG00000171848	1				ENST00000366221+ENSG00000003402
ENST00000429962	22:21001922-21003272	1263	0.519745	0.592081	0.731324	0	0	0	19	23	26	0	0	0	0.614383	0	Inf	3.54259e-11	7.15231e-08	UP	trans	ENSG00000183287	CCBE1	collagen and calcium binding EGF domains 1 [Source:HGNC Symbol;Acc:HGNC:29426]	18:59430940-59697380	4.73412	4.42273	4.27732	2.04425	1.92923	2.15809	1104	1090	973	427	452	441	4.47806	2.04386	1.13158	9.16961e-12	7.34318e-10	UP	ENST00000429962+ENSG00000183287	1				NONHSAT055361.2+ENSG00000003402
ENST00000600607	10:73496296-73513474	1058	0.326548	0.430235	0.268618	0.0365352	0.0982585	0	10	14	8	1	3	0	0.341801	0.0449312	2.92736	0.000258352	0.0325445	UP	trans	ENSG00000117650	NEK2	NIMA-related kinase 2 [Source:HGNC Symbol;Acc:HGNC:7745]	1:211658657-211675630	3.64181	3.63981	3.33674	1.16046	1.20074	1.22084	480	507	429	137	159	141	3.53945	1.19401	1.56771	2.68444e-18	5.87046e-16	UP	ENST00000600607+ENSG00000117650	1				ENST00000619017+ENSG00000003402
ENST00000618285	20:33985617-33988989	3373	0.266314	0.347012	0.242241	0.0687829	0.0410905	0.0235236	26	36	23	6	4	2	0.285189	0.0444657	2.68115	2.24189e-06	0.00107768	UP	trans	ENSG00000161692	DBF4B	DBF4 zinc finger B [Source:HGNC Symbol;Acc:HGNC:17883]	17:44708608-44752264	2.87577	2.99467	3.15089	1.68855	1.37819	1.31273	945	1040	1010	497	455	378	3.00711	1.45982	1.04258	2.17032e-09	1.0681e-07	UP	ENST00000618285+ENSG00000161692	1				ENST00000618285+ENSG00000003402
ENST00000565861	16:56940278-56941342	601	0.517387	0.703283	0.354687	5.21148	3.51724	2.96973	9	13	6	81	61	45	0.525119	3.89948	-2.89257	5.15917e-06	0.0020031	DOWN	cis	ENSG00000051108	HERPUD1	homocysteine-inducible, endoplasmic reticulum stress-inducible, ubiquitin-like domain member 1 [Source:HGNC Symbol;Acc:HGNC:13744]	16:56932048-56944863	3.40955	3.81964	4.79209	13.5648	9.68908	11.7063	1283	1519	1759	4572	3663	3860	4.00709	11.6534	-1.54012	1.15861e-20	3.26121e-18	DOWN	ENST00000565861+ENSG00000051108	1				NONHSAT116202.2+ENSG00000003402
ENST00000619017	14:77028086-77031572	3487	0.297237	0.307692	0.356575	0.0221819	0.0397471	0.0341261	30	33	35	2	4	3	0.320501	0.0320184	3.32336	4.67741e-08	4.33962e-05	UP	trans	ENSG00000167723	TRPV3	transient receptor potential cation channel, subfamily V, member 3 [Source:HGNC Symbol;Acc:HGNC:18084]	17:3510502-3557995	0.0357316	0.0417642	0.0344746	0.0117317	0.0146453	0.016791	17	21	16	5	7	7	0.0373235	0.0143893	1.37508	0.0015699	0.012046	UP	ENST00000619017+ENSG00000167723	1				NONHSAT031028.2+ENSG00000003402
NONHSAT216691.1	8:617219-645468	3489	0.0891228	0.102505	0.0407278	0.33248	0.526405	0.329666	9	11	4	30	53	29	0.077452	0.396184	-2.3548	0.000213017	0.0288069	DOWN	trans	ENSG00000142583	SLC2A5	solute carrier family 2 (facilitated glucose/fructose transporter), member 5 [Source:HGNC Symbol;Acc:HGNC:11010]	1:9035107-9088478	0.0123829	0.0078081	0.00423075	0.0184322	0.0410789	0.0282584	3	2	1	4	10	6	0.00814059	0.0292565	-1.84555	0.00419943	0.0264069	DOWN	NONHSAT216691.1+ENSG00000142583	1				NONHSAT215706.1+ENSG00000003402
ENST00000429962	22:21001922-21003272	1263	0.519745	0.592081	0.731324	0	0	0	19	23	26	0	0	0	0.614383	0	Inf	3.54259e-11	7.15231e-08	UP	trans	ENSG00000089685	BIRC5	baculoviral IAP repeat containing 5 [Source:HGNC Symbol;Acc:HGNC:593]	17:78214186-78225636	0.984381	0.931443	1.10786	0.561447	0.356774	0.280846	184	184	202	94	67	46	1.00789	0.399689	1.3344	1.23021e-07	3.86449e-06	UP	ENST00000429962+ENSG00000089685	1				ENST00000596705+ENSG00000003402
NONHSAT076385.2	2:201173568-201178176	2984	0	0	0	0	0.778075	0.465214	0	0	0	0	67	35	0	0.41443	#NAME?	6.30296e-06	0.00227238	DOWN	cis	ENSG00000003402	CFLAR	CASP8 and FADD like apoptosis regulator [Source:HGNC Symbol;Acc:HGNC:1876]	2:201116104-201176687	2.10864	2.172	2.09409	2.58848	6.1729	6.02408	1919	2089	1859	2110	5644	4804	2.12491	4.92849	-1.21374	6.0398e-07	1.59875e-05	DOWN	NONHSAT076385.2+ENSG00000003402	1				ENST00000452097+ENSG00000093072
NONHSAT002657.2	1:40688222-40691569	3348	0.681061	1.01966	0.923148	0	0	0	66	105	87	0	0	0	0.874624	0	Inf	1.91829e-18	1.29098e-14	UP	trans	ENSG00000162585	FAAP20	Fanconi anemia core complex associated protein 20 [Source:HGNC Symbol;Acc:HGNC:26428]	1:2184461-2212720	1.12577	1.10125	1.06302	0.538362	0.4511	0.43031	621	642	572	266	250	208	1.09668	0.473257	1.21245	1.04775e-11	8.20566e-10	UP	NONHSAT002657.2+ENSG00000162585	1				NONHSAT199075.1+ENSG00000064989
NONHSAT222730.1	X:55870880-55872942	2057	0	0.0316148	0.0345491	0.131579	0.219011	0.269954	0	2	2	7	13	14	0.0220546	0.206848	-3.22942	0.00035516	0.0387595	DOWN	trans	ENSG00000117461	PIK3R3	phosphoinositide-3-kinase regulatory subunit 3 [Source:HGNC Symbol;Acc:HGNC:8981]	1:46040140-46133036	1.27608	1.22308	1.26707	2.57809	2.57316	3.26783	541	548	524	979	1096	1214	1.25541	2.80636	-1.16054	9.9347e-13	9.50955e-11	DOWN	NONHSAT222730.1+ENSG00000117461	1				ENST00000600607+ENSG00000242866
NONHSAT183683.1	2:227928660-227947404	11260	0	0	0	0	0.0769392	0.116239	0	0	0	0	25	33	0	0.0643928	#NAME?	3.09337e-05	0.00739095	DOWN	trans	ENSG00000003402	CFLAR	CASP8 and FADD like apoptosis regulator [Source:HGNC Symbol;Acc:HGNC:1876]	2:201116104-201176687	2.10864	2.172	2.09409	2.58848	6.1729	6.02408	1919	2089	1859	2110	5644	4804	2.12491	4.92849	-1.21374	6.0398e-07	1.59875e-05	DOWN	NONHSAT183683.1+ENSG00000003402	1				NONHSAT000333.2+ENSG00000159958
NONHSAT216432.1	8:128386869-128393399	5352	0	0	0	0.0505715	0.0388481	0.0444685	0	0	0	7	6	6	0	0.0446294	#NAME?	3.36814e-05	0.00795335	DOWN	trans	ENSG00000092929	UNC13D	unc-13 homolog D (C. elegans) [Source:HGNC Symbol;Acc:HGNC:23147]	17:75827225-75844717	0.847219	1.08699	0.950964	3.67766	2.89573	2.42202	295	400	323	1147	1013	739	0.961726	2.99847	-1.64053	5.1505e-18	1.10093e-15	DOWN	NONHSAT216432.1+ENSG00000092929	1				NONHSAT220193.1+ENSG00000159958
ENST00000618285	20:33985617-33988989	3373	0.266314	0.347012	0.242241	0.0687829	0.0410905	0.0235236	26	36	23	6	4	2	0.285189	0.0444657	2.68115	2.24189e-06	0.00107768	UP	trans	ENSG00000187244	BCAM	basal cell adhesion molecule (Lutheran blood group) [Source:HGNC Symbol;Acc:HGNC:6722]	19:44809059-44821420	2.32569	2.26297	2.25924	1.09597	1.02629	1.02253	706	726	669	298	313	272	2.28263	1.04826	1.1227	2.31696e-11	1.75183e-09	UP	ENST00000618285+ENSG00000187244	1				NONHSAT072812.2+ENSG00000159958
NONHSAT053931.2	17:44299576-44308393	5041	0.0342644	0.0386951	0.0140979	0.513935	0.164986	0.204572	5	6	2	67	24	26	0.0290191	0.294498	-3.34318	1.02968e-05	0.0032998	DOWN	trans	ENSG00000179761	PIPOX	pipecolic acid oxidase [Source:HGNC Symbol;Acc:HGNC:17804]	17:28950513-29057220	0.0510928	0.048346	0.0458308	0.185388	0.108067	0.0728875	8	8	7	26	17	10	0.0484232	0.122114	-1.33446	0.00144889	0.0112542	DOWN	NONHSAT053931.2+ENSG00000179761	1				NONHSAT186324.1+ENSG00000159958
ENST00000366221	1:1574975-1577075	2101	0.180879	0.23213	0.185998	0.018398	0.04948	0.0188732	11	15	11	1	3	1	0.199669	0.0289171	2.78762	0.000114953	0.0196682	UP	trans	ENSG00000154839	SKA1	spindle and kinetochore associated complex subunit 1 [Source:HGNC Symbol;Acc:HGNC:28109]	18:50374995-50394173	3.4142	4.90333	4.60455	1.68564	1.97103	1.94814	450	683	592	199	261	225	4.30736	1.86827	1.2051	2.82769e-09	1.36021e-07	UP	ENST00000366221+ENSG00000154839	1				NONHSAT096839.2+ENSG00000159958
NONHSAT199073.1	4:128582998-128601515	2190	0.0946574	0.133612	0.194656	0.865174	0.822825	0.670094	6	9	12	49	52	37	0.140975	0.786031	-2.47915	4.33545e-05	0.0098349	DOWN	trans	ENSG00000136731	UGGT1	UDP-glucose glycoprotein glucosyltransferase 1 [Source:HGNC Symbol;Acc:HGNC:15663]	2:128091200-128195677	12.5926	12.6514	12.0268	24.5566	24.4179	25.6991	5456	5793	5083	9530	10629	9757	12.4236	24.8912	-1.00255	1.33848e-17	2.7775e-15	DOWN	NONHSAT199073.1+ENSG00000136731	1				ENST00000366221+ENSG00000159307
NONHSAT012867.2	10:42408168-42472240	3311	1.51299	1.82644	1.24461	0.397076	0.397717	0.634886	145	186	116	34	38	53	1.52802	0.47656	1.68093	0.000214024	0.0288069	UP	cis	ENSG00000182632	CCNYL2	cyclin Y-like 2, pseudogene [Source:HGNC Symbol;Acc:HGNC:23495]	10:42409727-42454385	1.20551	1.20649	1.02195	0.155285	0.392267	0.555582	52	55	43	6	17	21	1.14465	0.367711	1.63826	8.2962e-07	2.10771e-05	UP	NONHSAT012867.2+ENSG00000182632	1				NONHSAT002657.2+ENSG00000159307
NONHSAT124339.2	7:155003857-155005665	1518	0.159314	0.0856807	0.163822	0	0	0	7	4	7	0	0	0	0.136272	0	Inf	5.93752e-05	0.0121086	UP	trans	ENSG00000149328	GLB1L2	galactosidase beta 1 like 2 [Source:HGNC Symbol;Acc:HGNC:25129]	11:134331874-134378341	2.84866	2.54915	2.79702	1.38493	1.07055	1.30192	829	784	794	361	313	332	2.73161	1.25247	1.12498	2.87818e-10	1.75588e-08	UP	NONHSAT124339.2+ENSG00000149328	1				NONHSAT116202.2+ENSG00000159307
NONHSAT072812.2	2:101185941-101193911	4999	0.0691114	0.0260179	0.00710459	0.262996	0.235689	0.166614	10	4	1	34	34	21	0.034078	0.221766	-2.70213	0.000198367	0.027431	DOWN	trans	ENSG00000092929	UNC13D	unc-13 homolog D (C. elegans) [Source:HGNC Symbol;Acc:HGNC:23147]	17:75827225-75844717	0.847219	1.08699	0.950964	3.67766	2.89573	2.42202	295	400	323	1147	1013	739	0.961726	2.99847	-1.64053	5.1505e-18	1.10093e-15	DOWN	NONHSAT072812.2+ENSG00000092929	1				ENST00000600607+ENSG00000159307
NONHSAT216691.1	8:617219-645468	3489	0.0891228	0.102505	0.0407278	0.33248	0.526405	0.329666	9	11	4	30	53	29	0.077452	0.396184	-2.3548	0.000213017	0.0288069	DOWN	trans	ENSG00000159307	SCUBE1	signal peptide, CUB domain, EGF-like 1 [Source:HGNC Symbol;Acc:HGNC:13441]	22:43197283-43343388	0	0	0	0.00554102	0.0172893	0.00849496	0	0	0	2	7	3	0	0.0104418	#NAME?	0.000868069	0.00754507	DOWN	NONHSAT216691.1+ENSG00000159307	1				NONHSAT060675.2+ENSG00000123179
ENST00000609170	10:86965345-86967549	2205	8.06915	9.17137	10.4239	2.33235	2.57741	2.55424	515	622	647	133	164	142	9.22148	2.488	1.89001	1.58049e-05	0.00455847	UP	trans	ENSG00000108439	PNPO	pyridoxamine 5'-phosphate oxidase [Source:HGNC Symbol;Acc:HGNC:30260]	17:47941506-47948288	6.68633	6.38969	6.35251	2.80777	2.56341	2.46299	1106	1117	1025	416	426	357	6.47617	2.61139	1.31032	1.49542e-15	2.29802e-13	UP	ENST00000609170+ENSG00000108439	1				NONHSAT186324.1+ENSG00000123179
NONHSAT160341.1	11:58497889-58505759	1002	0	0	0.035445	0.231542	0.2075	0.277094	0	0	1	6	6	7	0.011815	0.238712	-4.33658	0.000308673	0.0353085	DOWN	cis	ENSG00000198283	OR5B21	olfactory receptor family 5 subfamily B member 21 [Source:HGNC Symbol;Acc:HGNC:19616]	11:58507175-58508105	0.107589	0	0.110277	0.640513	0.606729	0.572874	3	0	3	16	17	14	0.0726219	0.606705	-3.06252	4.06517e-09	1.85802e-07	DOWN	NONHSAT160341.1+ENSG00000198283	1				NONHSAT130807.2+ENSG00000123179
NONHSAT002657.2	1:40688222-40691569	3348	0.681061	1.01966	0.923148	0	0	0	66	105	87	0	0	0	0.874624	0	Inf	1.91829e-18	1.29098e-14	UP	trans	ENSG00000182628	SKA2	spindle and kinetochore associated complex subunit 2 [Source:HGNC Symbol;Acc:HGNC:28006]	17:59109951-59155269	5.88595	5.92717	5.65119	2.66813	2.80152	3.10017	1261	1342	1181	512	603	582	5.82144	2.85661	1.02707	2.40556e-10	1.49973e-08	UP	NONHSAT002657.2+ENSG00000182628	1				NONHSAT199073.1+ENSG00000142408
NONHSAT151209.1	1:19052438-19060127	7543	0	0	0	0.0615152	0.032161	0.0210328	0	0	0	12	7	4	0	0.0382363	#NAME?	4.40826e-05	0.00985828	DOWN	trans	ENSG00000009950	MLXIPL	MLX interacting protein-like [Source:HGNC Symbol;Acc:HGNC:12744]	7:73593194-73624543	0.363253	0.396597	0.290546	1.06958	0.913839	0.655982	91	105	71	240	230	144	0.350132	0.879801	-1.32928	3.02409e-09	1.43766e-07	DOWN	NONHSAT151209.1+ENSG00000009950	1				NONHSAT160750.1+ENSG00000142408
NONHSAT079904.2	20:44660607-44738967	1743	0.0396508	0.130567	0.142675	0	0	0	2	7	7	0	0	0	0.104298	0	Inf	0.000439377	0.0450294	UP	trans	ENSG00000154839	SKA1	spindle and kinetochore associated complex subunit 1 [Source:HGNC Symbol;Acc:HGNC:28109]	18:50374995-50394173	3.4142	4.90333	4.60455	1.68564	1.97103	1.94814	450	683	592	199	261	225	4.30736	1.86827	1.2051	2.82769e-09	1.36021e-07	UP	NONHSAT079904.2+ENSG00000154839	1				NONHSAT199075.1+ENSG00000103769
NONHSAT199075.1	4:128627629-128646352	18724	0.0571995	0.057302	0.026563	0.379989	0.3646	0.370699	31	33	14	184	197	175	0.0470215	0.371762	-2.98299	3.07806e-07	0.000211559	DOWN	trans	ENSG00000181704	YIPF6	Yip1 domain family member 6 [Source:HGNC Symbol;Acc:HGNC:28304]	X:68498323-68537285	2.65311	2.34399	2.34009	6.18748	7.53712	7.93302	1282	1197	1103	2678	3659	3359	2.44573	7.21921	-1.56157	5.4494e-26	2.97925e-23	DOWN	NONHSAT199075.1+ENSG00000181704	1				NONHSAT130807.2+ENSG00000103769
NONHSAT023520.2	11:87330385-87331915	1531	0.428764	0.509676	0.580085	1.89425	2.71616	2.43521	19	24	25	75	120	94	0.506175	2.34854	-2.21405	0.000115996	0.0197628	DOWN	trans	ENSG00000101842	VSIG1	V-set and immunoglobulin domain containing 1 [Source:HGNC Symbol;Acc:HGNC:28675]	X:108044970-108079184	0.0724026	0.0342563	0.053017	0.121253	0.180169	0.171154	14	7	10	21	35	29	0.0532253	0.157525	-1.5654	6.80372e-06	0.000130603	DOWN	NONHSAT023520.2+ENSG00000101842	1				ENST00000430555+ENSG00000112053
NONHSAT171765.1	15:73514725-73525678	3188	0.0866928	0.0713858	0.0668653	0.376009	0.315235	0.447883	8	7	6	31	29	36	0.0749813	0.379709	-2.34029	0.000172137	0.0250332	DOWN	trans	ENSG00000187398	LUZP2	leucine zipper protein 2 [Source:HGNC Symbol;Acc:HGNC:23206]	11:24496970-25082631	0.0334882	0.0242306	0.0161551	0.107763	0.127445	0.141625	17	13	8	49	65	63	0.0246246	0.125611	-2.35079	4.04706e-15	5.66768e-13	DOWN	NONHSAT171765.1+ENSG00000187398	1				ENST00000429962+ENSG00000257594
NONHSAT217282.1	8:81568813-81595351	26539	0.0520725	0.0735051	0.0602375	0.374457	0.402175	0.387076	40	60	45	257	308	259	0.0619384	0.387903	-2.64679	1.29889e-06	0.000672408	DOWN	trans	ENSG00000077232	DNAJC10	DnaJ heat shock protein family (Hsp40) member C10 [Source:HGNC Symbol;Acc:HGNC:24637]	2:182716041-182794464	7.85082	7.6152	7.99655	13.8885	15.8038	17.2891	6689	6857	6646	10599	13528	12908	7.82086	15.6605	-1.00173	6.60647e-15	8.98638e-13	DOWN	NONHSAT217282.1+ENSG00000077232	1				NONHSAT000394.2+ENSG00000257594
NONHSAT130807.2	9:33909356-33911122	1041	0	0	0	0.185735	0.399452	0.228622	0	0	0	5	12	6	0	0.27127	#NAME?	2.76508e-05	0.00684977	DOWN	trans	ENSG00000166794	PPIB	peptidylprolyl isomerase B (cyclophilin B) [Source:HGNC Symbol;Acc:HGNC:9255]	15:64155812-64163205	65.2615	59.9557	61.2038	137.017	167.692	139.235	4813	4673	4403	9051	12425	8998	62.1403	147.981	-1.25181	2.0192e-21	6.52317e-19	DOWN	NONHSAT130807.2+ENSG00000166794	1				NONHSAT183880.1+ENSG00000078814
ENST00000618285	20:33985617-33988989	3373	0.266314	0.347012	0.242241	0.0687829	0.0410905	0.0235236	26	36	23	6	4	2	0.285189	0.0444657	2.68115	2.24189e-06	0.00107768	UP	trans	ENSG00000185361	TNFAIP8L1	TNF alpha induced protein 8 like 1 [Source:HGNC Symbol;Acc:HGNC:28279]	19:4639518-4655568	1.42664	1.40025	1.28404	0.45353	0.409154	0.275944	295	306	259	84	85	50	1.37031	0.379543	1.85217	1.82101e-17	3.7514e-15	UP	ENST00000618285+ENSG00000185361	1				ENST00000609871+ENSG00000078814
NONHSAT000333.2	1:1574884-1576971	2088	0	0	0	0.703724	0.680459	0.607855	0	0	0	38	41	32	0	0.664013	#NAME?	4.65503e-14	1.44589e-10	DOWN	trans	ENSG00000147174	ACRC	acidic repeat containing [Source:HGNC Symbol;Acc:HGNC:15805]	X:71578411-71613583	0.995771	1.16591	1.05753	2.59134	2.71671	2.96764	139	172	144	324	381	363	1.07307	2.75856	-1.36217	1.2016e-14	1.56699e-12	DOWN	NONHSAT000333.2+ENSG00000147174	1				NONHSAT118802.2+ENSG00000078814
ENST00000366221	1:1574975-1577075	2101	0.180879	0.23213	0.185998	0.018398	0.04948	0.0188732	11	15	11	1	3	1	0.199669	0.0289171	2.78762	0.000114953	0.0196682	UP	trans	ENSG00000105639	JAK3	Janus kinase 3 [Source:HGNC Symbol;Acc:HGNC:6193]	19:17824780-17848071	0.376672	0.379095	0.344019	0.0955739	0.0852089	0.101601	110	117	98	25	25	26	0.366595	0.094128	1.96149	1.1612e-15	1.84422e-13	UP	ENST00000366221+ENSG00000105639	1				ENST00000600607+ENSG00000124440
ENST00000366221	1:1574975-1577075	2101	0.180879	0.23213	0.185998	0.018398	0.04948	0.0188732	11	15	11	1	3	1	0.199669	0.0289171	2.78762	0.000114953	0.0196682	UP	trans	ENSG00000160949	TONSL	tonsoku-like, DNA repair protein [Source:HGNC Symbol;Acc:HGNC:7801]	8:144428775-144444444	1.8021	2.02492	2.05037	0.720181	0.63188	0.463504	528	627	586	189	186	119	1.95913	0.605189	1.69476	2.67583e-17	5.17491e-15	UP	ENST00000366221+ENSG00000160949	1				NONHSAT010435.2+ENSG00000081059
NONHSAT206694.1	6:4378952-4393496	14545	0.0285046	0.0111777	0.00976962	0.0983652	0.100065	0.111802	12	5	4	37	42	41	0.016484	0.10341	-2.64925	4.41034e-05	0.00985828	DOWN	trans	ENSG00000101670	LIPG	lipase, endothelial [Source:HGNC Symbol;Acc:HGNC:6623]	18:49560699-49599182	0.0717644	0.0589691	0.0561437	0.307828	0.270681	0.26724	38	33	29	146	144	124	0.0622924	0.281916	-2.17814	4.75959e-22	1.73475e-19	DOWN	NONHSAT206694.1+ENSG00000101670	1				NONHSAT000531.2+ENSG00000081059
NONHSAT118801.2	7:2439834-2444057	3365	0	0	0	0	0.236856	0.165021	0	0	0	0	23	14	0	0.133959	#NAME?	0.000175907	0.0253676	DOWN	trans	ENSG00000003402	CFLAR	CASP8 and FADD like apoptosis regulator [Source:HGNC Symbol;Acc:HGNC:1876]	2:201116104-201176687	2.10864	2.172	2.09409	2.58848	6.1729	6.02408	1919	2089	1859	2110	5644	4804	2.12491	4.92849	-1.21374	6.0398e-07	1.59875e-05	DOWN	NONHSAT118801.2+ENSG00000003402	1				NONHSAT151209.1+ENSG00000269404
ENST00000590591	8:8237208-8238926	702	0.935096	1.01892	1.31576	0.220308	0.296175	0.39551	19	22	26	4	6	7	1.08993	0.303998	1.8421	0.000383605	0.0409778	UP	cis	ENSG00000173295	FAM86B3P	family with sequence similarity 86 member B3, pseudogene [Source:HGNC Symbol;Acc:HGNC:44371]	8:8228595-8244865	1.15762	1.14189	1.23256	0.469063	0.524956	0.566176	259	270	269	94	118	111	1.17736	0.520065	1.17879	1.59358e-09	8.16284e-08	UP	ENST00000590591+ENSG00000173295	1				NONHSAT053931.2+ENSG00000269404
NONHSAT116202.2	6:169419006-169425156	4156	0.30758	0.406799	0.40175	0.0744352	0.0917202	0.162236	37	52	47	8	11	17	0.372043	0.109464	1.76502	0.000287398	0.0342326	UP	trans	ENSG00000154839	SKA1	spindle and kinetochore associated complex subunit 1 [Source:HGNC Symbol;Acc:HGNC:28109]	18:50374995-50394173	3.4142	4.90333	4.60455	1.68564	1.97103	1.94814	450	683	592	199	261	225	4.30736	1.86827	1.2051	2.82769e-09	1.36021e-07	UP	NONHSAT116202.2+ENSG00000154839	1				ENST00000425602+ENSG00000269404
NONHSAT180590.1	19:55158665-55161070	1406	1.40062	1.38745	1.56654	0.632549	0.221815	0.366716	57	60	62	23	9	13	1.45154	0.407027	1.83439	0.000259531	0.0325445	UP	cis	ENSG00000167646	DNAAF3	dynein, axonemal, assembly factor 3 [Source:HGNC Symbol;Acc:HGNC:30492]	19:55158661-55166722	1.6857	1.679	2.00923	0.891463	0.802804	0.759359	418	440	486	198	200	165	1.79131	0.817875	1.13106	1.29791e-09	6.73326e-08	UP	NONHSAT180590.1+ENSG00000167646	1				NONHSAT138976.2+ENSG00000269404
NONHSAT217282.1	8:81568813-81595351	26539	0.0520725	0.0735051	0.0602375	0.374457	0.402175	0.387076	40	60	45	257	308	259	0.0619384	0.387903	-2.64679	1.29889e-06	0.000672408	DOWN	trans	ENSG00000181704	YIPF6	Yip1 domain family member 6 [Source:HGNC Symbol;Acc:HGNC:28304]	X:68498323-68537285	2.65311	2.34399	2.34009	6.18748	7.53712	7.93302	1282	1197	1103	2678	3659	3359	2.44573	7.21921	-1.56157	5.4494e-26	2.97925e-23	DOWN	NONHSAT217282.1+ENSG00000181704	1				NONHSAT215706.1+ENSG00000162490
ENST00000452097	19:54119511-54125343	4158	0.0166213	0.00782007	0.0256333	0.167391	0.14168	0.0763109	2	1	3	18	17	8	0.0166916	0.128461	-2.94414	0.000248789	0.0318145	DOWN	trans	ENSG00000009950	MLXIPL	MLX interacting protein-like [Source:HGNC Symbol;Acc:HGNC:12744]	7:73593194-73624543	0.363253	0.396597	0.290546	1.06958	0.913839	0.655982	91	105	71	240	230	144	0.350132	0.879801	-1.32928	3.02409e-09	1.43766e-07	DOWN	ENST00000452097+ENSG00000009950	1				NONHSAT000445.2+ENSG00000162490
NONHSAT186090.1	2:190804362-190844260	12147	0.972718	0.497847	0.79549	4.17336	3.78003	4.17622	342	186	272	1311	1325	1279	0.755352	4.0432	-2.42028	2.27036e-05	0.0059145	DOWN	trans	ENSG00000260916	CCPG1	cell cycle progression 1 [Source:HGNC Symbol;Acc:HGNC:24227]	15:55340032-55408510	6.21299	7.00719	6.50917	14.1395	15.0782	15.0565	3642	4341	3722	7424	8880	7734	6.57645	14.7581	-1.16612	1.29427e-21	4.27846e-19	DOWN	NONHSAT186090.1+ENSG00000260916	1				NONHSAT222730.1+ENSG00000133488
MSTRG.5069.4	10:68860445-68866963	4826	0	0	0	0.584913	0.00717796	2.96689	0	0	0	73	1	361	0	1.18633	#NAME?	2.3598e-07	0.00017469	DOWN	trans	ENSG00000269693	CTD-2192J16.20	-	19:12525720-12580975	0.41038	0.399095	0.41486	0.445435	0.380104	5.65892	72	74	71	70	67	870	0.408111	2.16149	-2.40499	0.000976945	0.00828567	DOWN	MSTRG.5069.4+ENSG00000269693	1				ENST00000594119+ENSG00000133488
NONHSAT211923.1	7:33830757-33838184	7428	0.0372074	0.0218873	0.0430417	0.182199	0.181944	0.234942	8	5	9	35	39	44	0.0340455	0.199695	-2.55226	3.82972e-05	0.00899071	DOWN	trans	ENSG00000181704	YIPF6	Yip1 domain family member 6 [Source:HGNC Symbol;Acc:HGNC:28304]	X:68498323-68537285	2.65311	2.34399	2.34009	6.18748	7.53712	7.93302	1282	1197	1103	2678	3659	3359	2.44573	7.21921	-1.56157	5.4494e-26	2.97925e-23	DOWN	NONHSAT211923.1+ENSG00000181704	1				NONHSAT168342.1+ENSG00000133488
NONHSAT216370.1	8:125387304-125397596	2210	0.0312721	0.014713	0	0.192468	0.172484	0.161517	2	1	0	11	11	9	0.0153284	0.17549	-3.51711	0.000124975	0.0209393	DOWN	trans	ENSG00000136731	UGGT1	UDP-glucose glycoprotein glucosyltransferase 1 [Source:HGNC Symbol;Acc:HGNC:15663]	2:128091200-128195677	12.5926	12.6514	12.0268	24.5566	24.4179	25.6991	5456	5793	5083	9530	10629	9757	12.4236	24.8912	-1.00255	1.33848e-17	2.7775e-15	DOWN	NONHSAT216370.1+ENSG00000136731	1				NONHSAT183683.1+ENSG00000188064
ENST00000431813	9:87553454-87554459	702	2.36229	2.26939	1.51818	11.292	9.72473	11.4694	48	49	30	205	197	203	2.04995	10.8287	-2.4012	1.56679e-05	0.00455147	DOWN	trans	ENSG00000102158	MAGT1	magnesium transporter 1 [Source:HGNC Symbol;Acc:HGNC:28880]	X:77826364-77895593	6.75266	6.70301	6.61618	12.6954	13.4845	14.5078	2079	2181	1987	3501	4171	3914	6.69062	13.5626	-1.01942	1.33299e-15	2.08217e-13	DOWN	ENST00000431813+ENSG00000102158	1				ENST00000601562+ENSG00000183044
ENST00000366221	1:1574975-1577075	2101	0.180879	0.23213	0.185998	0.018398	0.04948	0.0188732	11	15	11	1	3	1	0.199669	0.0289171	2.78762	0.000114953	0.0196682	UP	trans	ENSG00000186185	KIF18B	kinesin family member 18B [Source:HGNC Symbol;Acc:HGNC:27102]	17:44924709-44947711	6.40931	6.93181	6.92956	2.22228	2.35309	1.55878	1098	1255	1158	341	405	234	6.75689	2.04472	1.72446	1.67705e-19	4.00646e-17	UP	ENST00000366221+ENSG00000186185	1				ENST00000429962+ENSG00000101966
NONHSAT171765.1	15:73514725-73525678	3188	0.0866928	0.0713858	0.0668653	0.376009	0.315235	0.447883	8	7	6	31	29	36	0.0749813	0.379709	-2.34029	0.000172137	0.0250332	DOWN	trans	ENSG00000170522	ELOVL6	ELOVL fatty acid elongase 6 [Source:HGNC Symbol;Acc:HGNC:15829]	4:110045846-110199199	4.38391	4.58768	4.39769	9.10407	9.0413	9.73211	1444	1597	1413	2686	2992	2809	4.45643	9.29249	-1.06018	8.80179e-17	1.611e-14	DOWN	NONHSAT171765.1+ENSG00000170522	1				ENST00000618285+ENSG00000101966
ENST00000431813	9:87553454-87554459	702	2.36229	2.26939	1.51818	11.292	9.72473	11.4694	48	49	30	205	197	203	2.04995	10.8287	-2.4012	1.56679e-05	0.00455147	DOWN	trans	ENSG00000111859	NEDD9	neural precursor cell expressed, developmentally down-regulated 9 [Source:HGNC Symbol;Acc:HGNC:7733]	6:11183298-11382348	0.0262068	0.0347153	0.019701	0.0994753	0.0799927	0.085733	15	21	11	51	46	43	0.0268744	0.0884003	-1.71782	1.14213e-09	6.03522e-08	DOWN	ENST00000431813+ENSG00000111859	1				ENST00000594557+ENSG00000101966
ENST00000429962	22:21001922-21003272	1263	0.519745	0.592081	0.731324	0	0	0	19	23	26	0	0	0	0.614383	0	Inf	3.54259e-11	7.15231e-08	UP	trans	ENSG00000160949	TONSL	tonsoku-like, DNA repair protein [Source:HGNC Symbol;Acc:HGNC:7801]	8:144428775-144444444	1.8021	2.02492	2.05037	0.720181	0.63188	0.463504	528	627	586	189	186	119	1.95913	0.605189	1.69476	2.67583e-17	5.17491e-15	UP	ENST00000429962+ENSG00000160949	1				NONHSAT167187.1+ENSG00000170522
NONHSAT199075.1	4:128627629-128646352	18724	0.0571995	0.057302	0.026563	0.379989	0.3646	0.370699	31	33	14	184	197	175	0.0470215	0.371762	-2.98299	3.07806e-07	0.000211559	DOWN	trans	ENSG00000147174	ACRC	acidic repeat containing [Source:HGNC Symbol;Acc:HGNC:15805]	X:71578411-71613583	0.995771	1.16591	1.05753	2.59134	2.71671	2.96764	139	172	144	324	381	363	1.07307	2.75856	-1.36217	1.2016e-14	1.56699e-12	DOWN	NONHSAT199075.1+ENSG00000147174	1				NONHSAT022124.2+ENSG00000170522
ENST00000619017	14:77028086-77031572	3487	0.297237	0.307692	0.356575	0.0221819	0.0397471	0.0341261	30	33	35	2	4	3	0.320501	0.0320184	3.32336	4.67741e-08	4.33962e-05	UP	trans	ENSG00000160949	TONSL	tonsoku-like, DNA repair protein [Source:HGNC Symbol;Acc:HGNC:7801]	8:144428775-144444444	1.8021	2.02492	2.05037	0.720181	0.63188	0.463504	528	627	586	189	186	119	1.95913	0.605189	1.69476	2.67583e-17	5.17491e-15	UP	ENST00000619017+ENSG00000160949	1				NONHSAT055361.2+ENSG00000164342
NONHSAT000333.2	1:1574884-1576971	2088	0	0	0	0.703724	0.680459	0.607855	0	0	0	38	41	32	0	0.664013	#NAME?	4.65503e-14	1.44589e-10	DOWN	trans	ENSG00000260916	CCPG1	cell cycle progression 1 [Source:HGNC Symbol;Acc:HGNC:24227]	15:55340032-55408510	6.21299	7.00719	6.50917	14.1395	15.0782	15.0565	3642	4341	3722	7424	8880	7734	6.57645	14.7581	-1.16612	1.29427e-21	4.27846e-19	DOWN	NONHSAT000333.2+ENSG00000260916	1				NONHSAT112767.2+ENSG00000164342
NONHSAT000333.2	1:1574884-1576971	2088	0	0	0	0.703724	0.680459	0.607855	0	0	0	38	41	32	0	0.664013	#NAME?	4.65503e-14	1.44589e-10	DOWN	trans	ENSG00000184226	PCDH9	protocadherin 9 [Source:HGNC Symbol;Acc:HGNC:8661]	13:66302834-67230445	0.625272	0.699219	0.660736	1.6193	1.55773	1.6845	682	806	703	1582	1707	1610	0.661742	1.62051	-1.29211	1.28234e-19	3.14273e-17	DOWN	NONHSAT000333.2+ENSG00000184226	1				NONHSAT086922.2+ENSG00000147231
ENST00000619017	14:77028086-77031572	3487	0.297237	0.307692	0.356575	0.0221819	0.0397471	0.0341261	30	33	35	2	4	3	0.320501	0.0320184	3.32336	4.67741e-08	4.33962e-05	UP	trans	ENSG00000188064	WNT7B	wingless-type MMTV integration site family member 7B [Source:HGNC Symbol;Acc:HGNC:12787]	22:45920362-45977129	6.49507	6.24492	6.63287	2.96292	2.82528	2.3284	1302	1323	1297	532	569	409	6.45762	2.70553	1.25509	7.067e-14	8.0043e-12	UP	ENST00000619017+ENSG00000188064	1				NONHSAT183880.1+ENSG00000131386
ENST00000429962	22:21001922-21003272	1263	0.519745	0.592081	0.731324	0	0	0	19	23	26	0	0	0	0.614383	0	Inf	3.54259e-11	7.15231e-08	UP	trans	ENSG00000105613	MAST1	microtubule associated serine/threonine kinase 1 [Source:HGNC Symbol;Acc:HGNC:19034]	19:12833951-12874951	1.84331	1.83564	1.97107	0.963459	0.948293	0.815433	534	562	557	250	276	207	1.88334	0.909062	1.05084	4.19686e-09	1.91206e-07	UP	ENST00000429962+ENSG00000105613	1				NONHSAT129766.2+ENSG00000131386
NONHSAT206694.1	6:4378952-4393496	14545	0.0285046	0.0111777	0.00976962	0.0983652	0.100065	0.111802	12	5	4	37	42	41	0.016484	0.10341	-2.64925	4.41034e-05	0.00985828	DOWN	trans	ENSG00000170522	ELOVL6	ELOVL fatty acid elongase 6 [Source:HGNC Symbol;Acc:HGNC:15829]	4:110045846-110199199	4.38391	4.58768	4.39769	9.10407	9.0413	9.73211	1444	1597	1413	2686	2992	2809	4.45643	9.29249	-1.06018	8.80179e-17	1.611e-14	DOWN	NONHSAT206694.1+ENSG00000170522	1				MSTRG.5069.4+ENSG00000157734
NONHSAT192165.1	22:25561883-25564822	2332	0	0	0	0.0663193	0.0594332	0.11906	0	0	0	4	4	7	0	0.0816042	#NAME?	0.000360056	0.0390271	DOWN	trans	ENSG00000082126	MPP4	membrane protein, palmitoylated 4 [Source:HGNC Symbol;Acc:HGNC:13680]	2:201644870-201698694	0.0903539	0.0651384	0.0529282	0.254585	0.248387	0.35843	21	16	12	53	58	73	0.0694735	0.287134	-2.04719	2.52539e-12	2.26481e-10	DOWN	NONHSAT192165.1+ENSG00000082126	1				NONHSAT007230.2+ENSG00000147536
ENST00000619017	14:77028086-77031572	3487	0.297237	0.307692	0.356575	0.0221819	0.0397471	0.0341261	30	33	35	2	4	3	0.320501	0.0320184	3.32336	4.67741e-08	4.33962e-05	UP	trans	ENSG00000183762	KREMEN1	kringle containing transmembrane protein 1 [Source:HGNC Symbol;Acc:HGNC:17550]	22:29073078-29168333	5.24394	5.18345	5.28722	2.35227	2.04695	2.05096	1456	1521	1432	585	571	499	5.2382	2.15006	1.28469	2.70918e-16	4.55735e-14	UP	ENST00000619017+ENSG00000183762	1				MSTRG.44668.3+ENSG00000184313
NONHSAT130807.2	9:33909356-33911122	1041	0	0	0	0.185735	0.399452	0.228622	0	0	0	5	12	6	0	0.27127	#NAME?	2.76508e-05	0.00684977	DOWN	trans	ENSG00000159307	SCUBE1	signal peptide, CUB domain, EGF-like 1 [Source:HGNC Symbol;Acc:HGNC:13441]	22:43197283-43343388	0	0	0	0.00554102	0.0172893	0.00849496	0	0	0	2	7	3	0	0.0104418	#NAME?	0.000868069	0.00754507	DOWN	NONHSAT130807.2+ENSG00000159307	1				ENST00000626156+ENSG00000121413
NONHSAT018347.2	11:19710934-19714672	3739	0.997929	1.09564	1.06414	0.289573	0.361455	0.18033	108	126	112	28	39	17	1.05257	0.27712	1.92533	4.09028e-05	0.00938417	UP	cis and trans	ENSG00000166833	NAV2	neuron navigator 2 [Source:HGNC Symbol;Acc:HGNC:15997]	11:19350724-20121598	5.84332	5.90297	6.38624	1.90366	2.34559	2.02916	3283	3505	3500	958	1324	999	6.04418	2.0928	1.53011	9.3139e-25	4.48788e-22	UP	NONHSAT018347.2+ENSG00000166833	1				NONHSAT167187.1+ENSG00000137941
NONHSAT093248.2	3:172417601-172425666	8066	0.0728151	0.108831	0.096896	0.426662	0.463994	0.501562	17	27	22	89	108	102	0.0928473	0.464073	-2.32142	4.419e-05	0.00985828	DOWN	trans	ENSG00000147231	CXorf57	chromosome X open reading frame 57 [Source:HGNC Symbol;Acc:HGNC:25486]	X:106611930-106679442	0.392131	0.378617	0.336363	0.78624	0.852307	0.968064	98	100	82	176	214	212	0.369037	0.86887	-1.23537	1.56571e-10	1.01857e-08	DOWN	NONHSAT093248.2+ENSG00000147231	1				NONHSAT167187.1+ENSG00000102158
NONHSAT217282.1	8:81568813-81595351	26539	0.0520725	0.0735051	0.0602375	0.374457	0.402175	0.387076	40	60	45	257	308	259	0.0619384	0.387903	-2.64679	1.29889e-06	0.000672408	DOWN	trans	ENSG00000105855	ITGB8	integrin subunit beta 8 [Source:HGNC Symbol;Acc:HGNC:6163]	7:20330702-20415754	3.48079	3.62439	3.14253	11.6499	10.5322	11.3849	1852	2038	1631	5552	5630	5308	3.41591	11.189	-1.71174	2.2754e-39	4.62052e-36	DOWN	NONHSAT217282.1+ENSG00000105855	1				NONHSAT039300.2+ENSG00000102158
NONHSAT000445.2	1:2549920-2552845	2209	0.0469216	0.117743	0.112577	0	0	0	3	8	7	0	0	0	0.0924138	0	Inf	0.000124957	0.0209393	UP	trans	ENSG00000154839	SKA1	spindle and kinetochore associated complex subunit 1 [Source:HGNC Symbol;Acc:HGNC:28109]	18:50374995-50394173	3.4142	4.90333	4.60455	1.68564	1.97103	1.94814	450	683	592	199	261	225	4.30736	1.86827	1.2051	2.82769e-09	1.36021e-07	UP	NONHSAT000445.2+ENSG00000154839	1				NONHSAT160750.1+ENSG00000107796
NONHSAT000333.2	1:1574884-1576971	2088	0	0	0	0.703724	0.680459	0.607855	0	0	0	38	41	32	0	0.664013	#NAME?	4.65503e-14	1.44589e-10	DOWN	trans	ENSG00000105855	ITGB8	integrin subunit beta 8 [Source:HGNC Symbol;Acc:HGNC:6163]	7:20330702-20415754	3.48079	3.62439	3.14253	11.6499	10.5322	11.3849	1852	2038	1631	5552	5630	5308	3.41591	11.189	-1.71174	2.2754e-39	4.62052e-36	DOWN	NONHSAT000333.2+ENSG00000105855	1				ENST00000609871+ENSG00000178187
NONHSAT199075.1	4:128627629-128646352	18724	0.0571995	0.057302	0.026563	0.379989	0.3646	0.370699	31	33	14	184	197	175	0.0470215	0.371762	-2.98299	3.07806e-07	0.000211559	DOWN	trans	ENSG00000260916	CCPG1	cell cycle progression 1 [Source:HGNC Symbol;Acc:HGNC:24227]	15:55340032-55408510	6.21299	7.00719	6.50917	14.1395	15.0782	15.0565	3642	4341	3722	7424	8880	7734	6.57645	14.7581	-1.16612	1.29427e-21	4.27846e-19	DOWN	NONHSAT199075.1+ENSG00000260916	1				NONHSAT167187.1+ENSG00000068976
NONHSAT217282.1	8:81568813-81595351	26539	0.0520725	0.0735051	0.0602375	0.374457	0.402175	0.387076	40	60	45	257	308	259	0.0619384	0.387903	-2.64679	1.29889e-06	0.000672408	DOWN	trans	ENSG00000147174	ACRC	acidic repeat containing [Source:HGNC Symbol;Acc:HGNC:15805]	X:71578411-71613583	0.995771	1.16591	1.05753	2.59134	2.71671	2.96764	139	172	144	324	381	363	1.07307	2.75856	-1.36217	1.2016e-14	1.56699e-12	DOWN	NONHSAT217282.1+ENSG00000147174	1				ENST00000616774+ENSG00000068976
NONHSAT186090.1	2:190804362-190844260	12147	0.972718	0.497847	0.79549	4.17336	3.78003	4.17622	342	186	272	1311	1325	1279	0.755352	4.0432	-2.42028	2.27036e-05	0.0059145	DOWN	trans	ENSG00000105855	ITGB8	integrin subunit beta 8 [Source:HGNC Symbol;Acc:HGNC:6163]	7:20330702-20415754	3.48079	3.62439	3.14253	11.6499	10.5322	11.3849	1852	2038	1631	5552	5630	5308	3.41591	11.189	-1.71174	2.2754e-39	4.62052e-36	DOWN	NONHSAT186090.1+ENSG00000105855	1				ENST00000609871+ENSG00000188039
ENST00000431813	9:87553454-87554459	702	2.36229	2.26939	1.51818	11.292	9.72473	11.4694	48	49	30	205	197	203	2.04995	10.8287	-2.4012	1.56679e-05	0.00455147	DOWN	cis	ENSG00000196730	DAPK1	death-associated protein kinase 1 [Source:HGNC Symbol;Acc:HGNC:2674]	9:87497228-87708633	13.096	12.9968	12.6014	33.3096	31.9472	32.8396	8457	8870	7938	19267	20727	18583	12.8981	32.6988	-1.34208	1.56739e-30	1.4374e-27	DOWN	ENST00000431813+ENSG00000196730	1				ENST00000619017+ENSG00000197380
NONHSAT217282.1	8:81568813-81595351	26539	0.0520725	0.0735051	0.0602375	0.374457	0.402175	0.387076	40	60	45	257	308	259	0.0619384	0.387903	-2.64679	1.29889e-06	0.000672408	DOWN	trans	ENSG00000137941	TTLL7	tubulin tyrosine ligase like 7 [Source:HGNC Symbol;Acc:HGNC:26242]	1:83865028-83999150	0.721499	0.764419	0.717512	1.58089	1.52941	1.49275	401	449	389	787	854	727	0.734477	1.53435	-1.06284	5.20633e-12	4.34049e-10	DOWN	NONHSAT217282.1+ENSG00000137941	1				NONHSAT007230.2+ENSG00000197299
ENST00000431813	9:87553454-87554459	702	2.36229	2.26939	1.51818	11.292	9.72473	11.4694	48	49	30	205	197	203	2.04995	10.8287	-2.4012	1.56679e-05	0.00455147	DOWN	trans	ENSG00000136731	UGGT1	UDP-glucose glycoprotein glucosyltransferase 1 [Source:HGNC Symbol;Acc:HGNC:15663]	2:128091200-128195677	12.5926	12.6514	12.0268	24.5566	24.4179	25.6991	5456	5793	5083	9530	10629	9757	12.4236	24.8912	-1.00255	1.33848e-17	2.7775e-15	DOWN	ENST00000431813+ENSG00000136731	1				ENST00000567257+ENSG00000154133
NONHSAT005505.2	1:117963370-117966542	3173	0.0108851	0.0102477	0.0111931	0.146237	0.120135	0.125007	1	1	1	12	11	10	0.0107753	0.130459	-3.5978	5.4844e-05	0.0113566	DOWN	trans	ENSG00000137941	TTLL7	tubulin tyrosine ligase like 7 [Source:HGNC Symbol;Acc:HGNC:26242]	1:83865028-83999150	0.721499	0.764419	0.717512	1.58089	1.52941	1.49275	401	449	389	787	854	727	0.734477	1.53435	-1.06284	5.20633e-12	4.34049e-10	DOWN	NONHSAT005505.2+ENSG00000137941	1				ENST00000423477+ENSG00000163170
NONHSAT199075.1	4:128627629-128646352	18724	0.0571995	0.057302	0.026563	0.379989	0.3646	0.370699	31	33	14	184	197	175	0.0470215	0.371762	-2.98299	3.07806e-07	0.000211559	DOWN	trans	ENSG00000105855	ITGB8	integrin subunit beta 8 [Source:HGNC Symbol;Acc:HGNC:6163]	7:20330702-20415754	3.48079	3.62439	3.14253	11.6499	10.5322	11.3849	1852	2038	1631	5552	5630	5308	3.41591	11.189	-1.71174	2.2754e-39	4.62052e-36	DOWN	NONHSAT199075.1+ENSG00000105855	1				NONHSAT087513.2+ENSG00000078081
NONHSAT188646.1	20:31798438-31801802	948	18.9142	17.9368	19.5987	5.62889	7.85922	6.90328	519	523	523	138	215	165	18.8166	6.79713	1.46901	0.000496164	0.049105	UP	cis	ENSG00000088325	TPX2	TPX2, microtubule-associated [Source:HGNC Symbol;Acc:HGNC:1249]	20:31739271-31801805	47.6163	44.7578	50.0576	12.1788	14.6369	14.108	5142	5108	5273	1178	1588	1335	47.4772	13.6412	1.79926	5.71177e-35	8.11899e-32	UP	NONHSAT188646.1+ENSG00000088325	1				NONHSAT116046.2+ENSG00000060762
NONHSAT118802.2	7:2442574-2448670	3042	0.0567807	0.235136	0.0700745	0	0.0113875	0.013035	5	22	6	0	1	1	0.120664	0.00814085	3.88967	0.000229153	0.0301538	UP	trans	ENSG00000009950	MLXIPL	MLX interacting protein-like [Source:HGNC Symbol;Acc:HGNC:12744]	7:73593194-73624543	0.363253	0.396597	0.290546	1.06958	0.913839	0.655982	91	105	71	240	230	144	0.350132	0.879801	-1.32928	3.02409e-09	1.43766e-07	DOWN	NONHSAT118802.2+ENSG00000009950	0
NONHSAT168342.1	14:39646498-39668379	6084	0	0	0	0.317782	0.267704	0	0	0	0	50	47	0	0	0.195162	#NAME?	5.79898e-06	0.00213272	DOWN	trans	ENSG00000178401	DNAJC22	DnaJ heat shock protein family (Hsp40) member C22 [Source:HGNC Symbol;Acc:HGNC:25802]	12:49346917-49357546	0.67571	0.644256	0.549934	0.305211	0.225899	0.206023	131	132	104	53	44	35	0.6233	0.245711	1.34296	1.80062e-08	7.02191e-07	UP	NONHSAT168342.1+ENSG00000178401	0
NONHSAT076385.2	2:201173568-201178176	2984	0	0	0	0	0.778075	0.465214	0	0	0	0	67	35	0	0.41443	#NAME?	6.30296e-06	0.00227238	DOWN	trans	ENSG00000167723	TRPV3	transient receptor potential cation channel, subfamily V, member 3 [Source:HGNC Symbol;Acc:HGNC:18084]	17:3510502-3557995	0.0357316	0.0417642	0.0344746	0.0117317	0.0146453	0.016791	17	21	16	5	7	7	0.0373235	0.0143893	1.37508	0.0015699	0.012046	UP	NONHSAT076385.2+ENSG00000167723	0
NONHSAT122447.2	7:101094047-101097967	3921	0.0881122	0.0995045	0.15402	0.167651	7.47691	0.151734	10	12	17	17	846	15	0.113879	2.59876	-4.51225	0.000465852	0.0469093	DOWN	trans	ENSG00000272398	CD24	CD24 molecule [Source:HGNC Symbol;Acc:HGNC:1645]	6:106969831-106975627	1.66897	1.75217	1.43801	0.736447	0.620972	1.00219	420	466	353	166	157	221	1.61972	0.786538	1.04215	1.62915e-06	3.79631e-05	UP	NONHSAT122447.2+ENSG00000272398	0
NONHSAT001953.2	1:28505943-28510892	2346	0.485982	7.55302	1.72629	0.0494468	0.0295467	0.11835	33	545	114	3	2	7	3.2551	0.065781	5.62889	1.81642e-08	1.93014e-05	UP	trans	ENSG00000162490	DRAXIN	dorsal inhibitory axon guidance protein [Source:HGNC Symbol;Acc:HGNC:25054]	1:11691729-11725857	0.00454667	0	0.00931732	0.0202965	0.0452337	0.0207461	1	0	2	4	10	4	0.00462133	0.0287588	-2.63762	0.00196951	0.0144456	DOWN	NONHSAT001953.2+ENSG00000162490	0
MSTRG.44668.3	X:71426645-71429015	1870	0.609687	2.78184	0	0	0	0	33	160	0	0	0	0	1.13051	0	Inf	2.74209e-06	0.00124408	UP	trans	ENSG00000162490	DRAXIN	dorsal inhibitory axon guidance protein [Source:HGNC Symbol;Acc:HGNC:25054]	1:11691729-11725857	0.00454667	0	0.00931732	0.0202965	0.0452337	0.0207461	1	0	2	4	10	4	0.00462133	0.0287588	-2.63762	0.00196951	0.0144456	DOWN	MSTRG.44668.3+ENSG00000162490	0
NONHSAT147908.2	16:3004683-3009121	3099	1.53846	0.262288	1.13488	0	0.145371	0	138	25	99	0	13	0	0.978543	0.0484571	4.33586	2.91611e-05	0.00709336	UP	trans	ENSG00000153283	CD96	CD96 molecule [Source:HGNC Symbol;Acc:HGNC:16892]	3:111292719-111665750	0.0134907	0.0095749	0.00345752	0.0188255	0.0302143	0.0500378	4	3	1	5	9	13	0.00884104	0.0330259	-1.90131	0.00211086	0.0152464	DOWN	NONHSAT147908.2+ENSG00000153283	0
NONHSAT053931.2	17:44299576-44308393	5041	0.0342644	0.0386951	0.0140979	0.513935	0.164986	0.204572	5	6	2	67	24	26	0.0290191	0.294498	-3.34318	1.02968e-05	0.0032998	DOWN	trans	ENSG00000149761	NUDT22	nudix hydrolase 22 [Source:HGNC Symbol;Acc:HGNC:28189]	11:64225941-64230686	2.01647	2.01362	1.68058	1.14282	0.857993	0.733394	524	553	426	266	224	167	1.90356	0.911401	1.06254	2.11656e-07	6.22896e-06	UP	NONHSAT053931.2+ENSG00000149761	0
NONHSAT076385.2	2:201173568-201178176	2984	0	0	0	0	0.778075	0.465214	0	0	0	0	67	35	0	0.41443	#NAME?	6.30296e-06	0.00227238	DOWN	trans	ENSG00000137135	ARHGEF39	Rho guanine nucleotide exchange factor 39 [Source:HGNC Symbol;Acc:HGNC:25909]	9:35658875-35675866	0.45633	0.493476	0.501223	0.218343	0.274294	0.165699	154	176	165	66	93	49	0.483676	0.219445	1.14018	9.05726e-07	2.2827e-05	UP	NONHSAT076385.2+ENSG00000137135	0
ENST00000609871	3:183807908-183810548	834	0	0.623726	0.511148	0	0	0	0	16	12	0	0	0	0.378291	0	Inf	0.000372034	0.0400596	UP	trans	ENSG00000155085	AK9	adenylate kinase 9 [Source:HGNC Symbol;Acc:HGNC:33814]	6:109492856-109691217	0.352732	0.448778	0.432459	0.763662	0.811307	0.89755	148	199	177	287	342	330	0.411323	0.824173	-1.00268	2.5307e-08	9.5545e-07	DOWN	ENST00000609871+ENSG00000155085	0
MSTRG.41625.3	8:117968349-117970415	2038	1.08494	0	1.28992	0	0	0	64	0	74	0	0	0	0.791621	0	Inf	1.90505e-06	0.000938098	UP	trans	ENSG00000159307	SCUBE1	signal peptide, CUB domain, EGF-like 1 [Source:HGNC Symbol;Acc:HGNC:13441]	22:43197283-43343388	0	0	0	0.00554102	0.0172893	0.00849496	0	0	0	2	7	3	0	0.0104418	#NAME?	0.000868069	0.00754507	DOWN	MSTRG.41625.3+ENSG00000159307	0
MSTRG.44800.4	X:101341792-101344526	1510	0.137285	1.31342	0.729323	0	0	0	6	61	31	0	0	0	0.726677	0	Inf	9.93493e-09	1.11434e-05	UP	trans	ENSG00000152689	RASGRP3	RAS guanyl releasing protein 3 (calcium and DAG-regulated) [Source:HGNC Symbol;Acc:HGNC:14545]	2:33436324-33564750	0	0	0	0.011681	0.00347129	0.0179112	0	0	0	6	2	9	0	0.0110212	#NAME?	6.48193e-05	0.000885511	DOWN	MSTRG.44800.4+ENSG00000152689	0
NONHSAT167187.1	13:105947734-105970947	21978	0.177631	0.139057	0	0	0	0	113	94	0	0	0	0	0.105563	0	Inf	7.9151e-07	0.000456577	UP	trans	ENSG00000159307	SCUBE1	signal peptide, CUB domain, EGF-like 1 [Source:HGNC Symbol;Acc:HGNC:13441]	22:43197283-43343388	0	0	0	0.00554102	0.0172893	0.00849496	0	0	0	2	7	3	0	0.0104418	#NAME?	0.000868069	0.00754507	DOWN	NONHSAT167187.1+ENSG00000159307	0
NONHSAT022124.2	11:65496267-65509085	12819	6.89138	2.89644	2.12835	0.811429	0.954265	0.92512	2557	1142	768	269	353	299	3.97205	0.896938	2.1468	5.74107e-05	0.0117674	UP	trans	ENSG00000152689	RASGRP3	RAS guanyl releasing protein 3 (calcium and DAG-regulated) [Source:HGNC Symbol;Acc:HGNC:14545]	2:33436324-33564750	0	0	0	0.011681	0.00347129	0.0179112	0	0	0	6	2	9	0	0.0110212	#NAME?	6.48193e-05	0.000885511	DOWN	NONHSAT022124.2+ENSG00000152689	0
ENST00000565861	16:56940278-56941342	601	0.517387	0.703283	0.354687	5.21148	3.51724	2.96973	9	13	6	81	61	45	0.525119	3.89948	-2.89257	5.15917e-06	0.0020031	DOWN	trans	ENSG00000085063	CD59	CD59 molecule, complement regulatory protein [Source:HGNC Symbol;Acc:HGNC:1689]	11:33698261-33736445	11.6706	3.57341	10.536	5.14253	4.03494	3.02384	5303	1716	4670	2093	1842	1204	8.59336	4.0671	1.07922	0.00135605	0.0107037	UP	ENST00000565861+ENSG00000085063	0
NONHSAT118801.2	7:2439834-2444057	3365	0	0	0	0	0.236856	0.165021	0	0	0	0	23	14	0	0.133959	#NAME?	0.000175907	0.0253676	DOWN	trans	ENSG00000171320	ESCO2	establishment of sister chromatid cohesion N-acetyltransferase 2 [Source:HGNC Symbol;Acc:HGNC:27230]	8:27771949-27812640	0.434436	0.513842	0.40719	0.183614	0.213118	0.262053	140	175	128	53	69	74	0.451823	0.219595	1.04091	6.06761e-06	0.000117664	UP	NONHSAT118801.2+ENSG00000171320	0
NONHSAT001953.2	1:28505943-28510892	2346	0.485982	7.55302	1.72629	0.0494468	0.0295467	0.11835	33	545	114	3	2	7	3.2551	0.065781	5.62889	1.81642e-08	1.93014e-05	UP	trans	ENSG00000136731	UGGT1	UDP-glucose glycoprotein glucosyltransferase 1 [Source:HGNC Symbol;Acc:HGNC:15663]	2:128091200-128195677	12.5926	12.6514	12.0268	24.5566	24.4179	25.6991	5456	5793	5083	9530	10629	9757	12.4236	24.8912	-1.00255	1.33848e-17	2.7775e-15	DOWN	NONHSAT001953.2+ENSG00000136731	0
NONHSAT039301.2	14:92058552-92106621	6352	0.179489	0	0.989916	0	0	0	33	0	177	0	0	0	0.389802	0	Inf	3.337e-06	0.0013788	UP	trans	ENSG00000009950	MLXIPL	MLX interacting protein-like [Source:HGNC Symbol;Acc:HGNC:12744]	7:73593194-73624543	0.363253	0.396597	0.290546	1.06958	0.913839	0.655982	91	105	71	240	230	144	0.350132	0.879801	-1.32928	3.02409e-09	1.43766e-07	DOWN	NONHSAT039301.2+ENSG00000009950	0
NONHSAT147908.2	16:3004683-3009121	3099	1.53846	0.262288	1.13488	0	0.145371	0	138	25	99	0	13	0	0.978543	0.0484571	4.33586	2.91611e-05	0.00709336	UP	trans	ENSG00000003402	CFLAR	CASP8 and FADD like apoptosis regulator [Source:HGNC Symbol;Acc:HGNC:1876]	2:201116104-201176687	2.10864	2.172	2.09409	2.58848	6.1729	6.02408	1919	2089	1859	2110	5644	4804	2.12491	4.92849	-1.21374	6.0398e-07	1.59875e-05	DOWN	NONHSAT147908.2+ENSG00000003402	0
NONHSAT104073.2	5:139273752-139283184	1047	0	0	0	0.147714	0.0992908	0.568241	0	0	0	4	3	15	0	0.271749	#NAME?	0.000271819	0.0330596	DOWN	trans	ENSG00000204385	SLC44A4	solute carrier family 44 member 4 [Source:HGNC Symbol;Acc:HGNC:13941]	6:31863192-31879046	0.0765075	0.16892	0.045752	0.0355873	0.0444253	0.0145496	12	28	7	5	7	2	0.0970599	0.0315207	1.62257	0.00706896	0.0397475	UP	NONHSAT104073.2+ENSG00000204385	0
NONHSAT039301.2	14:92058552-92106621	6352	0.179489	0	0.989916	0	0	0	33	0	177	0	0	0	0.389802	0	Inf	3.337e-06	0.0013788	UP	trans	ENSG00000105855	ITGB8	integrin subunit beta 8 [Source:HGNC Symbol;Acc:HGNC:6163]	7:20330702-20415754	3.48079	3.62439	3.14253	11.6499	10.5322	11.3849	1852	2038	1631	5552	5630	5308	3.41591	11.189	-1.71174	2.2754e-39	4.62052e-36	DOWN	NONHSAT039301.2+ENSG00000105855	0
NONHSAT167187.1	13:105947734-105970947	21978	0.177631	0.139057	0	0	0	0	113	94	0	0	0	0	0.105563	0	Inf	7.9151e-07	0.000456577	UP	trans	ENSG00000009950	MLXIPL	MLX interacting protein-like [Source:HGNC Symbol;Acc:HGNC:12744]	7:73593194-73624543	0.363253	0.396597	0.290546	1.06958	0.913839	0.655982	91	105	71	240	230	144	0.350132	0.879801	-1.32928	3.02409e-09	1.43766e-07	DOWN	NONHSAT167187.1+ENSG00000009950	0
NONHSAT000531.2	1:3735984-3747373	5945	0	0	0	0.305699	0.0291462	0	0	0	0	47	5	0	0	0.111615	#NAME?	0.000265314	0.0329635	DOWN	trans	ENSG00000092853	CLSPN	claspin [Source:HGNC Symbol;Acc:HGNC:19715]	1:35720218-35769967	4.26911	4.3797	4.27283	1.34834	1.67175	1.69234	760	824	742	215	299	264	4.30721	1.57081	1.45525	6.75022e-16	1.08419e-13	UP	NONHSAT000531.2+ENSG00000092853	0
NONHSAT096839.2	4:73306635-73318666	10868	0.0222523	0.0299158	0.0424929	0.640436	0.0892798	0.525525	7	10	13	180	28	144	0.0315537	0.418414	-3.72905	4.08382e-06	0.001649	DOWN	trans	ENSG00000167315	ACAA2	acetyl-CoA acyltransferase 2 [Source:HGNC Symbol;Acc:HGNC:83]	18:49782167-49813960	0.181667	0.284986	0.161727	0.117423	0.0904076	0.0872927	38	63	33	22	19	16	0.20946	0.0983744	1.09032	0.000723945	0.00653159	UP	NONHSAT096839.2+ENSG00000167315	0
NONHSAT118802.2	7:2442574-2448670	3042	0.0567807	0.235136	0.0700745	0	0.0113875	0.013035	5	22	6	0	1	1	0.120664	0.00814085	3.88967	0.000229153	0.0301538	UP	trans	ENSG00000197380	DACT3	dishevelled-binding antagonist of beta-catenin 3 [Source:HGNC Symbol;Acc:HGNC:30745]	19:46647612-46661138	0	0	0.0186194	0.0202799	0.0241026	0.0621823	0	0	3	3	4	9	0.00620647	0.0355216	-2.51685	0.00878245	0.0471354	DOWN	NONHSAT118802.2+ENSG00000197380	0
MSTRG.5069.4	10:68860445-68866963	4826	0	0	0	0.584913	0.00717796	2.96689	0	0	0	73	1	361	0	1.18633	#NAME?	2.3598e-07	0.00017469	DOWN	trans	ENSG00000075702	WDR62	WD repeat domain 62 [Source:HGNC Symbol;Acc:HGNC:24502]	19:36054881-36105106	3.47539	3.49556	3.67792	1.28264	1.25529	1.1895	1207	1283	1246	399	438	362	3.54962	1.24248	1.51445	4.72492e-21	1.42899e-18	UP	MSTRG.5069.4+ENSG00000075702	0
NONHSAT173450.1	16:88671806-88679601	4477	0	0	0	0.207286	0.340575	0	0	0	0	24	44	0	0	0.18262	#NAME?	2.07332e-05	0.00560073	DOWN	trans	ENSG00000070182	SPTB	spectrin, beta, erythrocytic [Source:HGNC Symbol;Acc:HGNC:11274]	14:64746283-64879883	0.141958	0.194185	0.142365	0.0430668	0.0767923	0.0563482	92	133	90	25	50	32	0.159503	0.0587358	1.44127	1.30907e-07	4.08514e-06	UP	NONHSAT173450.1+ENSG00000070182	0
NONHSAT086922.2	22:41598030-41599655	1626	0.0212414	21.2952	20.6902	0.0237726	0.0213043	0.0243866	1	1065	947	1	1	1	14.0022	0.0231545	9.24015	4.72878e-08	4.33962e-05	UP	trans	ENSG00000152689	RASGRP3	RAS guanyl releasing protein 3 (calcium and DAG-regulated) [Source:HGNC Symbol;Acc:HGNC:14545]	2:33436324-33564750	0	0	0	0.011681	0.00347129	0.0179112	0	0	0	6	2	9	0	0.0110212	#NAME?	6.48193e-05	0.000885511	DOWN	NONHSAT086922.2+ENSG00000152689	0
NONHSAT039300.2	14:92058552-92106621	6142	0.821247	0	2.00704	0	0	0	146	0	347	0	0	0	0.942761	0	Inf	3.82299e-07	0.00024503	UP	trans	ENSG00000175985	PLEKHD1	pleckstrin homology and coiled-coil domain containing D1 [Source:HGNC Symbol;Acc:HGNC:20148]	14:69484692-69531551	0.06779	0.049889	0.0579126	0.142958	0.123707	0.111745	18	14	15	34	33	26	0.0585305	0.126137	-1.10773	0.000175556	0.00203959	DOWN	NONHSAT039300.2+ENSG00000175985	0
MSTRG.41625.3	8:117968349-117970415	2038	1.08494	0	1.28992	0	0	0	64	0	74	0	0	0	0.791621	0	Inf	1.90505e-06	0.000938098	UP	trans	ENSG00000152689	RASGRP3	RAS guanyl releasing protein 3 (calcium and DAG-regulated) [Source:HGNC Symbol;Acc:HGNC:14545]	2:33436324-33564750	0	0	0	0.011681	0.00347129	0.0179112	0	0	0	6	2	9	0	0.0110212	#NAME?	6.48193e-05	0.000885511	DOWN	MSTRG.41625.3+ENSG00000152689	0
NONHSAT168342.1	14:39646498-39668379	6084	0	0	0	0.317782	0.267704	0	0	0	0	50	47	0	0	0.195162	#NAME?	5.79898e-06	0.00213272	DOWN	trans	ENSG00000137135	ARHGEF39	Rho guanine nucleotide exchange factor 39 [Source:HGNC Symbol;Acc:HGNC:25909]	9:35658875-35675866	0.45633	0.493476	0.501223	0.218343	0.274294	0.165699	154	176	165	66	93	49	0.483676	0.219445	1.14018	9.05726e-07	2.2827e-05	UP	NONHSAT168342.1+ENSG00000137135	0
ENST00000558945	15:41283990-41298781	1269	0	0	0.0279873	0	2.34846	0.156267	0	0	1	0	86	5	0.00932909	0.834909	-6.48374	0.000411822	0.0427485	DOWN	trans	ENSG00000174791	RIN1	Ras and Rab interactor 1 [Source:HGNC Symbol;Acc:HGNC:18749]	11:66330242-66336840	1.13353	1.37994	1.12735	0.506205	0.333426	0.393868	335	431	325	134	99	102	1.21361	0.411166	1.56151	1.17924e-13	1.27956e-11	UP	ENST00000558945+ENSG00000174791	0
MSTRG.5069.4	10:68860445-68866963	4826	0	0	0	0.584913	0.00717796	2.96689	0	0	0	73	1	361	0	1.18633	#NAME?	2.3598e-07	0.00017469	DOWN	trans	ENSG00000128510	CPA4	carboxypeptidase A4 [Source:HGNC Symbol;Acc:HGNC:15740]	7:130293134-130324180	1.36551	1.2001	0.811442	0.594304	0.571309	0.485984	295	274	171	115	124	92	1.12568	0.550532	1.0319	1.20702e-05	0.000212526	UP	MSTRG.5069.4+ENSG00000128510	0
NONHSAT007230.2	1:162607763-162628387	13895	0.00248567	0.00234011	0.00255602	0.0974	0.117216	0	1	1	1	35	47	0	0.0024606	0.0715386	-4.86164	0.000206639	0.0282844	DOWN	trans	ENSG00000182378	PLCXD1	phosphatidylinositol-specific phospholipase C, X domain containing 1 [Source:HGNC Symbol;Acc:HGNC:23148]	X:276322-303356	0.662657	0.446814	0.756885	0.343694	0.241497	0.235202	254	181	283	118	93	79	0.622119	0.273464	1.18584	3.03166e-06	6.46565e-05	UP	NONHSAT007230.2+ENSG00000182378	0
MSTRG.41625.3	8:117968349-117970415	2038	1.08494	0	1.28992	0	0	0	64	0	74	0	0	0	0.791621	0	Inf	1.90505e-06	0.000938098	UP	trans	ENSG00000003402	CFLAR	CASP8 and FADD like apoptosis regulator [Source:HGNC Symbol;Acc:HGNC:1876]	2:201116104-201176687	2.10864	2.172	2.09409	2.58848	6.1729	6.02408	1919	2089	1859	2110	5644	4804	2.12491	4.92849	-1.21374	6.0398e-07	1.59875e-05	DOWN	MSTRG.41625.3+ENSG00000003402	0
NONHSAT183880.1	2:238568587-238596940	12191	0.00566905	0.0160005	0.0320549	0	0	0	2	6	11	0	0	0	0.0179082	0	Inf	0.000236084	0.030554	UP	trans	ENSG00000162490	DRAXIN	dorsal inhibitory axon guidance protein [Source:HGNC Symbol;Acc:HGNC:25054]	1:11691729-11725857	0.00454667	0	0.00931732	0.0202965	0.0452337	0.0207461	1	0	2	4	10	4	0.00462133	0.0287588	-2.63762	0.00196951	0.0144456	DOWN	NONHSAT183880.1+ENSG00000162490	0
NONHSAT086922.2	22:41598030-41599655	1626	0.0212414	21.2952	20.6902	0.0237726	0.0213043	0.0243866	1	1065	947	1	1	1	14.0022	0.0231545	9.24015	4.72878e-08	4.33962e-05	UP	trans	ENSG00000003402	CFLAR	CASP8 and FADD like apoptosis regulator [Source:HGNC Symbol;Acc:HGNC:1876]	2:201116104-201176687	2.10864	2.172	2.09409	2.58848	6.1729	6.02408	1919	2089	1859	2110	5644	4804	2.12491	4.92849	-1.21374	6.0398e-07	1.59875e-05	DOWN	NONHSAT086922.2+ENSG00000003402	0
NONHSAT053931.2	17:44299576-44308393	5041	0.0342644	0.0386951	0.0140979	0.513935	0.164986	0.204572	5	6	2	67	24	26	0.0290191	0.294498	-3.34318	1.02968e-05	0.0032998	DOWN	trans	ENSG00000187994	RINL	Ras and Rab interactor like [Source:HGNC Symbol;Acc:HGNC:24795]	19:38867834-38878279	0.469201	0.340063	0.465652	0.273066	0.218603	0.136712	94	72	91	49	44	24	0.424972	0.20946	1.02069	0.000343872	0.00355359	UP	NONHSAT053931.2+ENSG00000187994	0
NONHSAT086922.2	22:41598030-41599655	1626	0.0212414	21.2952	20.6902	0.0237726	0.0213043	0.0243866	1	1065	947	1	1	1	14.0022	0.0231545	9.24015	4.72878e-08	4.33962e-05	UP	trans	ENSG00000163749	CCDC158	coiled-coil domain containing 158 [Source:HGNC Symbol;Acc:HGNC:26374]	4:76312997-76421868	0.018528	0.0306819	0.0142455	0.113773	0.119873	0.0370045	4	7	3	22	26	7	0.0211518	0.090217	-2.09262	5.92293e-05	0.000823792	DOWN	NONHSAT086922.2+ENSG00000163749	0
NONHSAT167187.1	13:105947734-105970947	21978	0.177631	0.139057	0	0	0	0	113	94	0	0	0	0	0.105563	0	Inf	7.9151e-07	0.000456577	UP	trans	ENSG00000003402	CFLAR	CASP8 and FADD like apoptosis regulator [Source:HGNC Symbol;Acc:HGNC:1876]	2:201116104-201176687	2.10864	2.172	2.09409	2.58848	6.1729	6.02408	1919	2089	1859	2110	5644	4804	2.12491	4.92849	-1.21374	6.0398e-07	1.59875e-05	DOWN	NONHSAT167187.1+ENSG00000003402	0
ENST00000609871	3:183807908-183810548	834	0	0.623726	0.511148	0	0	0	0	16	12	0	0	0	0.378291	0	Inf	0.000372034	0.0400596	UP	trans	ENSG00000112053	SLC26A8	solute carrier family 26 (anion exchanger), member 8 [Source:HGNC Symbol;Acc:HGNC:14468]	6:35943514-36024868	0	0.00284171	0.0030795	0.0234756	0.00896935	0.0205689	0	1	1	7	3	6	0.00197374	0.0176713	-3.16241	0.00119001	0.00963839	DOWN	ENST00000609871+ENSG00000112053	0
NONHSAT147908.2	16:3004683-3009121	3099	1.53846	0.262288	1.13488	0	0.145371	0	138	25	99	0	13	0	0.978543	0.0484571	4.33586	2.91611e-05	0.00709336	UP	trans	ENSG00000197380	DACT3	dishevelled-binding antagonist of beta-catenin 3 [Source:HGNC Symbol;Acc:HGNC:30745]	19:46647612-46661138	0	0	0.0186194	0.0202799	0.0241026	0.0621823	0	0	3	3	4	9	0.00620647	0.0355216	-2.51685	0.00878245	0.0471354	DOWN	NONHSAT147908.2+ENSG00000197380	0
NONHSAT215439.1	8:12437117-12566845	2432	2.15928	0	0	0	0	0	152	0	0	0	0	0	0.719759	0	Inf	0.000405359	0.0422946	UP	trans	ENSG00000240720	LRRD1	leucine-rich repeats and death domain containing 1 [Source:HGNC Symbol;Acc:HGNC:34300]	7:92112159-92179531	0.0196644	0.0520929	0.0161256	0.0482957	0.0782865	0.0852699	5	14	4	11	20	19	0.0292943	0.0706174	-1.2694	0.00344967	0.0226334	DOWN	NONHSAT215439.1+ENSG00000240720	0
ENST00000558945	15:41283990-41298781	1269	0	0	0.0279873	0	2.34846	0.156267	0	0	1	0	86	5	0.00932909	0.834909	-6.48374	0.000411822	0.0427485	DOWN	trans	ENSG00000159259	CHAF1B	chromatin assembly factor 1 subunit B [Source:HGNC Symbol;Acc:HGNC:1911]	21:36385378-36419015	7.62848	8.09735	8.67561	3.07647	2.95668	3.4332	1207	1354	1339	436	470	476	8.13381	3.15545	1.36609	1.92394e-16	3.33511e-14	UP	ENST00000558945+ENSG00000159259	0
NONHSAT173450.1	16:88671806-88679601	4477	0	0	0	0.207286	0.340575	0	0	0	0	24	44	0	0	0.18262	#NAME?	2.07332e-05	0.00560073	DOWN	trans	ENSG00000102967	DHODH	dihydroorotate dehydrogenase (quinone) [Source:HGNC Symbol;Acc:HGNC:2867]	16:72008588-72027664	0.509668	0.50105	0.522488	0.162575	0.224	0.0906443	154	160	154	44	68	24	0.511068	0.159073	1.68383	8.82484e-10	4.81538e-08	UP	NONHSAT173450.1+ENSG00000102967	0
NONHSAT118802.2	7:2442574-2448670	3042	0.0567807	0.235136	0.0700745	0	0.0113875	0.013035	5	22	6	0	1	1	0.120664	0.00814085	3.88967	0.000229153	0.0301538	UP	trans	ENSG00000164342	TLR3	toll-like receptor 3 [Source:HGNC Symbol;Acc:HGNC:11849]	4:186069152-186088069	0.0411056	0.0568461	0.025931	0.0953115	0.113299	0.122685	13	19	8	27	36	34	0.0412943	0.110432	-1.41915	7.9454e-06	0.000149293	DOWN	NONHSAT118802.2+ENSG00000164342	0
NONHSAT039301.2	14:92058552-92106621	6352	0.179489	0	0.989916	0	0	0	33	0	177	0	0	0	0.389802	0	Inf	3.337e-06	0.0013788	UP	trans	ENSG00000175985	PLEKHD1	pleckstrin homology and coiled-coil domain containing D1 [Source:HGNC Symbol;Acc:HGNC:20148]	14:69484692-69531551	0.06779	0.049889	0.0579126	0.142958	0.123707	0.111745	18	14	15	34	33	26	0.0585305	0.126137	-1.10773	0.000175556	0.00203959	DOWN	NONHSAT039301.2+ENSG00000175985	0
NONHSAT039300.2	14:92058552-92106621	6142	0.821247	0	2.00704	0	0	0	146	0	347	0	0	0	0.942761	0	Inf	3.82299e-07	0.00024503	UP	trans	ENSG00000152689	RASGRP3	RAS guanyl releasing protein 3 (calcium and DAG-regulated) [Source:HGNC Symbol;Acc:HGNC:14545]	2:33436324-33564750	0	0	0	0.011681	0.00347129	0.0179112	0	0	0	6	2	9	0	0.0110212	#NAME?	6.48193e-05	0.000885511	DOWN	NONHSAT039300.2+ENSG00000152689	0
NONHSAT031028.2	12:118115711-118135928	2695	0.794807	0.482561	0.606367	0	0.154297	0.147178	62	40	46	0	12	10	0.627911	0.100492	2.64348	6.34527e-05	0.0127324	UP	trans	ENSG00000101966	XIAP	X-linked inhibitor of apoptosis [Source:HGNC Symbol;Acc:HGNC:592]	X:123859724-123913979	1.59487	1.4706	1.40487	1.52411	3.55641	5.27443	1215	1184	1044	1040	2722	3521	1.49011	3.45165	-1.21186	5.03099e-05	0.000715846	DOWN	NONHSAT031028.2+ENSG00000101966	0
NONHSAT069972.2	2:32309031-32313734	3273	0	0	2.93058	0	0	0	0	0	270	0	0	0	0.976859	0	Inf	0.000273028	0.0331069	UP	trans	ENSG00000009950	MLXIPL	MLX interacting protein-like [Source:HGNC Symbol;Acc:HGNC:12744]	7:73593194-73624543	0.363253	0.396597	0.290546	1.06958	0.913839	0.655982	91	105	71	240	230	144	0.350132	0.879801	-1.32928	3.02409e-09	1.43766e-07	DOWN	NONHSAT069972.2+ENSG00000009950	0
ENST00000366221	1:1574975-1577075	2101	0.180879	0.23213	0.185998	0.018398	0.04948	0.0188732	11	15	11	1	3	1	0.199669	0.0289171	2.78762	0.000114953	0.0196682	UP	trans	ENSG00000269693	CTD-2192J16.20	-	19:12525720-12580975	0.41038	0.399095	0.41486	0.445435	0.380104	5.65892	72	74	71	70	67	870	0.408111	2.16149	-2.40499	0.000976945	0.00828567	DOWN	ENST00000366221+ENSG00000269693	0
NONHSAT001953.2	1:28505943-28510892	2346	0.485982	7.55302	1.72629	0.0494468	0.0295467	0.11835	33	545	114	3	2	7	3.2551	0.065781	5.62889	1.81642e-08	1.93014e-05	UP	trans	ENSG00000155085	AK9	adenylate kinase 9 [Source:HGNC Symbol;Acc:HGNC:33814]	6:109492856-109691217	0.352732	0.448778	0.432459	0.763662	0.811307	0.89755	148	199	177	287	342	330	0.411323	0.824173	-1.00268	2.5307e-08	9.5545e-07	DOWN	NONHSAT001953.2+ENSG00000155085	0
NONHSAT000531.2	1:3735984-3747373	5945	0	0	0	0.305699	0.0291462	0	0	0	0	47	5	0	0	0.111615	#NAME?	0.000265314	0.0329635	DOWN	trans	ENSG00000197299	BLM	Bloom syndrome, RecQ helicase-like [Source:HGNC Symbol;Acc:HGNC:1058]	15:90717327-90816165	0.922959	1.00844	0.871194	0.338294	0.357066	0.313995	265	306	244	87	103	79	0.934199	0.336452	1.47333	5.27063e-14	6.21738e-12	UP	NONHSAT000531.2+ENSG00000197299	0
NONHSAT122447.2	7:101094047-101097967	3921	0.0881122	0.0995045	0.15402	0.167651	7.47691	0.151734	10	12	17	17	846	15	0.113879	2.59876	-4.51225	0.000465852	0.0469093	DOWN	trans	ENSG00000159259	CHAF1B	chromatin assembly factor 1 subunit B [Source:HGNC Symbol;Acc:HGNC:1911]	21:36385378-36419015	7.62848	8.09735	8.67561	3.07647	2.95668	3.4332	1207	1354	1339	436	470	476	8.13381	3.15545	1.36609	1.92394e-16	3.33511e-14	UP	NONHSAT122447.2+ENSG00000159259	0
NONHSAT122447.2	7:101094047-101097967	3921	0.0881122	0.0995045	0.15402	0.167651	7.47691	0.151734	10	12	17	17	846	15	0.113879	2.59876	-4.51225	0.000465852	0.0469093	DOWN	trans	ENSG00000162585	FAAP20	Fanconi anemia core complex associated protein 20 [Source:HGNC Symbol;Acc:HGNC:26428]	1:2184461-2212720	1.12577	1.10125	1.06302	0.538362	0.4511	0.43031	621	642	572	266	250	208	1.09668	0.473257	1.21245	1.04775e-11	8.20566e-10	UP	NONHSAT122447.2+ENSG00000162585	0
NONHSAT122447.2	7:101094047-101097967	3921	0.0881122	0.0995045	0.15402	0.167651	7.47691	0.151734	10	12	17	17	846	15	0.113879	2.59876	-4.51225	0.000465852	0.0469093	DOWN	trans	ENSG00000105866	SP4	Sp4 transcription factor [Source:HGNC Symbol;Acc:HGNC:11209]	7:21428034-21514822	1.20369	1.18092	1.17876	0.601195	0.523375	0.50608	380	394	363	170	166	140	1.18779	0.54355	1.12779	6.52904e-10	3.64664e-08	UP	NONHSAT122447.2+ENSG00000105866	0
MSTRG.44668.3	X:71426645-71429015	1870	0.609687	2.78184	0	0	0	0	33	160	0	0	0	0	1.13051	0	Inf	2.74209e-06	0.00124408	UP	trans	ENSG00000145287	PLAC8	placenta specific 8 [Source:HGNC Symbol;Acc:HGNC:19254]	4:83090048-83137075	0.0424627	0.0937495	0.101572	0.229139	0.176108	0.242296	6	14	14	29	25	30	0.0792614	0.215848	-1.44532	2.36507e-05	0.000377354	DOWN	MSTRG.44668.3+ENSG00000145287	0
ENST00000561275	15:41284006-41297290	821	0	0.0792103	0.0865621	0.800682	1.18184	0.241538	0	2	2	17	28	5	0.0552575	0.741354	-3.74592	0.000131885	0.0214789	DOWN	trans	ENSG00000085063	CD59	CD59 molecule, complement regulatory protein [Source:HGNC Symbol;Acc:HGNC:1689]	11:33698261-33736445	11.6706	3.57341	10.536	5.14253	4.03494	3.02384	5303	1716	4670	2093	1842	1204	8.59336	4.0671	1.07922	0.00135605	0.0107037	UP	ENST00000561275+ENSG00000085063	0
ENST00000558945	15:41283990-41298781	1269	0	0	0.0279873	0	2.34846	0.156267	0	0	1	0	86	5	0.00932909	0.834909	-6.48374	0.000411822	0.0427485	DOWN	trans	ENSG00000075702	WDR62	WD repeat domain 62 [Source:HGNC Symbol;Acc:HGNC:24502]	19:36054881-36105106	3.47539	3.49556	3.67792	1.28264	1.25529	1.1895	1207	1283	1246	399	438	362	3.54962	1.24248	1.51445	4.72492e-21	1.42899e-18	UP	ENST00000558945+ENSG00000075702	0
NONHSAT000531.2	1:3735984-3747373	5945	0	0	0	0.305699	0.0291462	0	0	0	0	47	5	0	0	0.111615	#NAME?	0.000265314	0.0329635	DOWN	trans	ENSG00000137135	ARHGEF39	Rho guanine nucleotide exchange factor 39 [Source:HGNC Symbol;Acc:HGNC:25909]	9:35658875-35675866	0.45633	0.493476	0.501223	0.218343	0.274294	0.165699	154	176	165	66	93	49	0.483676	0.219445	1.14018	9.05726e-07	2.2827e-05	UP	NONHSAT000531.2+ENSG00000137135	0
ENST00000326237	3:9986911-10005244	2882	0.179811	2.17728	0	0	0	0	15	193	0	0	0	0	0.785698	0	Inf	8.56447e-06	0.00284852	UP	trans	ENSG00000105855	ITGB8	integrin subunit beta 8 [Source:HGNC Symbol;Acc:HGNC:6163]	7:20330702-20415754	3.48079	3.62439	3.14253	11.6499	10.5322	11.3849	1852	2038	1631	5552	5630	5308	3.41591	11.189	-1.71174	2.2754e-39	4.62052e-36	DOWN	ENST00000326237+ENSG00000105855	0
ENST00000326237	3:9986911-10005244	2882	0.179811	2.17728	0	0	0	0	15	193	0	0	0	0	0.785698	0	Inf	8.56447e-06	0.00284852	UP	trans	ENSG00000184226	PCDH9	protocadherin 9 [Source:HGNC Symbol;Acc:HGNC:8661]	13:66302834-67230445	0.625272	0.699219	0.660736	1.6193	1.55773	1.6845	682	806	703	1582	1707	1610	0.661742	1.62051	-1.29211	1.28234e-19	3.14273e-17	DOWN	ENST00000326237+ENSG00000184226	0
NONHSAT147908.2	16:3004683-3009121	3099	1.53846	0.262288	1.13488	0	0.145371	0	138	25	99	0	13	0	0.978543	0.0484571	4.33586	2.91611e-05	0.00709336	UP	trans	ENSG00000257594	GALNT4	polypeptide N-acetylgalactosaminyltransferase 4 [Source:HGNC Symbol;Acc:HGNC:4126]	12:89519408-89524806	1.93535	0.819101	0.82404	4.00386	4.75126	1.81346	313	140	130	580	772	257	1.19283	3.52286	-1.56236	1.22328e-05	0.00021507	DOWN	NONHSAT147908.2+ENSG00000257594	0
ENST00000567257	15:73917596-73927786	2358	0	0.0137896	0	0.311581	0.484973	0.0168162	0	1	0	19	33	1	0.00459653	0.271123	-5.88226	6.26202e-05	0.0126515	DOWN	trans	ENSG00000085117	CD82	CD82 molecule [Source:HGNC Symbol;Acc:HGNC:6210]	11:44564427-44620363	0.0557309	0.0922845	0.0714159	0.0466657	0.0231117	0.0105984	12	21	15	9	5	2	0.0731438	0.026792	1.44893	0.00277532	0.0189982	UP	ENST00000567257+ENSG00000085117	0
NONHSAT022124.2	11:65496267-65509085	12819	6.89138	2.89644	2.12835	0.811429	0.954265	0.92512	2557	1142	768	269	353	299	3.97205	0.896938	2.1468	5.74107e-05	0.0117674	UP	trans	ENSG00000101966	XIAP	X-linked inhibitor of apoptosis [Source:HGNC Symbol;Acc:HGNC:592]	X:123859724-123913979	1.59487	1.4706	1.40487	1.52411	3.55641	5.27443	1215	1184	1044	1040	2722	3521	1.49011	3.45165	-1.21186	5.03099e-05	0.000715846	DOWN	NONHSAT022124.2+ENSG00000101966	0
NONHSAT167187.1	13:105947734-105970947	21978	0.177631	0.139057	0	0	0	0	113	94	0	0	0	0	0.105563	0	Inf	7.9151e-07	0.000456577	UP	trans	ENSG00000101966	XIAP	X-linked inhibitor of apoptosis [Source:HGNC Symbol;Acc:HGNC:592]	X:123859724-123913979	1.59487	1.4706	1.40487	1.52411	3.55641	5.27443	1215	1184	1044	1040	2722	3521	1.49011	3.45165	-1.21186	5.03099e-05	0.000715846	DOWN	NONHSAT167187.1+ENSG00000101966	0
NONHSAT001953.2	1:28505943-28510892	2346	0.485982	7.55302	1.72629	0.0494468	0.0295467	0.11835	33	545	114	3	2	7	3.2551	0.065781	5.62889	1.81642e-08	1.93014e-05	UP	trans	ENSG00000003402	CFLAR	CASP8 and FADD like apoptosis regulator [Source:HGNC Symbol;Acc:HGNC:1876]	2:201116104-201176687	2.10864	2.172	2.09409	2.58848	6.1729	6.02408	1919	2089	1859	2110	5644	4804	2.12491	4.92849	-1.21374	6.0398e-07	1.59875e-05	DOWN	NONHSAT001953.2+ENSG00000003402	0
NONHSAT039303.2	14:92058552-92106621	6670	0	0	0	3.73926	0	0	0	0	0	645	0	0	0	1.24642	#NAME?	0.000176864	0.0254149	DOWN	trans	ENSG00000197299	BLM	Bloom syndrome, RecQ helicase-like [Source:HGNC Symbol;Acc:HGNC:1058]	15:90717327-90816165	0.922959	1.00844	0.871194	0.338294	0.357066	0.313995	265	306	244	87	103	79	0.934199	0.336452	1.47333	5.27063e-14	6.21738e-12	UP	NONHSAT039303.2+ENSG00000197299	0
NONHSAT118802.2	7:2442574-2448670	3042	0.0567807	0.235136	0.0700745	0	0.0113875	0.013035	5	22	6	0	1	1	0.120664	0.00814085	3.88967	0.000229153	0.0301538	UP	trans	ENSG00000101966	XIAP	X-linked inhibitor of apoptosis [Source:HGNC Symbol;Acc:HGNC:592]	X:123859724-123913979	1.59487	1.4706	1.40487	1.52411	3.55641	5.27443	1215	1184	1044	1040	2722	3521	1.49011	3.45165	-1.21186	5.03099e-05	0.000715846	DOWN	NONHSAT118802.2+ENSG00000101966	0
ENST00000326237	3:9986911-10005244	2882	0.179811	2.17728	0	0	0	0	15	193	0	0	0	0	0.785698	0	Inf	8.56447e-06	0.00284852	UP	trans	ENSG00000147174	ACRC	acidic repeat containing [Source:HGNC Symbol;Acc:HGNC:15805]	X:71578411-71613583	0.995771	1.16591	1.05753	2.59134	2.71671	2.96764	139	172	144	324	381	363	1.07307	2.75856	-1.36217	1.2016e-14	1.56699e-12	DOWN	ENST00000326237+ENSG00000147174	0
NONHSAT129766.2	8:144478583-144480413	927	0.447249	0	0.613157	0	0	0	12	0	16	0	0	0	0.353469	0	Inf	0.000318175	0.0358871	UP	trans	ENSG00000162490	DRAXIN	dorsal inhibitory axon guidance protein [Source:HGNC Symbol;Acc:HGNC:25054]	1:11691729-11725857	0.00454667	0	0.00931732	0.0202965	0.0452337	0.0207461	1	0	2	4	10	4	0.00462133	0.0287588	-2.63762	0.00196951	0.0144456	DOWN	NONHSAT129766.2+ENSG00000162490	0
NONHSAT069972.2	2:32309031-32313734	3273	0	0	2.93058	0	0	0	0	0	270	0	0	0	0.976859	0	Inf	0.000273028	0.0331069	UP	trans	ENSG00000175985	PLEKHD1	pleckstrin homology and coiled-coil domain containing D1 [Source:HGNC Symbol;Acc:HGNC:20148]	14:69484692-69531551	0.06779	0.049889	0.0579126	0.142958	0.123707	0.111745	18	14	15	34	33	26	0.0585305	0.126137	-1.10773	0.000175556	0.00203959	DOWN	NONHSAT069972.2+ENSG00000175985	0
NONHSAT118802.2	7:2442574-2448670	3042	0.0567807	0.235136	0.0700745	0	0.0113875	0.013035	5	22	6	0	1	1	0.120664	0.00814085	3.88967	0.000229153	0.0301538	UP	trans	ENSG00000179909	ZNF154	zinc finger protein 154 [Source:HGNC Symbol;Acc:HGNC:12939]	19:57697367-57709194	0.0203058	0.0432306	0.0208166	0.0680134	0.0757929	0.110075	4	9	4	12	15	19	0.0281177	0.0846273	-1.58965	0.000390689	0.00393722	DOWN	NONHSAT118802.2+ENSG00000179909	0
NONHSAT118802.2	7:2442574-2448670	3042	0.0567807	0.235136	0.0700745	0	0.0113875	0.013035	5	22	6	0	1	1	0.120664	0.00814085	3.88967	0.000229153	0.0301538	UP	trans	ENSG00000089041	P2RX7	purinergic receptor P2X, ligand gated ion channel, 7 [Source:HGNC Symbol;Acc:HGNC:8537]	12:121132819-121188032	0.0187088	0.0560603	0.0607349	0.0870307	0.111733	0.0854034	6	19	19	25	36	24	0.045168	0.0947224	-1.0684	0.00186542	0.0138357	DOWN	NONHSAT118802.2+ENSG00000089041	0
NONHSAT039301.2	14:92058552-92106621	6352	0.179489	0	0.989916	0	0	0	33	0	177	0	0	0	0.389802	0	Inf	3.337e-06	0.0013788	UP	trans	ENSG00000152689	RASGRP3	RAS guanyl releasing protein 3 (calcium and DAG-regulated) [Source:HGNC Symbol;Acc:HGNC:14545]	2:33436324-33564750	0	0	0	0.011681	0.00347129	0.0179112	0	0	0	6	2	9	0	0.0110212	#NAME?	6.48193e-05	0.000885511	DOWN	NONHSAT039301.2+ENSG00000152689	0
NONHSAT167187.1	13:105947734-105970947	21978	0.177631	0.139057	0	0	0	0	113	94	0	0	0	0	0.105563	0	Inf	7.9151e-07	0.000456577	UP	trans	ENSG00000240720	LRRD1	leucine-rich repeats and death domain containing 1 [Source:HGNC Symbol;Acc:HGNC:34300]	7:92112159-92179531	0.0196644	0.0520929	0.0161256	0.0482957	0.0782865	0.0852699	5	14	4	11	20	19	0.0292943	0.0706174	-1.2694	0.00344967	0.0226334	DOWN	NONHSAT167187.1+ENSG00000240720	0
NONHSAT086922.2	22:41598030-41599655	1626	0.0212414	21.2952	20.6902	0.0237726	0.0213043	0.0243866	1	1065	947	1	1	1	14.0022	0.0231545	9.24015	4.72878e-08	4.33962e-05	UP	trans	ENSG00000240720	LRRD1	leucine-rich repeats and death domain containing 1 [Source:HGNC Symbol;Acc:HGNC:34300]	7:92112159-92179531	0.0196644	0.0520929	0.0161256	0.0482957	0.0782865	0.0852699	5	14	4	11	20	19	0.0292943	0.0706174	-1.2694	0.00344967	0.0226334	DOWN	NONHSAT086922.2+ENSG00000240720	0
NONHSAT000531.2	1:3735984-3747373	5945	0	0	0	0.305699	0.0291462	0	0	0	0	47	5	0	0	0.111615	#NAME?	0.000265314	0.0329635	DOWN	trans	ENSG00000160949	TONSL	tonsoku-like, DNA repair protein [Source:HGNC Symbol;Acc:HGNC:7801]	8:144428775-144444444	1.8021	2.02492	2.05037	0.720181	0.63188	0.463504	528	627	586	189	186	119	1.95913	0.605189	1.69476	2.67583e-17	5.17491e-15	UP	NONHSAT000531.2+ENSG00000160949	0
ENST00000326237	3:9986911-10005244	2882	0.179811	2.17728	0	0	0	0	15	193	0	0	0	0	0.785698	0	Inf	8.56447e-06	0.00284852	UP	trans	ENSG00000142583	SLC2A5	solute carrier family 2 (facilitated glucose/fructose transporter), member 5 [Source:HGNC Symbol;Acc:HGNC:11010]	1:9035107-9088478	0.0123829	0.0078081	0.00423075	0.0184322	0.0410789	0.0282584	3	2	1	4	10	6	0.00814059	0.0292565	-1.84555	0.00419943	0.0264069	DOWN	ENST00000326237+ENSG00000142583	0
ENST00000326237	3:9986911-10005244	2882	0.179811	2.17728	0	0	0	0	15	193	0	0	0	0	0.785698	0	Inf	8.56447e-06	0.00284852	UP	trans	ENSG00000159307	SCUBE1	signal peptide, CUB domain, EGF-like 1 [Source:HGNC Symbol;Acc:HGNC:13441]	22:43197283-43343388	0	0	0	0.00554102	0.0172893	0.00849496	0	0	0	2	7	3	0	0.0104418	#NAME?	0.000868069	0.00754507	DOWN	ENST00000326237+ENSG00000159307	0
NONHSAT039303.2	14:92058552-92106621	6670	0	0	0	3.73926	0	0	0	0	0	645	0	0	0	1.24642	#NAME?	0.000176864	0.0254149	DOWN	trans	ENSG00000108439	PNPO	pyridoxamine 5'-phosphate oxidase [Source:HGNC Symbol;Acc:HGNC:30260]	17:47941506-47948288	6.68633	6.38969	6.35251	2.80777	2.56341	2.46299	1106	1117	1025	416	426	357	6.47617	2.61139	1.31032	1.49542e-15	2.29802e-13	UP	NONHSAT039303.2+ENSG00000108439	0
ENST00000558945	15:41283990-41298781	1269	0	0	0.0279873	0	2.34846	0.156267	0	0	1	0	86	5	0.00932909	0.834909	-6.48374	0.000411822	0.0427485	DOWN	trans	ENSG00000128510	CPA4	carboxypeptidase A4 [Source:HGNC Symbol;Acc:HGNC:15740]	7:130293134-130324180	1.36551	1.2001	0.811442	0.594304	0.571309	0.485984	295	274	171	115	124	92	1.12568	0.550532	1.0319	1.20702e-05	0.000212526	UP	ENST00000558945+ENSG00000128510	0
ENST00000326237	3:9986911-10005244	2882	0.179811	2.17728	0	0	0	0	15	193	0	0	0	0	0.785698	0	Inf	8.56447e-06	0.00284852	UP	trans	ENSG00000152689	RASGRP3	RAS guanyl releasing protein 3 (calcium and DAG-regulated) [Source:HGNC Symbol;Acc:HGNC:14545]	2:33436324-33564750	0	0	0	0.011681	0.00347129	0.0179112	0	0	0	6	2	9	0	0.0110212	#NAME?	6.48193e-05	0.000885511	DOWN	ENST00000326237+ENSG00000152689	0
NONHSAT000531.2	1:3735984-3747373	5945	0	0	0	0.305699	0.0291462	0	0	0	0	47	5	0	0	0.111615	#NAME?	0.000265314	0.0329635	DOWN	trans	ENSG00000100206	DMC1	DNA meiotic recombinase 1 [Source:HGNC Symbol;Acc:HGNC:2927]	22:38518949-38570286	0.130628	0.137339	0.178552	0.0729202	0.0794592	0.0496918	18	20	24	9	11	6	0.14884	0.0673571	1.14386	0.00430808	0.0269293	UP	NONHSAT000531.2+ENSG00000100206	0
NONHSAT053931.2	17:44299576-44308393	5041	0.0342644	0.0386951	0.0140979	0.513935	0.164986	0.204572	5	6	2	67	24	26	0.0290191	0.294498	-3.34318	1.02968e-05	0.0032998	DOWN	trans	ENSG00000204301	NOTCH4	notch 4 [Source:HGNC Symbol;Acc:HGNC:7884]	6:32194843-32224067	0.00262454	0.0496433	0.0376485	0.011716	0	0	1	20	14	4	0	0	0.0299721	0.00390533	2.9401	0.00320025	0.0213118	UP	NONHSAT053931.2+ENSG00000204301	0
NONHSAT039303.2	14:92058552-92106621	6670	0	0	0	3.73926	0	0	0	0	0	645	0	0	0	1.24642	#NAME?	0.000176864	0.0254149	DOWN	trans	ENSG00000183762	KREMEN1	kringle containing transmembrane protein 1 [Source:HGNC Symbol;Acc:HGNC:17550]	22:29073078-29168333	5.24394	5.18345	5.28722	2.35227	2.04695	2.05096	1456	1521	1432	585	571	499	5.2382	2.15006	1.28469	2.70918e-16	4.55735e-14	UP	NONHSAT039303.2+ENSG00000183762	0
NONHSAT122447.2	7:101094047-101097967	3921	0.0881122	0.0995045	0.15402	0.167651	7.47691	0.151734	10	12	17	17	846	15	0.113879	2.59876	-4.51225	0.000465852	0.0469093	DOWN	trans	ENSG00000157734	SNX22	sorting nexin 22 [Source:HGNC Symbol;Acc:HGNC:16315]	15:64151715-64157481	0.149051	0.171123	0.152799	0.0687818	0.0632999	0.0340193	75	91	75	31	32	15	0.157658	0.055367	1.5097	2.83192e-08	1.05516e-06	UP	NONHSAT122447.2+ENSG00000157734	0
ENST00000613921	20:50184598-50191498	2648	0.8611	0.0245588	0	0	0	0	66	2	0	0	0	0	0.29522	0	Inf	0.000295868	0.0347293	UP	trans	ENSG00000152689	RASGRP3	RAS guanyl releasing protein 3 (calcium and DAG-regulated) [Source:HGNC Symbol;Acc:HGNC:14545]	2:33436324-33564750	0	0	0	0.011681	0.00347129	0.0179112	0	0	0	6	2	9	0	0.0110212	#NAME?	6.48193e-05	0.000885511	DOWN	ENST00000613921+ENSG00000152689	0
NONHSAT039303.2	14:92058552-92106621	6670	0	0	0	3.73926	0	0	0	0	0	645	0	0	0	1.24642	#NAME?	0.000176864	0.0254149	DOWN	trans	ENSG00000160949	TONSL	tonsoku-like, DNA repair protein [Source:HGNC Symbol;Acc:HGNC:7801]	8:144428775-144444444	1.8021	2.02492	2.05037	0.720181	0.63188	0.463504	528	627	586	189	186	119	1.95913	0.605189	1.69476	2.67583e-17	5.17491e-15	UP	NONHSAT039303.2+ENSG00000160949	0
ENST00000326237	3:9986911-10005244	2882	0.179811	2.17728	0	0	0	0	15	193	0	0	0	0	0.785698	0	Inf	8.56447e-06	0.00284852	UP	trans	ENSG00000003402	CFLAR	CASP8 and FADD like apoptosis regulator [Source:HGNC Symbol;Acc:HGNC:1876]	2:201116104-201176687	2.10864	2.172	2.09409	2.58848	6.1729	6.02408	1919	2089	1859	2110	5644	4804	2.12491	4.92849	-1.21374	6.0398e-07	1.59875e-05	DOWN	ENST00000326237+ENSG00000003402	0
NONHSAT040983.2	15:24998190-25026612	7203	0	1.83259	0	0	0	0	0	406	0	0	0	0	0.610863	0	Inf	0.000185606	0.026047	UP	trans	ENSG00000085063	CD59	CD59 molecule, complement regulatory protein [Source:HGNC Symbol;Acc:HGNC:1689]	11:33698261-33736445	11.6706	3.57341	10.536	5.14253	4.03494	3.02384	5303	1716	4670	2093	1842	1204	8.59336	4.0671	1.07922	0.00135605	0.0107037	UP	NONHSAT040983.2+ENSG00000085063	0
NONHSAT183880.1	2:238568587-238596940	12191	0.00566905	0.0160005	0.0320549	0	0	0	2	6	11	0	0	0	0.0179082	0	Inf	0.000236084	0.030554	UP	trans	ENSG00000197380	DACT3	dishevelled-binding antagonist of beta-catenin 3 [Source:HGNC Symbol;Acc:HGNC:30745]	19:46647612-46661138	0	0	0.0186194	0.0202799	0.0241026	0.0621823	0	0	3	3	4	9	0.00620647	0.0355216	-2.51685	0.00878245	0.0471354	DOWN	NONHSAT183880.1+ENSG00000197380	0
NONHSAT069972.2	2:32309031-32313734	3273	0	0	2.93058	0	0	0	0	0	270	0	0	0	0.976859	0	Inf	0.000273028	0.0331069	UP	trans	ENSG00000143494	VASH2	vasohibin 2 [Source:HGNC Symbol;Acc:HGNC:25723]	1:212950520-212992037	0.029051	0.0401755	0.050398	0.466536	0.151248	0.443728	13	19	22	187	68	174	0.0398748	0.353837	-3.14954	6.97496e-15	9.44243e-13	DOWN	NONHSAT069972.2+ENSG00000143494	0
NONHSAT001953.2	1:28505943-28510892	2346	0.485982	7.55302	1.72629	0.0494468	0.0295467	0.11835	33	545	114	3	2	7	3.2551	0.065781	5.62889	1.81642e-08	1.93014e-05	UP	trans	ENSG00000179909	ZNF154	zinc finger protein 154 [Source:HGNC Symbol;Acc:HGNC:12939]	19:57697367-57709194	0.0203058	0.0432306	0.0208166	0.0680134	0.0757929	0.110075	4	9	4	12	15	19	0.0281177	0.0846273	-1.58965	0.000390689	0.00393722	DOWN	NONHSAT001953.2+ENSG00000179909	0
NONHSAT087513.2	22:50583150-50590004	3129	0.0772893	0.30133	0.0681261	0	0.0110709	0	7	29	6	0	1	0	0.148915	0.0036903	5.33461	1.68325e-05	0.0047834	UP	trans	ENSG00000269693	CTD-2192J16.20	-	19:12525720-12580975	0.41038	0.399095	0.41486	0.445435	0.380104	5.65892	72	74	71	70	67	870	0.408111	2.16149	-2.40499	0.000976945	0.00828567	DOWN	NONHSAT087513.2+ENSG00000269693	0
NONHSAT039303.2	14:92058552-92106621	6670	0	0	0	3.73926	0	0	0	0	0	645	0	0	0	1.24642	#NAME?	0.000176864	0.0254149	DOWN	trans	ENSG00000163170	BOLA3	bolA family member 3 [Source:HGNC Symbol;Acc:HGNC:24415]	2:74135398-74147994	0.98645	1.2406	1.04326	0.578539	0.559289	0.384747	158	210	163	83	90	54	1.0901	0.507525	1.10292	1.23965e-06	3.01473e-05	UP	NONHSAT039303.2+ENSG00000163170	0
NONHSAT022124.2	11:65496267-65509085	12819	6.89138	2.89644	2.12835	0.811429	0.954265	0.92512	2557	1142	768	269	353	299	3.97205	0.896938	2.1468	5.74107e-05	0.0117674	UP	trans	ENSG00000269693	CTD-2192J16.20	-	19:12525720-12580975	0.41038	0.399095	0.41486	0.445435	0.380104	5.65892	72	74	71	70	67	870	0.408111	2.16149	-2.40499	0.000976945	0.00828567	DOWN	NONHSAT022124.2+ENSG00000269693	0
NONHSAT173450.1	16:88671806-88679601	4477	0	0	0	0.207286	0.340575	0	0	0	0	24	44	0	0	0.18262	#NAME?	2.07332e-05	0.00560073	DOWN	trans	ENSG00000140090	SLC24A4	solute carrier family 24 (sodium/potassium/calcium exchanger), member 4 [Source:HGNC Symbol;Acc:HGNC:10978]	14:92322581-92501483	0.0318189	0.0436565	0.0375122	0.0159859	0.0253367	0.00907748	20	29	23	9	16	5	0.0376625	0.0168	1.16467	0.00351308	0.0229344	UP	NONHSAT173450.1+ENSG00000140090	0
NONHSAT102744.2	5:91302941-91313657	8403	0	0	0	0	0.0577349	0.0991198	0	0	0	0	14	21	0	0.0522849	#NAME?	0.000213908	0.0288069	DOWN	trans	ENSG00000203546	RP11-176H8.1	-	14:31334312-31457441	1.41018	0.0520718	0.183347	0.107515	0.0479313	0.172707	205	8	26	14	7	22	0.548532	0.109384	2.32617	0.00701116	0.0394615	UP	NONHSAT102744.2+ENSG00000203546	0
NONHSAT000531.2	1:3735984-3747373	5945	0	0	0	0.305699	0.0291462	0	0	0	0	47	5	0	0	0.111615	#NAME?	0.000265314	0.0329635	DOWN	trans	ENSG00000149761	NUDT22	nudix hydrolase 22 [Source:HGNC Symbol;Acc:HGNC:28189]	11:64225941-64230686	2.01647	2.01362	1.68058	1.14282	0.857993	0.733394	524	553	426	266	224	167	1.90356	0.911401	1.06254	2.11656e-07	6.22896e-06	UP	NONHSAT000531.2+ENSG00000149761	0
NONHSAT039300.2	14:92058552-92106621	6142	0.821247	0	2.00704	0	0	0	146	0	347	0	0	0	0.942761	0	Inf	3.82299e-07	0.00024503	UP	trans	ENSG00000133246	PRAM1	PML-RARA regulated adaptor molecule 1 [Source:HGNC Symbol;Acc:HGNC:30091]	19:8490056-8503112	0.108672	0.0321327	0.0974802	0.136494	0.209574	0.162775	16	5	14	18	31	21	0.0794284	0.169614	-1.09453	0.00343623	0.0225713	DOWN	NONHSAT039300.2+ENSG00000133246	0
NONHSAT131099.2	9:37789216-37800735	2096	0.0164783	0	0.0169446	0.0369027	0.264534	0.492007	1	0	1	2	16	26	0.011141	0.264481	-4.56922	0.000185485	0.026047	DOWN	trans	ENSG00000203546	RP11-176H8.1	-	14:31334312-31457441	1.41018	0.0520718	0.183347	0.107515	0.0479313	0.172707	205	8	26	14	7	22	0.548532	0.109384	2.32617	0.00701116	0.0394615	UP	NONHSAT131099.2+ENSG00000203546	0
NONHSAT116202.2	6:169419006-169425156	4156	0.30758	0.406799	0.40175	0.0744352	0.0917202	0.162236	37	52	47	8	11	17	0.372043	0.109464	1.76502	0.000287398	0.0342326	UP	trans	ENSG00000269693	CTD-2192J16.20	-	19:12525720-12580975	0.41038	0.399095	0.41486	0.445435	0.380104	5.65892	72	74	71	70	67	870	0.408111	2.16149	-2.40499	0.000976945	0.00828567	DOWN	NONHSAT116202.2+ENSG00000269693	0
NONHSAT039301.2	14:92058552-92106621	6352	0.179489	0	0.989916	0	0	0	33	0	177	0	0	0	0.389802	0	Inf	3.337e-06	0.0013788	UP	trans	ENSG00000133246	PRAM1	PML-RARA regulated adaptor molecule 1 [Source:HGNC Symbol;Acc:HGNC:30091]	19:8490056-8503112	0.108672	0.0321327	0.0974802	0.136494	0.209574	0.162775	16	5	14	18	31	21	0.0794284	0.169614	-1.09453	0.00343623	0.0225713	DOWN	NONHSAT039301.2+ENSG00000133246	0
NONHSAT039303.2	14:92058552-92106621	6670	0	0	0	3.73926	0	0	0	0	0	645	0	0	0	1.24642	#NAME?	0.000176864	0.0254149	DOWN	trans	ENSG00000149792	MRPL49	mitochondrial ribosomal protein L49 [Source:HGNC Symbol;Acc:HGNC:1176]	11:65122183-65127371	2.42017	9.81745	10.5962	3.4776	2.89264	2.63905	742	3181	3169	955	891	709	7.61129	3.0031	1.34169	0.000412766	0.00411882	UP	NONHSAT039303.2+ENSG00000149792	0
NONHSAT039300.2	14:92058552-92106621	6142	0.821247	0	2.00704	0	0	0	146	0	347	0	0	0	0.942761	0	Inf	3.82299e-07	0.00024503	UP	trans	ENSG00000197380	DACT3	dishevelled-binding antagonist of beta-catenin 3 [Source:HGNC Symbol;Acc:HGNC:30745]	19:46647612-46661138	0	0	0.0186194	0.0202799	0.0241026	0.0621823	0	0	3	3	4	9	0.00620647	0.0355216	-2.51685	0.00878245	0.0471354	DOWN	NONHSAT039300.2+ENSG00000197380	0
ENST00000326237	3:9986911-10005244	2882	0.179811	2.17728	0	0	0	0	15	193	0	0	0	0	0.785698	0	Inf	8.56447e-06	0.00284852	UP	trans	ENSG00000269693	CTD-2192J16.20	-	19:12525720-12580975	0.41038	0.399095	0.41486	0.445435	0.380104	5.65892	72	74	71	70	67	870	0.408111	2.16149	-2.40499	0.000976945	0.00828567	DOWN	ENST00000326237+ENSG00000269693	0
ENST00000558945	15:41283990-41298781	1269	0	0	0.0279873	0	2.34846	0.156267	0	0	1	0	86	5	0.00932909	0.834909	-6.48374	0.000411822	0.0427485	DOWN	trans	ENSG00000198039	ZNF273	zinc finger protein 273 [Source:HGNC Symbol;Acc:HGNC:13067]	7:64870172-64930966	0.231684	0.295584	0.306898	0.0900965	0.173602	0.151509	89	120	115	31	67	51	0.278055	0.138402	1.0065	0.000287507	0.00305781	UP	ENST00000558945+ENSG00000198039	0
NONHSAT040983.2	15:24998190-25026612	7203	0	1.83259	0	0	0	0	0	406	0	0	0	0	0.610863	0	Inf	0.000185606	0.026047	UP	trans	ENSG00000269693	CTD-2192J16.20	-	19:12525720-12580975	0.41038	0.399095	0.41486	0.445435	0.380104	5.65892	72	74	71	70	67	870	0.408111	2.16149	-2.40499	0.000976945	0.00828567	DOWN	NONHSAT040983.2+ENSG00000269693	0
ENST00000558945	15:41283990-41298781	1269	0	0	0.0279873	0	2.34846	0.156267	0	0	1	0	86	5	0.00932909	0.834909	-6.48374	0.000411822	0.0427485	DOWN	trans	ENSG00000269693	CTD-2192J16.20	-	19:12525720-12580975	0.41038	0.399095	0.41486	0.445435	0.380104	5.65892	72	74	71	70	67	870	0.408111	2.16149	-2.40499	0.000976945	0.00828567	DOWN	ENST00000558945+ENSG00000269693	0
NONHSAT039301.2	14:92058552-92106621	6352	0.179489	0	0.989916	0	0	0	33	0	177	0	0	0	0.389802	0	Inf	3.337e-06	0.0013788	UP	trans	ENSG00000197380	DACT3	dishevelled-binding antagonist of beta-catenin 3 [Source:HGNC Symbol;Acc:HGNC:30745]	19:46647612-46661138	0	0	0.0186194	0.0202799	0.0241026	0.0621823	0	0	3	3	4	9	0.00620647	0.0355216	-2.51685	0.00878245	0.0471354	DOWN	NONHSAT039301.2+ENSG00000197380	0
NONHSAT039303.2	14:92058552-92106621	6670	0	0	0	3.73926	0	0	0	0	0	645	0	0	0	1.24642	#NAME?	0.000176864	0.0254149	DOWN	trans	ENSG00000197380	DACT3	dishevelled-binding antagonist of beta-catenin 3 [Source:HGNC Symbol;Acc:HGNC:30745]	19:46647612-46661138	0	0	0.0186194	0.0202799	0.0241026	0.0621823	0	0	3	3	4	9	0.00620647	0.0355216	-2.51685	0.00878245	0.0471354	DOWN	NONHSAT039303.2+ENSG00000197380	0
NONHSAT168342.1	14:39646498-39668379	6084	0	0	0	0.317782	0.267704	0	0	0	0	50	47	0	0	0.195162	#NAME?	5.79898e-06	0.00213272	DOWN	trans	ENSG00000101966	XIAP	X-linked inhibitor of apoptosis [Source:HGNC Symbol;Acc:HGNC:592]	X:123859724-123913979	1.59487	1.4706	1.40487	1.52411	3.55641	5.27443	1215	1184	1044	1040	2722	3521	1.49011	3.45165	-1.21186	5.03099e-05	0.000715846	DOWN	NONHSAT168342.1+ENSG00000101966	0
NONHSAT040983.2	15:24998190-25026612	7203	0	1.83259	0	0	0	0	0	406	0	0	0	0	0.610863	0	Inf	0.000185606	0.026047	UP	trans	ENSG00000182378	PLCXD1	phosphatidylinositol-specific phospholipase C, X domain containing 1 [Source:HGNC Symbol;Acc:HGNC:23148]	X:276322-303356	0.662657	0.446814	0.756885	0.343694	0.241497	0.235202	254	181	283	118	93	79	0.622119	0.273464	1.18584	3.03166e-06	6.46565e-05	UP	NONHSAT040983.2+ENSG00000182378	0
NONHSAT040983.2	15:24998190-25026612	7203	0	1.83259	0	0	0	0	0	406	0	0	0	0	0.610863	0	Inf	0.000185606	0.026047	UP	trans	ENSG00000240720	LRRD1	leucine-rich repeats and death domain containing 1 [Source:HGNC Symbol;Acc:HGNC:34300]	7:92112159-92179531	0.0196644	0.0520929	0.0161256	0.0482957	0.0782865	0.0852699	5	14	4	11	20	19	0.0292943	0.0706174	-1.2694	0.00344967	0.0226334	DOWN	NONHSAT040983.2+ENSG00000240720	0
NONHSAT039303.2	14:92058552-92106621	6670	0	0	0	3.73926	0	0	0	0	0	645	0	0	0	1.24642	#NAME?	0.000176864	0.0254149	DOWN	trans	ENSG00000133246	PRAM1	PML-RARA regulated adaptor molecule 1 [Source:HGNC Symbol;Acc:HGNC:30091]	19:8490056-8503112	0.108672	0.0321327	0.0974802	0.136494	0.209574	0.162775	16	5	14	18	31	21	0.0794284	0.169614	-1.09453	0.00343623	0.0225713	DOWN	NONHSAT039303.2+ENSG00000133246	0
MSTRG.44668.3	X:71426645-71429015	1870	0.609687	2.78184	0	0	0	0	33	160	0	0	0	0	1.13051	0	Inf	2.74209e-06	0.00124408	UP	trans	ENSG00000182378	PLCXD1	phosphatidylinositol-specific phospholipase C, X domain containing 1 [Source:HGNC Symbol;Acc:HGNC:23148]	X:276322-303356	0.662657	0.446814	0.756885	0.343694	0.241497	0.235202	254	181	283	118	93	79	0.622119	0.273464	1.18584	3.03166e-06	6.46565e-05	UP	MSTRG.44668.3+ENSG00000182378	0
NONHSAT053931.2	17:44299576-44308393	5041	0.0342644	0.0386951	0.0140979	0.513935	0.164986	0.204572	5	6	2	67	24	26	0.0290191	0.294498	-3.34318	1.02968e-05	0.0032998	DOWN	trans	ENSG00000101966	XIAP	X-linked inhibitor of apoptosis [Source:HGNC Symbol;Acc:HGNC:592]	X:123859724-123913979	1.59487	1.4706	1.40487	1.52411	3.55641	5.27443	1215	1184	1044	1040	2722	3521	1.49011	3.45165	-1.21186	5.03099e-05	0.000715846	DOWN	NONHSAT053931.2+ENSG00000101966	0
NONHSAT040983.2	15:24998190-25026612	7203	0	1.83259	0	0	0	0	0	406	0	0	0	0	0.610863	0	Inf	0.000185606	0.026047	UP	trans	ENSG00000161888	SPC24	SPC24, NDC80 kinetochore complex component [Source:HGNC Symbol;Acc:HGNC:26913]	19:11131520-11155808	2.29272	1.57054	2.23784	0.540779	0.809969	0.62647	355	257	338	75	126	85	2.0337	0.659073	1.6256	1.0043e-11	7.95797e-10	UP	NONHSAT040983.2+ENSG00000161888	0
NONHSAT173450.1	16:88671806-88679601	4477	0	0	0	0.207286	0.340575	0	0	0	0	24	44	0	0	0.18262	#NAME?	2.07332e-05	0.00560073	DOWN	trans	ENSG00000101966	XIAP	X-linked inhibitor of apoptosis [Source:HGNC Symbol;Acc:HGNC:592]	X:123859724-123913979	1.59487	1.4706	1.40487	1.52411	3.55641	5.27443	1215	1184	1044	1040	2722	3521	1.49011	3.45165	-1.21186	5.03099e-05	0.000715846	DOWN	NONHSAT173450.1+ENSG00000101966	0
[truncated: 85 more rows]

## Sheet: r0.6 & cis
Expression correlations of 26 lncRNA-mRNAs cis-regulatory pairs.
[truncated: 27 more rows]

## Sheet: r0.6 & trans
Expression correlations of 715 lncRNA-mRNAs trans-regulatory pairs.
[truncated: 716 more rows]
